# Supplementary material for: A genome catalog of the early-life human skin microbiome
Source: Genome Biol. 2023 Nov 10;24:252. doi: 10.1186/s13059-023-03090-w (PMC10636849; doi:10.1186/s13059-023-03090-w)
Supplement: Supplementary file 1 — Additional file 1: Supplementary Table 1. Participant characteristics. Supplementary Table 2. Summary of skin metagenomes. Supplementary Table 3. Quality and taxonomic information of the prokaryotic MAGs. Supplementary Table 4. Quality and taxonomic information of the fungal MAGs. Supplementary Table 5. Quality and taxonomic information of the eukaryotic viral sequences. Supplementary Table 6. Summary of Cutibacterium acnes isolates. [file 13059_2023_3090_MOESM1_ESM.xlsx]

## Sheet: Table S1
Supplementary Table 1. Participant characteristics
Sex (M:F)	112:103
Age (months; mean, SD)
2-3-month samples	2.85, 0.75
12-month samples	13.59, 1.78
Infant country of birth (n, %)
Australia	215, 100
Mother country of birth (n, %)
Australia	50, 74.6%
UK	7, 10.4%
Far East	3, 4.5%
North America	3, 4.5%
Other	4, 6.0%

## Sheet: Table S2
Supplementary Table 2. Summary of skin metagenomes
Sample	Subject ID	Body site	Age	Biological sex
Met4891	V0001B	Antecubital	12 months	F
Met4892	V0001B	Cheek	12 months	F
Met4893	V0001M	Antecubital	NA	F
Met4895	V0002B	Antecubital	12 months	F
Met4897	V0002B	Cheek	12 months	F
Met4898	V0002M	Antecubital	NA	F
Met4900	V0003B	Antecubital	12 months	F
Met4901	V0003B	Cheek	12 months	F
Met4902	V0003M	Antecubital	NA	F
Met4904	V0004B	Antecubital	12 months	F
Met4905	V0004B	Cheek	12 months	F
Met4906	V0004M	Antecubital	NA	F
Met4908	V0005B	Cheek	12 months	M
Met4909	V0005B	Antecubital	12 months	M
Met4910	V0005M	Antecubital	NA	M
Met4912	V0006B	Cheek	12 months	F
Met4913	V0006B	Antecubital	12 months	F
Met4914	V0006M	Antecubital	NA	F
Met4917	V0007B	Cheek	12 months	M
Met4918	V0007B	Antecubital	12 months	M
Met4920	V0008B	Cheek	12 months	M
Met4921	V0008B	Antecubital	12 months	M
Met4924	V0009B	Cheek	12 months	M
Met4925	V0009B	Antecubital	12 months	M
Met4926	V0010B	Cheek	12 months	F
Met4927	V0010B	Antecubital	12 months	F
Met4928	V0011B	Cheek	12 months	F
Met4930	V0012B	Cheek	12 months	F
Met4931	V0012B	Antecubital	12 months	F
Met4933	V0013B	Cheek	12 months	F
Met4934	V0013B	Antecubital	12 months	F
Met4935	V0014B	Cheek	12 months	M
Met4936	V0014B	Antecubital	12 months	M
Met4938	V0015B	Cheek	12 months	F
Met4939	V0015B	Antecubital	12 months	F
Met4940	V0016B	Cheek	12 months	F
Met4941	V0016B	Antecubital	12 months	F
Met4942	V0017B	Cheek	12 months	M
Met4943	V0017B	Antecubital	12 months	M
Met4944	V0018B	Cheek	12 months	F
Met4945	V0018B	Antecubital	12 months	F
Met4947	V0019B	Cheek	12 months	F
Met4948	V0019B	Antecubital	12 months	F
Met4949	V0020B	Cheek	12 months	F
Met4950	V0020B	Antecubital	12 months	F
Met4951	V0021B	Cheek	12 months	F
Met4952	V0021B	Antecubital	12 months	F
Met4953	V0022B	Cheek	12 months	M
Met4954	V0022B	Antecubital	12 months	M
Met4957	V0023B	Cheek	12 months	M
Met4958	V0023B	Antecubital	12 months	M
Met4962	V0024B	Cheek	12 months	F
Met4963	V0024B	Antecubital	12 months	F
Met4965	V0025B	Antecubital	12 months	F
Met4966	V0025B	Cheek	12 months	F
Met4968	V0026B	Cheek	12 months	M
Met4969	V0026B	Antecubital	12 months	M
Met4970	V0027B	Cheek	12 months	F
Met4971	V0027B	Antecubital	12 months	F
Met4974	V0028B	Cheek	12 months	M
Met4975	V0028B	Antecubital	12 months	M
Met4976	V0029B	Cheek	12 months	M
Met4977	V0029B	Antecubital	12 months	M
Met4979	V0030B	Cheek	12 months	M
Met4980	V0030B	Antecubital	12 months	M
Met4981	V0031B	Cheek	12 months	M
Met4982	V0031B	Antecubital	12 months	M
Met4983	V0032B	Cheek	12 months	F
Met4984	V0032B	Antecubital	12 months	F
Met4985	V0033B	Cheek	12 months	M
Met4986	V0033B	Antecubital	12 months	M
Met4987	V0034B	Cheek	12 months	M
Met4988	V0034B	Antecubital	12 months	M
Met4989	V0035B	Cheek	12 months	F
Met4990	V0035B	Antecubital	12 months	F
Met5020	V0036B	Cheek	12 months	F
Met5021	V0036B	Antecubital	12 months	F
Met5022	V0037B	Cheek	12 months	M
Met5023	V0037B	Antecubital	12 months	M
Met5024	V0038B	Cheek	12 months	F
Met5025	V0038B	Antecubital	12 months	F
Met5026	V0039B	Cheek	12 months	F
Met5027	V0039B	Antecubital	12 months	F
Met5029	V0040B	Cheek	12 months	M
Met5030	V0040B	Antecubital	12 months	M
Met5031	V0041B	Cheek	12 months	M
Met5032	V0041B	Antecubital	12 months	M
Met5033	V0042B	Cheek	12 months	M
Met5034	V0042B	Antecubital	12 months	M
Met5035	V0043B	Cheek	12 months	F
Met5036	V0043B	Antecubital	12 months	F
Met5037	V0044B	Cheek	12 months	M
Met5038	V0044B	Antecubital	12 months	M
Met5040	V0045B	Cheek	12 months	M
Met5041	V0045B	Antecubital	12 months	M
Met5042	V0046B	Cheek	12 months	F
Met5044	V0046B	Antecubital	12 months	F
Met5045	V0047B	Cheek	12 months	M
Met5046	V0047B	Antecubital	12 months	M
Met5047	V0048B	Cheek	12 months	F
Met5048	V0048B	Antecubital	12 months	F
Met5049	V0049B	Cheek	12 months	F
Met5050	V0049B	Antecubital	12 months	F
Met5051	V0050B	Cheek	12 months	F
Met5052	V0050B	Antecubital	12 months	F
Met5053	V0051B	Cheek	12 months	M
Met5054	V0051B	Antecubital	12 months	M
Met5055	V0052B	Cheek	12 months	M
Met5056	V0052B	Antecubital	12 months	M
Met5057	V0053B	Cheek	12 months	M
Met5058	V0053B	Antecubital	12 months	M
Met5061	V0054B	Cheek	12 months	M
Met5062	V0054B	Antecubital	12 months	M
Met5063	V0055B	Cheek	12 months	M
Met5064	V0055B	Antecubital	12 months	M
Met5065	V0056B	Cheek	12 months	M
Met5066	V0056B	Antecubital	12 months	M
Met5067	V0057B	Cheek	12 months	M
Met5068	V0057B	Antecubital	12 months	M
Met5069	V0058B	Cheek	12 months	M
Met5070	V0058B	Antecubital	12 months	M
Met5071	V0059B	Cheek	12 months	M
Met5072	V0059B	Antecubital	12 months	M
Met5073	V0060B	Cheek	12 months	F
Met5074	V0060B	Antecubital	12 months	F
Met5076	V0061B	Cheek	12 months	F
Met5077	V0061B	Antecubital	12 months	F
Met5078	V0062B	Cheek	12 months	M
Met5079	V0062B	Antecubital	12 months	M
Met5080	V0063B	Cheek	12 months	M
Met5081	V0063B	Antecubital	12 months	M
Met5082	V0064B	Cheek	12 months	F
Met5083	V0064B	Antecubital	12 months	F
Met5084	V0065B	Cheek	12 months	F
Met5085	V0065B	Antecubital	12 months	F
Met5086	V0066B	Cheek	12 months	M
Met5087	V0066B	Antecubital	12 months	M
Met5088	V0067B	Cheek	12 months	F
Met5089	V0067B	Antecubital	12 months	F
Met5091	V0068B	Cheek	12 months	M
Met5092	V0068B	Antecubital	12 months	M
Met5093	V0069B	Cheek	12 months	F
Met5094	V0069B	Antecubital	12 months	F
Met5095	V0070B	Cheek	12 months	M
Met5096	V0070B	Antecubital	12 months	M
Met5097	V0071B	Cheek	12 months	M
Met5098	V0071B	Antecubital	12 months	M
Met5099	V0072B	Cheek	12 months	F
Met5100	V0072B	Antecubital	12 months	F
Met5102	V0073B	Cheek	12 months	M
Met5103	V0073B	Antecubital	12 months	M
Met5105	V0074B	Cheek	12 months	M
Met5106	V0074B	Antecubital	12 months	M
Met5108	V0075B	Cheek	12 months	F
Met5109	V0075B	Antecubital	12 months	F
Met5110	V0075M	Antecubital	NA	F
Met5112	V0076B	Cheek	12 months	F
Met5113	V0076B	Antecubital	12 months	F
Met5114	V0076M	Antecubital	NA	F
Met5115	V0077B	Cheek	12 months	F
Met5116	V0077B	Antecubital	12 months	F
Met5117	V0077M	Antecubital	NA	F
Met5118	V0078B	Cheek	12 months	M
Met5119	V0078B	Antecubital	12 months	M
Met5120	V0078M	Antecubital	NA	M
Met5122	V0079B	Cheek	12 months	M
Met5123	V0079B	Antecubital	12 months	M
Met5124	V0079M	Antecubital	NA	M
Met5126	V0080B	Cheek	12 months	M
Met5127	V0080B	Antecubital	12 months	M
Met5128	V0080M	Antecubital	NA	M
Met5129	V0081B	Cheek	12 months	F
Met5130	V0081B	Antecubital	12 months	F
Met5131	V0081M	Antecubital	NA	F
Met5132	V0082B	Cheek	12 months	M
Met5133	V0082B	Antecubital	12 months	M
Met5134	V0082M	Antecubital	NA	M
Met5136	V0083B	Cheek	12 months	F
Met5137	V0083B	Antecubital	12 months	F
Met5138	V0083M	Antecubital	NA	F
Met5139	V0084B	Cheek	12 months	M
Met5140	V0084B	Antecubital	12 months	M
Met5141	V0084M	Antecubital	NA	M
Met5142	V0085B	Cheek	12 months	M
Met5143	V0085B	Antecubital	12 months	M
Met5144	V0085M	Antecubital	NA	M
Met5146	V0086B	Cheek	12 months	M
Met5147	V0086B	Antecubital	12 months	M
Met5148	V0086M	Antecubital	NA	M
Met5149	V0087B	Cheek	12 months	F
Met5150	V0087B	Antecubital	12 months	F
Met5151	V0087M	Antecubital	NA	F
Met5152	V0088B	Cheek	12 months	F
Met5153	V0088B	Antecubital	12 months	F
Met5154	V0088M	Antecubital	NA	F
Met5156	V0089B	Cheek	12 months	M
Met5157	V0089B	Antecubital	12 months	M
Met5158	V0089M	Antecubital	NA	M
Met5159	V0090B	Cheek	12 months	F
Met5160	V0090B	Antecubital	12 months	F
Met5161	V0090M	Antecubital	NA	F
Met5163	V0091B	Cheek	12 months	F
Met5164	V0091B	Antecubital	12 months	F
Met5165	V0091M	Antecubital	NA	F
Met5166	V0092B	Cheek	12 months	F
Met5167	V0092B	Antecubital	12 months	F
Met5168	V0092M	Antecubital	NA	F
Met5173	V0093B	Cheek	12 months	F
Met5174	V0093B	Antecubital	12 months	F
Met5175	V0093M	Antecubital	NA	F
Met5176	V0094B	Cheek	12 months	F
Met5177	V0094B	Antecubital	12 months	F
Met5178	V0094M	Antecubital	NA	F
Met5181	V0095B	Cheek	12 months	F
Met5182	V0095B	Antecubital	12 months	F
Met5183	V0095M	Antecubital	NA	F
Met5184	V0096B	Cheek	12 months	M
Met5185	V0096B	Antecubital	12 months	M
Met5186	V0096M	Antecubital	NA	M
Met5187	V0097B	Cheek	12 months	F
Met5188	V0097B	Antecubital	12 months	F
Met5189	V0097M	Antecubital	NA	F
Met5191	V0098B	Cheek	12 months	F
Met5192	V0098B	Antecubital	12 months	F
Met5193	V0098M	Antecubital	NA	F
Met5196	V0099B	Cheek	12 months	M
Met5197	V0099B	Antecubital	12 months	M
Met5198	V0099M	Antecubital	NA	M
Met5199	V0100B	Cheek	12 months	F
Met5200	V0100B	Antecubital	12 months	F
Met5201	V0100M	Antecubital	NA	F
Met5202	V0101B	Cheek	12 months	M
Met5203	V0101B	Antecubital	12 months	M
Met5204	V0101M	Antecubital	NA	M
Met5205	V0102B	Cheek	12 months	M
Met5206	V0102B	Antecubital	12 months	M
Met5207	V0102M	Antecubital	NA	M
Met5209	V0103B	Cheek	12 months	M
Met5210	V0103B	Antecubital	12 months	M
Met5211	V0103M	Antecubital	NA	M
Met5212	V0104B	Cheek	12 months	F
Met5213	V0104B	Antecubital	12 months	F
Met5214	V0104M	Antecubital	NA	F
Met5215	V0105B	Cheek	12 months	F
Met5216	V0105B	Antecubital	12 months	F
Met5217	V0105M	Antecubital	NA	F
Met5218	V0106B	Cheek	12 months	M
Met5219	V0106B	Antecubital	12 months	M
Met5221	V0106M	Antecubital	NA	M
Met5223	V0107B	Cheek	12 months	M
Met5224	V0107B	Antecubital	12 months	M
Met5225	V0107M	Antecubital	NA	M
Met5226	V0108B	Cheek	12 months	M
Met5227	V0108B	Antecubital	12 months	M
Met5228	V0108M	Antecubital	NA	M
Met5229	V0109B	Cheek	12 months	F
Met5230	V0109B	Antecubital	12 months	F
Met5231	V0109M	Antecubital	NA	F
Met5232	V0110B	Cheek	12 months	M
Met5233	V0110B	Antecubital	12 months	M
Met5234	V0110M	Antecubital	NA	M
Met5235	V0111B	Cheek	12 months	M
Met5236	V0111B	Antecubital	12 months	M
Met5237	V0111M	Antecubital	NA	M
Met5239	V0112B	Cheek	12 months	M
Met5240	V0112B	Antecubital	12 months	M
Met5241	V0112M	Antecubital	NA	M
Met5242	V0113B	Cheek	12 months	F
Met5243	V0113B	Antecubital	12 months	F
Met5245	V0113M	Antecubital	NA	F
Met5246	V0114B	Cheek	12 months	F
Met5247	V0114B	Antecubital	12 months	F
Met5248	V0114M	Antecubital	NA	F
Met5316	V0095B	Cheek	2-3 months	F
Met5317	V0095B	Antecubital	2-3 months	F
Met5318	V0054B	Cheek	2-3 months	M
Met5319	V0054B	Antecubital	2-3 months	M
Met5320	V0055B	Cheek	2-3 months	M
Met5321	V0055B	Antecubital	2-3 months	M
Met5322	V0057B	Antecubital	2-3 months	M
Met5323	V0057B	Cheek	2-3 months	M
Met5324	V0022B	Cheek	2-3 months	M
Met5325	V0022B	Antecubital	2-3 months	M
Met5326	V0058B	Antecubital	2-3 months	M
Met5327	V0058B	Cheek	2-3 months	M
Met5328	V0059B	Antecubital	2-3 months	M
Met5329	V0059B	Cheek	2-3 months	M
Met5330	V0042B	Antecubital	2-3 months	M
Met5331	V0042B	Cheek	2-3 months	M
Met5332	V0072B	Cheek	2-3 months	F
Met5333	V0072B	Antecubital	2-3 months	F
Met5334	V0044B	Cheek	2-3 months	M
Met5335	V0044B	Antecubital	2-3 months	M
Met5336	V0062B	Antecubital	2-3 months	M
Met5337	V0062B	Cheek	2-3 months	M
Met5338	V0027B	Cheek	2-3 months	F
Met5340	V0027B	Antecubital	2-3 months	F
Met5341	V0035B	Cheek	2-3 months	F
Met5342	V0035B	Antecubital	2-3 months	F
Met5344	V0011B	Cheek	2-3 months	F
Met5345	V0011B	Antecubital	2-3 months	F
Met5346	V0071B	Cheek	2-3 months	M
Met5347	V0071B	Antecubital	2-3 months	M
Met5348	V0068B	Cheek	2-3 months	M
Met5349	V0068B	Antecubital	2-3 months	M
Met5350	V0023B	Cheek	2-3 months	M
Met5351	V0023B	Antecubital	2-3 months	M
Met5354	V0053B	Antecubital	2-3 months	M
Met5355	V0053B	Cheek	2-3 months	M
Met5356	V0038B	Cheek	2-3 months	F
Met5357	V0038B	Antecubital	2-3 months	F
Met5359	V0014B	Cheek	2-3 months	M
Met5360	V0014B	Antecubital	2-3 months	M
Met5362	V0039B	Cheek	2-3 months	F
Met5364	V0039B	Antecubital	2-3 months	F
Met5365	V0040B	Cheek	2-3 months	M
Met5366	V0040B	Antecubital	2-3 months	M
Met5367	V0041B	Cheek	2-3 months	M
Met5368	V0041B	Antecubital	2-3 months	M
Met5369	V0021B	Cheek	2-3 months	F
Met5370	V0021B	Antecubital	2-3 months	F
Met5371	V0115B	Cheek	2-3 months	M
Met5372	V0115B	Antecubital	2-3 months	M
Met5373	V0056B	Cheek	2-3 months	M
Met5374	V0056B	Antecubital	2-3 months	M
Met5376	V0018B	Cheek	2-3 months	F
Met5377	V0018B	Antecubital	2-3 months	F
Met5378	V0019B	Cheek	2-3 months	F
Met5379	V0019B	Antecubital	2-3 months	F
Met5380	V0051B	Cheek	2-3 months	M
Met5381	V0051B	Antecubital	2-3 months	M
Met5383	V0069B	Cheek	2-3 months	F
Met5384	V0069B	Antecubital	2-3 months	F
Met5385	V0067B	Cheek	2-3 months	F
Met5386	V0067B	Antecubital	2-3 months	F
Met5388	V0065B	Cheek	2-3 months	F
Met5389	V0065B	Antecubital	2-3 months	F
Met5390	V0008B	Antecubital	2-3 months	M
Met5391	V0008B	Cheek	2-3 months	M
Met5392	V0013B	Cheek	2-3 months	F
Met5393	V0013B	Antecubital	2-3 months	F
Met5394	V0116B	Cheek	2-3 months	M
Met5395	V0116B	Antecubital	2-3 months	M
Met5396	V0020B	Cheek	2-3 months	F
Met5397	V0020B	Antecubital	2-3 months	F
Met5400	V0032B	Cheek	2-3 months	F
Met5401	V0032B	Antecubital	2-3 months	F
Met5402	V0010B	Cheek	2-3 months	F
Met5403	V0010B	Antecubital	2-3 months	F
Met5404	V0026B	Cheek	2-3 months	M
Met5405	V0026B	Antecubital	2-3 months	M
Met5406	V0034B	Cheek	2-3 months	M
Met5407	V0034B	Antecubital	2-3 months	M
Met5408	V0037B	Cheek	2-3 months	M
Met5409	V0037B	Antecubital	2-3 months	M
Met5410	V0060B	Antecubital	2-3 months	F
Met5411	V0060B	Cheek	2-3 months	F
Met5412	V0024B	Antecubital	2-3 months	F
Met5413	V0024B	Cheek	2-3 months	F
Met5414	V0016B	Antecubital	2-3 months	F
Met5415	V0016B	Cheek	2-3 months	F
Met5416	V0025B	Antecubital	2-3 months	F
Met5417	V0025B	Cheek	2-3 months	F
Met5418	V0030B	Antecubital	2-3 months	M
Met5419	V0030B	Cheek	2-3 months	M
Met5420	V0033B	Antecubital	2-3 months	M
Met5421	V0033B	Cheek	2-3 months	M
Met5422	V0117B	Antecubital	2-3 months	M
Met5424	V0117B	Cheek	2-3 months	M
Met5425	V0073B	Antecubital	2-3 months	M
Met5426	V0073B	Cheek	2-3 months	M
Met5427	V0047B	Cheek	2-3 months	M
Met5428	V0047B	Antecubital	2-3 months	M
Met5429	V0048B	Antecubital	2-3 months	F
Met5430	V0048B	Cheek	2-3 months	F
Met5431	V0049B	Antecubital	2-3 months	F
Met5432	V0049B	Cheek	2-3 months	F
Met5433	V0050B	Antecubital	2-3 months	F
Met5434	V0050B	Cheek	2-3 months	F
Met5435	V0074B	Cheek	2-3 months	M
Met5436	V0074B	Antecubital	2-3 months	M
Met5438	V0036B	Cheek	2-3 months	F
Met5439	V0036B	Antecubital	2-3 months	F
Met5440	V0064B	Cheek	2-3 months	F
Met5441	V0064B	Antecubital	2-3 months	F
Met5442	V0066B	Cheek	2-3 months	M
Met5443	V0066B	Antecubital	2-3 months	M
Met5444	V0015B	Cheek	2-3 months	F
Met5445	V0015B	Antecubital	2-3 months	F
Met5446	V0009B	Cheek	2-3 months	M
Met5448	V0009B	Antecubital	2-3 months	M
Met5449	V0007B	Cheek	2-3 months	M
Met5450	V0007B	Antecubital	2-3 months	M
Met5451	V0052B	Cheek	2-3 months	M
Met5452	V0052B	Antecubital	2-3 months	M
Met5453	V0017B	Cheek	2-3 months	M
Met5454	V0017B	Antecubital	2-3 months	M
Met5455	V0070B	Cheek	2-3 months	M
Met5456	V0070B	Antecubital	2-3 months	M
Met5457	V0045B	Antecubital	2-3 months	M
Met5458	V0045B	Cheek	2-3 months	M
Met5459	V0046B	Antecubital	2-3 months	F
Met5460	V0046B	Cheek	2-3 months	F
Met5461	V0061B	Antecubital	2-3 months	F
Met5462	V0061B	Cheek	2-3 months	F
Met5463	V0043B	Antecubital	2-3 months	F
Met5464	V0043B	Cheek	2-3 months	F
Met5465	V0012B	Antecubital	2-3 months	F
Met5466	V0012B	Cheek	2-3 months	F
Met5467	V0028B	Antecubital	2-3 months	M
Met5468	V0028B	Cheek	2-3 months	M
Met5469	V0029B	Antecubital	2-3 months	M
Met5470	V0029B	Cheek	2-3 months	M
Met5474	V0031B	Antecubital	2-3 months	M
Met5475	V0031B	Cheek	2-3 months	M
Met5476	V0063B	Antecubital	2-3 months	M
Met5477	V0063B	Cheek	2-3 months	M
Met5479	V0118B	Cheek	12 months	M
Met5480	V0118B	Antecubital	12 months	M
Met5481	V0119B	Cheek	12 months	F
Met5482	V0119B	Antecubital	12 months	F
Met5483	V0120B	Cheek	12 months	F
Met5484	V0120B	Antecubital	12 months	F
Met5485	V0121B	Cheek	12 months	F
Met5486	V0121B	Antecubital	12 months	F
Met5487	V0122B	Cheek	12 months	M
Met5488	V0122B	Antecubital	12 months	M
Met5490	V0123B	Cheek	12 months	F
Met5491	V0123B	Antecubital	12 months	F
Met5492	V0124B	Cheek	12 months	F
Met5493	V0124B	Antecubital	12 months	F
Met5495	V0125B	Cheek	12 months	F
Met5496	V0125B	Antecubital	12 months	F
Met5498	V0126B	Cheek	12 months	F
Met5499	V0126B	Antecubital	12 months	F
Met5501	V0127B	Cheek	12 months	M
Met5502	V0127B	Antecubital	12 months	M
Met5503	V0128B	Cheek	12 months	F
Met5504	V0128B	Antecubital	12 months	F
Met5505	V0129B	Cheek	12 months	M
Met5506	V0129B	Antecubital	12 months	M
Met5507	V0130B	Cheek	12 months	M
Met5508	V0130B	Antecubital	12 months	M
Met5509	V0131B	Cheek	12 months	M
Met5510	V0131B	Antecubital	12 months	M
Met5513	V0132B	Cheek	12 months	M
Met5514	V0132B	Antecubital	12 months	M
Met5515	V0133B	Cheek	12 months	M
Met5516	V0133B	Antecubital	12 months	M
Met5517	V0134B	Cheek	12 months	M
Met5518	V0134B	Antecubital	12 months	M
Met5519	V0135B	Cheek	12 months	F
Met5520	V0135B	Antecubital	12 months	F
Met5521	V0136B	Cheek	12 months	M
Met5522	V0136B	Antecubital	12 months	M
Met5523	V0137B	Cheek	12 months	F
Met5524	V0137B	Antecubital	12 months	F
Met5525	V0138B	Cheek	12 months	M
Met5526	V0138B	Antecubital	12 months	M
Met5527	V0139B	Cheek	12 months	M
Met5529	V0140B	Cheek	12 months	M
Met5530	V0140B	Antecubital	12 months	M
Met5532	V0141B	Cheek	12 months	M
Met5533	V0141B	Antecubital	12 months	M
Met5534	V0142B	Cheek	12 months	M
Met5535	V0142B	Antecubital	12 months	M
Met5536	V0143B	Cheek	12 months	M
Met5537	V0143B	Antecubital	12 months	M
Met5538	V0144B	Cheek	12 months	F
Met5539	V0144B	Antecubital	12 months	F
Met5540	V0145B	Cheek	12 months	F
Met5541	V0145B	Antecubital	12 months	F
Met5542	V0146B	Cheek	12 months	M
Met5543	V0146B	Antecubital	12 months	M
Met5544	V0147B	Cheek	12 months	F
Met5545	V0147B	Antecubital	12 months	F
Met5546	V0148B	Cheek	12 months	F
Met5547	V0148B	Antecubital	12 months	F
Met5549	V0149B	Cheek	12 months	M
Met5550	V0149B	Antecubital	12 months	M
Met5551	V0150B	Cheek	12 months	F
Met5552	V0150B	Antecubital	12 months	F
Met5553	V0151B	Cheek	12 months	M
Met5554	V0151B	Antecubital	12 months	M
Met5555	V0152B	Cheek	12 months	M
Met5556	V0152B	Antecubital	12 months	M
Met5558	V0153B	Cheek	12 months	F
Met5559	V0153B	Antecubital	12 months	F
Met5561	V0154B	Cheek	12 months	F
Met5562	V0154B	Antecubital	12 months	F
Met5563	V0155B	Cheek	12 months	F
Met5564	V0155B	Antecubital	12 months	F
Met5565	V0156B	Cheek	12 months	M
Met5566	V0156B	Antecubital	12 months	M
Met5568	V0157B	Cheek	12 months	M
Met5569	V0157B	Antecubital	12 months	M
Met5570	V0158B	Cheek	12 months	F
Met5571	V0158B	Antecubital	12 months	F
Met5572	V0159B	Cheek	12 months	M
Met5573	V0159B	Antecubital	12 months	M
Met5574	V0160B	Cheek	12 months	F
Met5575	V0160B	Antecubital	12 months	F
Met5576	V0161B	Cheek	12 months	M
Met5577	V0161B	Antecubital	12 months	M
Met5579	V0162B	Cheek	12 months	F
Met5580	V0162B	Antecubital	12 months	F
Met5581	V0163B	Cheek	12 months	F
Met5582	V0163B	Antecubital	12 months	F
Met5583	V0164B	Cheek	12 months	F
Met5584	V0164B	Antecubital	12 months	F
Met5587	V0165B	Cheek	12 months	F
Met5588	V0165B	Antecubital	12 months	F
Met5589	V0166B	Cheek	12 months	M
Met5590	V0166B	Antecubital	12 months	M
Met5591	V0167B	Cheek	12 months	F
Met5592	V0167B	Antecubital	12 months	F
Met5593	V0168B	Cheek	12 months	M
Met5594	V0168B	Antecubital	12 months	M
Met5595	V0169B	Cheek	12 months	F
Met5596	V0169B	Antecubital	12 months	F
Met5598	V0170B	Cheek	12 months	M
Met5599	V0170B	Antecubital	12 months	M
Met5600	V0171B	Cheek	12 months	F
Met5601	V0171B	Antecubital	12 months	F
Met5602	V0172B	Cheek	12 months	F
Met5603	V0172B	Antecubital	12 months	F
Met5606	V0173B	Cheek	12 months	F
Met5607	V0173B	Antecubital	12 months	F
Met5608	V0174B	Cheek	12 months	F
Met5609	V0174B	Antecubital	12 months	F
Met5611	V0175B	Cheek	12 months	M
Met5612	V0175B	Antecubital	12 months	M
Met5613	V0176B	Cheek	12 months	M
Met5614	V0176B	Antecubital	12 months	M
Met5616	V0177B	Cheek	12 months	F
Met5617	V0177B	Antecubital	12 months	F
Met5618	V0178B	Cheek	12 months	M
Met5619	V0178B	Antecubital	12 months	M
Met5620	V0179B	Cheek	12 months	F
Met5621	V0179B	Antecubital	12 months	F
Met5622	V0180B	Cheek	12 months	F
Met5623	V0180B	Antecubital	12 months	F
Met5625	V0181B	Cheek	12 months	F
Met5626	V0181B	Antecubital	12 months	F
Met5627	V0182B	Cheek	12 months	F
Met5628	V0182B	Antecubital	12 months	F
Met5629	V0183B	Cheek	12 months	F
Met5630	V0183B	Antecubital	12 months	F
Met5631	V0184B	Cheek	12 months	F
Met5632	V0184B	Antecubital	12 months	F
Met5633	V0185B	Cheek	12 months	M
Met5634	V0185B	Antecubital	12 months	M
Met5636	V0186B	Cheek	12 months	M
Met5637	V0186B	Antecubital	12 months	M
Met5638	V0187B	Cheek	12 months	M
Met5639	V0187B	Antecubital	12 months	M
Met5640	V0188B	Cheek	12 months	M
Met5641	V0188B	Antecubital	12 months	M
Met5642	V0189B	Cheek	12 months	F
Met5643	V0189B	Antecubital	12 months	F
Met5645	V0190B	Cheek	12 months	F
Met5646	V0190B	Antecubital	12 months	F
Met5647	V0191B	Cheek	12 months	M
Met5648	V0191B	Antecubital	12 months	M
Met5649	V0192B	Cheek	12 months	M
Met5650	V0192B	Antecubital	12 months	M
Met5651	V0193B	Cheek	12 months	M
Met5652	V0193B	Antecubital	12 months	M
Met5653	V0194B	Cheek	12 months	F
Met5654	V0194B	Antecubital	12 months	F
Met6170	V0195B	Cheek	12 months	M
Met6171	V0195B	Antecubital	12 months	M
Met6172	V0195M	Antecubital	NA	M
Met6174	V0196B	Cheek	12 months	M
Met6175	V0196B	Antecubital	12 months	M
Met6176	V0196M	Antecubital	NA	M
Met6177	V0197B	Cheek	12 months	M
Met6178	V0197B	Antecubital	12 months	M
Met6179	V0197M	Antecubital	NA	M
Met6181	V0198B	Cheek	12 months	F
Met6183	V0198M	Antecubital	NA	F
Met6186	V0199B	Cheek	12 months	F
Met6187	V0199B	Antecubital	12 months	F
Met6188	V0199M	Antecubital	NA	F
Met6190	V0200B	Cheek	12 months	F
Met6191	V0200B	Antecubital	12 months	F
Met6192	V0200M	Antecubital	NA	F
Met6194	V0201B	Cheek	12 months	F
Met6195	V0201B	Antecubital	12 months	F
Met6196	V0201M	Antecubital	NA	F
Met6198	V0202B	Cheek	12 months	F
Met6199	V0202B	Antecubital	12 months	F
Met6200	V0202M	Antecubital	NA	F
Met6202	V0203B	Cheek	12 months	M
Met6203	V0203B	Antecubital	12 months	M
Met6204	V0203M	Antecubital	NA	M
Met6205	V0204B	Cheek	12 months	M
Met6206	V0204B	Antecubital	12 months	M
Met6207	V0204M	Antecubital	NA	M
Met6208	V0205B	Cheek	12 months	M
Met6209	V0205B	Antecubital	12 months	M
Met6210	V0205M	Antecubital	NA	M
Met6212	V0206B	Cheek	12 months	F
Met6213	V0206B	Antecubital	12 months	F
Met6214	V0206M	Antecubital	NA	F
Met6215	V0207B	Cheek	12 months	M
Met6216	V0207B	Antecubital	12 months	M
Met6217	V0207M	Antecubital	NA	M
Met6220	V0208B	Cheek	12 months	M
Met6221	V0208B	Antecubital	12 months	M
Met6222	V0208M	Antecubital	NA	M
Met6224	V0209B	Cheek	12 months	M
Met6225	V0209B	Antecubital	12 months	M
Met6226	V0209M	Antecubital	NA	M
Met6228	V0210B	Cheek	12 months	M
Met6229	V0210B	Antecubital	12 months	M
Met6230	V0210M	Antecubital	NA	M
Met6231	V0211B	Cheek	12 months	M
Met6232	V0211B	Antecubital	12 months	M
Met6233	V0211M	Antecubital	NA	M
Met6234	V0212B	Cheek	12 months	F
Met6235	V0212B	Antecubital	12 months	F
Met6236	V0212M	Antecubital	NA	F
Met6238	V0213B	Cheek	12 months	M
Met6239	V0213B	Antecubital	12 months	M
Met6240	V0213M	Antecubital	NA	M
Met6241	V0214B	Cheek	12 months	M
Met6242	V0214B	Antecubital	12 months	M
Met6243	V0214M	Antecubital	NA	M
Met6244	V0215B	Cheek	12 months	M
Met6245	V0215B	Antecubital	12 months	M
Met6246	V0215M	Antecubital	NA	M

## Sheet: Table S3
Supplementary Table 3. Quality and taxonomic information of the prokaryotic MAGs
ID	Size	Contigs	N50	CheckM2 Completeness	CheckM2 Contamination	CheckM2 Quality_score	CheckM1 Completeness	CheckM1 Contamination	CheckM1 Quality_score	Strain heterogeneity	5S_rRNA	SSU_rRNA_bacteria	LSU_rRNA_bacteria	tRNAs	Depth	Quality	Pooling	Representative	Classification	Novelty	Sample
V0100B_Ac+Ch_prok_bin.1	1870455	111	25.954	97.27	0.35	95.52	96.64	0.73	92.99	0.0292093	2	0	0	20	16.9666	Near-complete	TRUE	TRUE	d__Bacteria;p__Firmicutes_A;c__Clostridia;o__Oscillospirales;f__Acutalibacteraceae;g__Fimenecus;s__Fimenecus sp000432435	Not_novel	Met5199,Met5200
V0031B_Ac+Ch_T1_prok_bin.63	7296706	1404	6.659	87.62	0.82	83.52	88.2	2.81	74.15	0.0151913	1	1	2	21	12.0197	Medium	TRUE	TRUE	d__Bacteria;p__Planctomycetota;c__Planctomycetia;o__Planctomycetales;f__Planctomycetaceae;g__Planctomyces_A;s__	Novel_no_GTDB_annotation	Met5474,Met5475
V0070B_Ch_prok_bin.3	1849958	120	27.163	90.86	3.73	72.21	96.89	2.94	82.19	0.134968	2	1	0	18	33.1416	Near-complete	FALSE	TRUE	d__Bacteria;p__Firmicutes_C;c__Negativicutes;o__Veillonellales;f__Veillonellaceae;g__F0422;s__	Novel_no_GTDB_annotation	Met5095
V0135B_Ac+Ch_T3_prok_bin.9	1988282	252	11.19	97.1	7.33	60.45	95.67	6.51	63.12	0.284574	4	1	2	18	31.7386	Medium	TRUE	TRUE	d__Bacteria;p__Proteobacteria;c__Gammaproteobacteria;o__Enterobacterales;f__Pasteurellaceae;g__Haemophilus_D;s__Haemophilus_D parainfluenzae	Not_novel	Met5519,Met5520
V0031B_Ac+Ch_T1_prok_bin.6	3046617	393	10.392	76.12	4.73	52.47	58.62	1.72	50.02	0.907067	0	1	0	17	23.8698	Medium	TRUE	TRUE	d__Bacteria;p__Proteobacteria;c__Alphaproteobacteria;o__Rhizobiales;f__Methylopilaceae;g__Hansschlegelia;s__Hansschlegelia sp003241695	Novel_GTDB_annotation	Met5474,Met5475
V0025B_Ac_prok_bin.13	4647211	911	6.381	89.88	5.61	61.83	84.5	2.49	72.05	0.044088	0	3	0	20	16.6378	Medium	FALSE	TRUE	d__Bacteria;p__Proteobacteria;c__Gammaproteobacteria;o__Nevskiales;f__Nevskiaceae;g__Hydrocarboniphaga;s__	Novel_no_GTDB_annotation	Met4965
V0154B_Ac+Ch_T3_prok_bin.40	1784680	62	38.318	99.73	0.34	98.03	94.16	0.47	91.81	0.109728	6	1	1	19	48.8453	High	TRUE	TRUE	d__Bacteria;p__Proteobacteria;c__Gammaproteobacteria;o__Enterobacterales;f__Pasteurellaceae;g__Haemophilus_A;s__Haemophilus_A paraphrohaemolyticus	Not_novel	Met5561,Met5562
V0154B_Ac+Ch_T3_prok_bin.4	1876722	190	13.751	83.15	2.45	70.9	87.7	0.37	85.85	0.10395	2	0	0	7	34.3963	Medium	TRUE	TRUE	d__Bacteria;p__Firmicutes;c__Bacilli;o__Lactobacillales;f__Streptococcaceae;g__Streptococcus;s__	Novel_no_GTDB_annotation	Met5561,Met5562
V0154B_Ac+Ch_T3_prok_bin.33	1782738	148	19.902	99.49	2.22	88.39	97.37	3.04	82.17	0.128368	3	1	3	18	37.0774	High	TRUE	TRUE	d__Bacteria;p__Firmicutes_C;c__Negativicutes;o__Veillonellales;f__Veillonellaceae;g__F0422;s__	Novel_no_GTDB_annotation	Met5561,Met5562
V0095B_Ac+Ch_T1_prok_bin.19	2409355	44	81.246	100	0	100	100	0	100	0.0280597	3	0	1	22	80.2221	Near-complete	TRUE	TRUE	d__Bacteria;p__Actinobacteriota;c__Actinomycetia;o__Mycobacteriales;f__Mycobacteriaceae;g__Corynebacterium;s__Corynebacterium amycolatum_A	Not_novel	Met5316,Met5317
V0095B_Ac+Ch_T1_prok_bin.20	2163823	58	71.113	96.37	2.86	82.07	97.46	4.09	77.01	0.0336687	5	2	0	21	112.143	Near-complete	TRUE	TRUE	d__Bacteria;p__Actinobacteriota;c__Actinomycetia;o__Mycobacteriales;f__Mycobacteriaceae;g__Corynebacterium;s__Corynebacterium sp001815985	Novel_GTDB_annotation	Met5316,Met5317
V0095B_Ac+Ch_T1_prok_bin.22	2182535	65	63.743	97.45	0.28	96.05	97.08	0.58	94.18	0.0233726	0	0	0	24	36.896	Near-complete	TRUE	TRUE	d__Bacteria;p__Actinobacteriota;c__Actinomycetia;o__Actinomycetales;f__Dermabacteraceae;g__Helcobacillus;s__	Novel_no_GTDB_annotation	Met5316,Met5317
V0095B_Ac+Ch_T1_prok_bin.26	2032382	65	44.229	99.52	0.66	96.22	92.5	0.27	91.15	0.0756238	3	0	2	21	36.7222	Near-complete	TRUE	TRUE	d__Bacteria;p__Actinobacteriota;c__Actinomycetia;o__Actinomycetales;f__Micrococcaceae;g__Pseudoglutamicibacter;s__Pseudoglutamicibacter albus_A	Not_novel	Met5316,Met5317
V0095B_Ac+Ch_T1_prok_bin.3	2078494	343	8.201	88.44	2.03	78.29	87.85	0.82	83.75	0.128931	1	0	1	18	19.126	Medium	TRUE	TRUE	d__Bacteria;p__Actinobacteriota;c__Actinomycetia;o__Actinomycetales;f__Brevibacteriaceae;g__Brevibacterium;s__	Novel_no_GTDB_annotation	Met5316,Met5317
V0095B_Ac+Ch_T1_prok_bin.32	1861416	308	7.699	83.12	0.44	80.92	91.42	1.92	81.82	0.0505244	0	1	1	13	36.6342	Medium	TRUE	TRUE	d__Bacteria;p__Firmicutes_A;c__Clostridia;o__Tissierellales;f__Peptoniphilaceae;g__Anaerococcus;s__	Not_novel	Met5316,Met5317
V0095B_Ac+Ch_T1_prok_bin.34	2285121	132	29.695	99.99	3.12	84.39	97.81	2.95	83.06	0.169529	4	3	0	22	74.8395	Near-complete	TRUE	TRUE	d__Bacteria;p__Actinobacteriota;c__Actinomycetia;o__Mycobacteriales;f__Mycobacteriaceae;g__Corynebacterium;s__Corynebacterium tuscaniense	Not_novel	Met5316,Met5317
V0095B_Ac+Ch_T1_prok_bin.35	720113	290	2.527	71.72	1.17	65.87	53.38	1.05	48.13	0.318418	0	0	0	8	19.2404	Medium	TRUE	TRUE	d__Bacteria;p__Firmicutes_A;c__Clostridia;o__Tissierellales;f__Peptoniphilaceae;g__Peptoniphilus_B;s__Peptoniphilus_B duerdenii	Novel_GTDB_annotation	Met5316,Met5317
V0095B_Ac+Ch_T1_prok_bin.36	1785169	228	11.332	93.75	0.37	91.9	95.34	0	95.34	0.131184	1	1	2	11	59.7921	Near-complete	TRUE	TRUE	d__Bacteria;p__Firmicutes_A;c__Clostridia;o__Tissierellales;f__Peptoniphilaceae;g__Peptoniphilus_A;s__Peptoniphilus_A harei_A	Not_novel	Met5316,Met5317
V0031B_Ac+Ch_T1_prok_bin.44	3562451	202	25.717	97.56	5.85	68.31	96.63	10.68	43.23	0.231407	1	0	0	22	100.766	Medium	TRUE	TRUE	d__Bacteria;p__Proteobacteria;c__Alphaproteobacteria;o__Caulobacterales;f__Caulobacteraceae;g__Brevundimonas;s__	Novel_no_GTDB_annotation	Met5474,Met5475
V0135B_Ac+Ch_T3_prok_bin.57	2694783	157	25.253	99.96	0.74	96.26	97.99	1.48	90.59	0.124035	2	1	1	22	32.4444	High	TRUE	TRUE	d__Bacteria;p__Actinobacteriota;c__Actinomycetia;o__Propionibacteriales;f__Propionibacteriaceae;g__Aestuariimicrobium;s__	Novel_and_in_mothers	Met5519,Met5520
V0006B_Ac+Ch_prok_bin.19	4419153	87	83.657	99.6	0.25	98.35	97.98	2.1	87.48	0.240397	1	0	0	20	105.583	Near-complete	TRUE	TRUE	d__Bacteria;p__Proteobacteria;c__Gammaproteobacteria;o__Burkholderiales;f__Burkholderiaceae;g__Aquabacterium;s__	Novel_no_GTDB_annotation	Met4912,Met4913
V0071B_Ac+Ch_T1_prok_bin.13	1539093	9	342.35	96.69	0.23	95.54	96.27	0.15	95.52	0.00153933	3	1	1	22	56.8451	High	TRUE	TRUE	d__Bacteria;p__Actinobacteriota;c__Actinomycetia;o__Actinomycetales;f__Bifidobacteriaceae;g__Scardovia;s__Scardovia wiggsiae	Not_novel	Met5346,Met5347
V0070B_Ch_prok_bin.37	1153977	4	324.436	99.35	0.45	97.1	64.25	0	64.25	0.000582468	1	1	1	22	56.0375	High	FALSE	TRUE	d__Bacteria;p__Patescibacteria;c__Saccharimonadia;o__Saccharimonadales;f__UBA1547;g__2011-GWC2-44-17;s__2011-GWC2-44-17 sp001029695	Novel_GTDB_annotation	Met5095
V0031B_Ac+Ch_prok_bin.11	3422562	232	20.304	88.25	1.21	82.2	96.17	1.9	86.67	0.160216	0	1	1	21	20.2679	Medium	TRUE	TRUE	d__Bacteria;p__Proteobacteria;c__Alphaproteobacteria;o__Rhizobiales;f__Rhizobiaceae;g__Aureimonas;s__	Novel_no_GTDB_annotation	Met4981,Met4982
V0006B_Ac_prok_bin.3	3607853	67	87.71	96.04	0.11	95.49	98.68	0.88	94.28	0.00541806	2	1	1	22	52.3225	High	FALSE	TRUE	d__Bacteria;p__Bacteroidota;c__Bacteroidia;o__Flavobacteriales;f__Flavobacteriaceae;g__Flavobacterium;s__	Novel_no_GTDB_annotation	Met4913
V0031B_Ac+Ch_T1_prok_bin.99	2962356	234	15.78	78.21	6.47	45.86	81.31	6.01	51.26	0.713116	0	2	0	20	32.5237	Medium	TRUE	TRUE	d__Bacteria;p__Proteobacteria;c__Alphaproteobacteria;o__Caulobacterales;f__Caulobacteraceae;g__Brevundimonas;s__	Novel_no_GTDB_annotation	Met5474,Met5475
V0070B_Ch_prok_bin.55	2888550	21	354.589	99.9	0.02	99.8	98.04	0	98.04	0.00163602	2	0	1	21	62.7296	Near-complete	FALSE	TRUE	d__Bacteria;p__Bacteroidota;c__Bacteroidia;o__Flavobacteriales;f__Weeksellaceae;g__Epilithonimonas;s__Epilithonimonas vandammei	Not_novel	Met5095
V0206B_Ch_T3_prok_bin.17	2004887	193	14.53	97.53	3.24	81.33	97.44	6.31	65.89	0.25932	1	0	0	17	138.611	Near-complete	FALSE	TRUE	d__Bacteria;p__Firmicutes;c__Bacilli;o__Lactobacillales;f__Streptococcaceae;g__Streptococcus;s__Streptococcus mitis_A	Novel_and_in_mothers	Met6212
V0031B_Ac+Ch_T1_prok_bin.92	3180577	565	6.551	60.3	1.65	52.05	61.08	1.58	53.18	0.659267	2	1	0	20	41.548	Medium	TRUE	TRUE	d__Bacteria;p__Proteobacteria;c__Alphaproteobacteria;o__Rhizobiales;f__Methylopilaceae;g__Hansschlegelia;s__	Novel_no_GTDB_annotation	Met5474,Met5475
V0206B_Ch_T3_prok_bin.2	1058609	386	2.843	56.8	1.21	50.75	53.85	1.06	48.55	0.0405819	1	2	1	8	21.2225	Medium	FALSE	TRUE	d__Bacteria;p__Bacteroidota;c__Bacteroidia;o__Bacteroidales;f__Porphyromonadaceae;g__Porphyromonas;s__	Novel_no_GTDB_annotation	Met6212
V0135B_Ac+Ch_T3_prok_bin.35	879922	6	194.405	99.84	0.82	95.74	64.25	0.95	59.5	0.00587408	1	2	2	22	33.6703	High	TRUE	TRUE	d__Bacteria;p__Patescibacteria;c__Saccharimonadia;o__Saccharimonadales;f__UBA2112;g__;s__	Novel_no_GTDB_annotation	Met5519,Met5520
V0154B_Ac+Ch_T3_prok_bin.76	1731905	609	2.958	59.74	3.1	44.24	63.61	1.51	56.06	0.417933	3	0	0	6	14.805	Medium	TRUE	TRUE	d__Bacteria;p__Bacteroidota;c__Bacteroidia;o__Flavobacteriales;f__Flavobacteriaceae;g__Capnocytophaga;s__Capnocytophaga sputigena	Novel_GTDB_annotation	Met5561,Met5562
V0006B_Ac+Ch_prok_bin.39	3858930	763	6.403	94.38	3.07	79.03	87.38	1.79	78.43	0.0142904	1	2	1	19	17.12	High	TRUE	TRUE	d__Bacteria;p__Bdellovibrionota;c__Bacteriovoracia;o__Bacteriovoracales;f__Bacteriovoracaceae;g__UBA4096;s__	Novel_no_GTDB_annotation	Met4912,Met4913
V0006B_Ac+Ch_prok_bin.37	4079666	667	8.1	94.72	2.51	82.17	90.03	2.97	75.18	0.0864612	2	1	1	22	20.7781	High	TRUE	TRUE	d__Bacteria;p__Proteobacteria;c__Alphaproteobacteria;o__Rhodobacterales;f__Rhodobacteraceae;g__Haematobacter;s__Haematobacter sp002196855	Novel_and_in_mothers	Met4912,Met4913
V0135B_Ac+Ch_T3_prok_bin.42	3623580	544	8.97	93.53	4.82	69.43	93.6	3.92	74	0.528161	2	2	1	19	54.5846	High	TRUE	TRUE	d__Bacteria;p__Actinobacteriota;c__Actinomycetia;o__Actinomycetales;f__Brevibacteriaceae;g__Brevibacterium;s__Brevibacterium sp018137945	Not_novel	Met5519,Met5520
V0080B_Ac_prok_bin.26	1573656	556	2.926	62.77	0.8	58.77	73.5	1.72	64.9	0.525008	0	0	0	12	13.8582	Medium	FALSE	TRUE	d__Bacteria;p__Proteobacteria;c__Gammaproteobacteria;o__Pseudomonadales;f__Moraxellaceae;g__Moraxella_A;s__Moraxella_A cinereus	Novel_GTDB_annotation	Met5127
V0031B_Ac+Ch_T1_prok_bin.79	1265045	394	3.501	70.79	1.32	64.19	67.34	1.63	59.19	0.163013	2	0	0	6	12.0538	Medium	TRUE	TRUE	d__Bacteria;p__Firmicutes;c__Bacilli;o__Staphylococcales;f__Gemellaceae;g__Gemella;s__Gemella haemolysans	Novel_GTDB_annotation	Met5474,Met5475
V0031B_Ac+Ch_T1_prok_bin.70	5566848	72	124.623	100	0.01	99.95	99.31	0.25	98.06	0.147449	1	0	0	23	59.4379	Near-complete	TRUE	TRUE	d__Bacteria;p__Bacteroidota;c__Bacteroidia;o__Chitinophagales;f__Chitinophagaceae;g__Panacibacter;s__	Novel_no_GTDB_annotation	Met5474,Met5475
V0154B_Ac+Ch_T3_prok_bin.6	2491420	697	4.061	80.13	2.49	67.68	79.84	3.52	62.24	0.494521	1	0	0	18	15.3038	Medium	TRUE	TRUE	d__Bacteria;p__Actinobacteriota;c__Actinomycetia;o__Actinomycetales;f__Actinomycetaceae;g__Actinomyces;s__	Novel_no_GTDB_annotation	Met5561,Met5562
V0006B_Ac+Ch_prok_bin.21	4077169	69	90.824	99.98	0	99.98	99.32	0	99.32	0.123505	3	1	0	21	159.755	Near-complete	TRUE	TRUE	d__Bacteria;p__Proteobacteria;c__Gammaproteobacteria;o__Burkholderiales;f__Burkholderiaceae;g__Aquabacterium;s__Aquabacterium sp903894125	Novel_GTDB_annotation	Met4912,Met4913
V0025B_Ch_T1_prok_bin.9	1187019	389	3.178	60.68	1.11	55.13	61.22	1.15	55.47	0.00844431	1	0	0	10	10.2894	Medium	FALSE	TRUE	d__Bacteria;p__Firmicutes;c__Bacilli;o__Lactobacillales;f__Lactobacillaceae;g__Lactobacillus;s__Lactobacillus gasseri	Novel_GTDB_annotation	Met5417
V0095B_Ac+Ch_T1_prok_bin.45	1883628	44	70.687	96.53	0.07	96.18	98.93	1.02	93.83	0.0227624	7	0	1	22	31.6648	Near-complete	TRUE	TRUE	d__Bacteria;p__Actinobacteriota;c__Actinomycetia;o__Actinomycetales;f__Actinomycetaceae;g__Gleimia;s__Gleimia europaea_A	Not_novel	Met5316,Met5317
V0154B_Ac+Ch_T3_prok_bin.22	2151352	103	40.338	99.83	0.09	99.38	98.48	0.45	96.23	0.0150665	3	1	1	20	39.1925	High	TRUE	TRUE	d__Bacteria;p__Bacteroidota;c__Bacteroidia;o__Bacteroidales;f__Bacteroidaceae;g__Prevotella;s__	Novel_and_in_mothers	Met5561,Met5562
V0031B_Ac+Ch_T1_prok_bin.28	4032477	91	69.369	93.18	0.21	92.13	94.17	1.42	87.07	0.0518334	1	2	1	21	22.9317	High	TRUE	TRUE	d__Bacteria;p__Proteobacteria;c__Alphaproteobacteria;o__Rhizobiales;f__Hyphomicrobiaceae;g__Hyphomicrobium;s__	Not_novel	Met5474,Met5475
V0021B_Ac+Ch_T1_prok_bin.7	2586060	306	11.806	90.19	1.35	83.44	90.91	0.45	88.66	0.355042	1	1	0	22	20.8265	Near-complete	TRUE	TRUE	d__Bacteria;p__Actinobacteriota;c__Actinomycetia;o__Actinomycetales;f__Dermatophilaceae;g__Yimella;s__Yimella lutea	Novel_and_in_mothers	Met5369,Met5370
V0070B_Ac_T1_prok_bin.26	1967470	153	24.282	99.96	3.02	84.86	93.48	1.38	86.58	0.134603	2	1	0	20	27.3178	Near-complete	FALSE	TRUE	d__Bacteria;p__Actinobacteriota;c__Actinomycetia;o__Actinomycetales;f__Micrococcaceae;g__Pseudoglutamicibacter;s__Pseudoglutamicibacter cumminsii_A	Not_novel	Met5456
V0095B_Ac+Ch_prok_bin.86	730637	48	22.92	92.97	3.47	75.62	64.57	1.57	56.72	0.144026	3	2	2	22	156.477	High	TRUE	TRUE	d__Bacteria;p__Patescibacteria;c__Saccharimonadia;o__Saccharimonadales;f__Nanosynbacteraceae;g__Nanosynbacter;s__	Novel_and_in_mothers	Met5181,Met5182
V0050B_Ac+Ch_prok_bin.24	1841850	28	102.524	99.34	0.02	99.24	98.68	0	98.68	0.00865104	3	1	1	21	84.1282	High	TRUE	TRUE	d__Bacteria;p__Firmicutes_C;c__Negativicutes;o__Veillonellales;f__Veillonellaceae;g__F0422;s__F0422 sp900544365	Not_novel	Met5051,Met5052
V0062B_Ch_prok_bin.84	919862	5	513.226	98.82	0	98.82	65.1	0	65.1	0.00626765	3	2	2	22	35.3515	High	FALSE	TRUE	d__Bacteria;p__Patescibacteria;c__Saccharimonadia;o__Saccharimonadales;f__UBA1547;g__UBA6175;s__UBA6175 sp001897295	Novel_GTDB_annotation	Met5078
V0062B_Ch_prok_bin.82	3996368	132	58.429	100	3.46	82.7	98.04	3.64	79.84	0.07273	2	0	0	22	26.0938	Near-complete	FALSE	TRUE	d__Bacteria;p__Proteobacteria;c__Alphaproteobacteria;o__Sphingomonadales;f__Sphingomonadaceae;g__Sphingomonas;s__Sphingomonas sp900109205	Novel_GTDB_annotation	Met5078
V0095B_Ac_T1_prok_bin.12	1523904	33	171.461	99.83	0.79	95.88	99.39	0.66	96.09	0.0312025	2	1	0	22	170.765	Near-complete	FALSE	TRUE	d__Bacteria;p__Actinobacteriota;c__Actinomycetia;o__Actinomycetales;f__Bifidobacteriaceae;g__Bifidobacterium;s__Bifidobacterium vaginale_E	Novel_GTDB_annotation	Met5317
V0050B_Ac+Ch_prok_bin.29	4512990	345	18.868	93.29	2.77	79.44	94.46	3.71	75.91	0.343107	3	2	0	21	31.7981	Near-complete	TRUE	TRUE	d__Bacteria;p__Proteobacteria;c__Alphaproteobacteria;o__Rhizobiales;f__Beijerinckiaceae;g__Methylobacterium;s__	Novel_no_GTDB_annotation	Met5051,Met5052
V0062B_Ch_prok_bin.80	2626684	376	7.941	67.73	0.93	63.08	70.55	1.77	61.7	0.51917	2	0	0	11	13.411	Medium	FALSE	TRUE	d__Bacteria;p__Proteobacteria;c__Gammaproteobacteria;o__Xanthomonadales;f__Xanthomonadaceae;g__Pseudoxanthomonas_A;s__Pseudoxanthomonas_A japonensis	Novel_GTDB_annotation	Met5078
V0095B_Ac_T1_prok_bin.17	2070698	476	5.455	90.68	3.59	72.73	93.42	5.66	65.12	0.2962	0	0	0	13	55.3194	Near-complete	FALSE	TRUE	d__Bacteria;p__Firmicutes_A;c__Clostridia;o__Tissierellales;f__Peptoniphilaceae;g__Finegoldia;s__Finegoldia magna_H	Not_novel	Met5317
V0109B_Ch_prok_bin.41	3267726	122	47.779	100	1.38	93.1	98.38	1.14	92.68	0.0757328	0	0	0	22	37.25	Near-complete	FALSE	TRUE	d__Bacteria;p__Proteobacteria;c__Alphaproteobacteria;o__Caulobacterales;f__Caulobacteraceae;g__Brevundimonas;s__Brevundimonas sp002484265	Novel_and_in_mothers	Met5229
V0067B_Ac+Ch_prok_bin.23	2346571	250	12.996	96.6	0.22	95.5	92.72	0.99	87.77	0.033957	5	0	2	22	15.4581	Near-complete	TRUE	TRUE	d__Bacteria;p__Actinobacteriota;c__Actinomycetia;o__Actinomycetales;f__Micrococcaceae;g__Rothia;s__Rothia terrae	Not_novel	Met5088,Met5089
V0109B_Ch_prok_bin.29	2904324	120	39.986	100	1.43	92.85	97.97	0.78	94.07	0.0200749	4	1	0	23	109.63	Near-complete	FALSE	TRUE	d__Bacteria;p__Actinobacteriota;c__Actinomycetia;o__Actinomycetales;f__Microbacteriaceae;g__Microbacterium;s__Microbacterium sp015707995	Novel_and_in_mothers	Met5229
V0050B_Ac+Ch_prok_bin.41	1668287	228	8.412	73.45	3.21	57.4	71	3.23	54.85	0.594347	1	0	0	16	20.1392	Medium	TRUE	TRUE	d__Bacteria;p__Firmicutes_A;c__Clostridia;o__Oscillospirales;f__Ruminococcaceae;g__Faecalibacterium;s__Faecalibacterium prausnitzii_I	Not_novel	Met5051,Met5052
V0070B_Ac+Ch_prok_bin.92	2689707	1016	2.72	61.38	1.25	55.13	58.1	0.89	53.65	0.0269754	0	0	0	13	8.34186	Medium	TRUE	TRUE	d__Bacteria;p__Bdellovibrionota;c__Bdellovibrionia;o__Bdellovibrionales;f__Bdellovibrionaceae;g__SXSP01;s__	Novel_no_GTDB_annotation	Met5095,Met5096
V0109B_Ch_prok_bin.13	1484721	146	13.192	77.53	3.01	62.48	84.54	4.8	60.54	0.32176	0	0	0	12	50.933	Medium	FALSE	TRUE	d__Bacteria;p__Firmicutes;c__Bacilli;o__Lactobacillales;f__Streptococcaceae;g__Streptococcus;s__Streptococcus xiaochunlingii	Not_novel	Met5229
V0050B_Ac+Ch_prok_bin.54	2558574	727	4.052	74.99	0.93	70.34	75.73	0	75.73	0.283416	1	0	0	15	10.8347	Medium	TRUE	TRUE	d__Bacteria;p__Proteobacteria;c__Gammaproteobacteria;o__Burkholderiales;f__Rhodocyclaceae;g__Azospira;s__Azospira oryzae	Novel_GTDB_annotation	Met5051,Met5052
V0021B_Ac+Ch_prok_bin.1	2297068	292	10.772	95.29	0.35	93.54	96.39	0.99	91.44	0.0601437	5	0	1	21	15.4568	Near-complete	TRUE	TRUE	d__Bacteria;p__Actinobacteriota;c__Actinomycetia;o__Mycobacteriales;f__Mycobacteriaceae;g__Corynebacterium;s__	Novel_and_in_mothers	Met4951,Met4952
V0031B_Ac+Ch_T1_prok_bin.100	4306675	140	41.566	99.66	0.97	94.81	99.51	0.99	94.56	0.00467437	2	2	1	22	19.2623	High	TRUE	TRUE	d__Bacteria;p__Bacteroidota;c__Bacteroidia;o__Chitinophagales;f__Chitinophagaceae;g__;s__	Novel_no_GTDB_annotation	Met5474,Met5475
V0070B_Ac_T1_prok_bin.5	2001548	391	6.507	97.18	2.1	86.68	89.15	1.71	80.6	0.385132	3	1	0	20	17.3905	Near-complete	FALSE	TRUE	d__Bacteria;p__Actinobacteriota;c__Actinomycetia;o__Actinomycetales;f__Brevibacteriaceae;g__Brevibacterium;s__Brevibacterium ravenspurgense	Not_novel	Met5456
V0050B_Ac+Ch_T1_prok_bin.25	4307414	102	87.094	96.36	2.2	85.36	96.43	0	96.43	0.000849691	1	1	1	22	45.7282	High	TRUE	TRUE	d__Bacteria;p__Bdellovibrionota;c__Bdellovibrionia_A;o__CAIPTA01;f__CAIPTA01;g__;s__	Novel_no_GTDB_annotation	Met5433,Met5434
V0154B_Ac+Ch_T3_prok_bin.11	1993127	18	146.221	99.03	0.06	98.73	98.46	0	98.46	0.0192898	3	4	0	11	48.8136	Near-complete	TRUE	TRUE	d__Bacteria;p__Firmicutes;c__Bacilli;o__Lactobacillales;f__Aerococcaceae;g__Abiotrophia;s__Abiotrophia sp001815865	Novel_GTDB_annotation	Met5561,Met5562
V0031B_Ac+Ch_T1_prok_bin.24	2241646	59	56.585	99.33	0.01	99.28	95.6	0	95.6	0.00502133	2	1	2	22	19.3479	High	TRUE	TRUE	d__Bacteria;p__Proteobacteria;c__Alphaproteobacteria;o__Rickettsiales;f__UBA3002;g__QFOX01;s__	Novel_no_GTDB_annotation	Met5474,Met5475
V0135B_Ch_T3_prok_bin.17	2579792	716	3.97	84.65	9.4	37.65	59.64	1.72	51.04	0.742745	0	0	0	18	34.1919	Medium	FALSE	TRUE	d__Bacteria;p__Proteobacteria;c__Gammaproteobacteria;o__Burkholderiales;f__Neisseriaceae;g__Neisseria;s__	Novel_no_GTDB_annotation	Met5519
V0021B_Ac+Ch_prok_bin.77	1519621	613	2.487	57.49	0.56	54.69	48.56	0.81	44.51	0.48587	0	0	0	10	15.4094	Medium	TRUE	TRUE	d__Bacteria;p__Proteobacteria;c__Alphaproteobacteria;o__Rhodobacterales;f__Rhodobacteraceae;g__Paracoccus;s__Paracoccus sanguinis	Novel_GTDB_annotation	Met4951,Met4952
V0031B_Ac+Ch_T1_prok_bin.19	5278550	307	23.519	92.32	0.57	89.47	93.17	1.39	86.22	0.164962	2	0	0	18	28.4804	Near-complete	TRUE	TRUE	d__Bacteria;p__Proteobacteria;c__Gammaproteobacteria;o__Burkholderiales;f__Burkholderiaceae;g__Pelomonas;s__	Novel_no_GTDB_annotation	Met5474,Met5475
V0031B_Ac+Ch_T1_prok_bin.17	2601367	185	24.896	99.31	0.36	97.51	96.79	1.43	89.64	0.0546747	4	2	1	21	17.4295	High	TRUE	TRUE	d__Bacteria;p__Bacteroidota;c__Bacteroidia;o__Bacteroidales;f__Bacteroidaceae;g__Prevotella;s__Prevotella timonensis	Not_novel	Met5474,Met5475
V0070B_Ac_prok_bin.45	3251618	626	6.58	83.43	0.39	81.48	84.54	2.6	71.54	0.352445	3	0	0	17	19.644	Medium	FALSE	TRUE	d__Bacteria;p__Actinobacteriota;c__Actinomycetia;o__Actinomycetales;f__Microbacteriaceae;g__Microbacterium;s__Microbacterium sp001984105	Novel_GTDB_annotation	Met5096
V0021B_Ac+Ch_prok_bin.64	2145664	182	17.16	89.1	0.05	88.85	95.13	1.37	88.28	0.0389596	2	1	1	20	19.2271	Medium	TRUE	TRUE	d__Bacteria;p__Actinobacteriota;c__Actinomycetia;o__Mycobacteriales;f__Mycobacteriaceae;g__Corynebacterium;s__Corynebacterium auriscanis	Novel_GTDB_annotation	Met4951,Met4952
V0070B_Ac_T1_prok_bin.56	2504715	180	20.055	92.73	2.44	80.53	91.54	3.18	75.64	0.234744	1	1	0	22	39.2461	Near-complete	FALSE	TRUE	d__Bacteria;p__Actinobacteriota;c__Actinomycetia;o__Mycobacteriales;f__Mycobacteriaceae;g__Corynebacterium;s__Corynebacterium minutissimum_A	Not_novel	Met5456
V0031B_Ac+Ch_T1_prok_bin.15	2746166	541	6.402	86.3	2.18	75.4	90.72	2.48	78.32	0.462887	3	0	0	20	19.71	Medium	TRUE	TRUE	d__Bacteria;p__Actinobacteriota;c__Actinomycetia;o__Actinomycetales;f__Dermatophilaceae;g__Janibacter;s__Janibacter indicus	Novel_and_in_mothers	Met5474,Met5475
V0050B_Ac+Ch_T1_prok_bin.29	1985053	361	7.418	84.14	0.3	82.64	86.46	2.55	73.71	0.0231677	4	1	2	21	15.9467	Medium	TRUE	TRUE	d__Bacteria;p__Actinobacteriota;c__Coriobacteriia;o__Coriobacteriales;f__Coriobacteriaceae;g__Collinsella;s__	Not_novel	Met5433,Met5434
V0031B_Ac+Ch_T1_prok_bin.14	5171054	58	143.981	98.22	1.14	92.52	94.44	1.94	84.74	0.00213599	1	1	1	20	236.923	High	TRUE	TRUE	d__Bacteria;p__Bacteroidota;c__Bacteroidia;o__Chitinophagales;f__Chitinophagaceae;g__Panacibacter;s__Panacibacter sp015831355	Novel_GTDB_annotation	Met5474,Met5475
V0031B_Ac+Ch_T1_prok_bin.115	2139015	183	19.533	96.63	0.48	94.23	92.45	1.23	86.3	0.0170412	1	1	0	18	13.8193	Near-complete	TRUE	TRUE	d__Bacteria;p__Proteobacteria;c__Alphaproteobacteria;o__Micavibrionales;f__Micavibrionaceae;g__UBA1573;s__	Novel_no_GTDB_annotation	Met5474,Met5475
V0021B_Ac+Ch_prok_bin.40	1785587	387	5.799	84.22	0.82	80.12	89.13	1.98	79.23	0.135642	1	0	1	18	13.9314	Medium	TRUE	TRUE	d__Bacteria;p__Proteobacteria;c__Gammaproteobacteria;o__Pseudomonadales;f__Moraxellaceae;g__Moraxella;s__Moraxella canis	Novel_and_in_mothers	Met4951,Met4952
V0050B_Ac+Ch_T1_prok_bin.4	2779398	489	7.507	84.35	1.65	76.1	82.23	1.08	76.83	0.0960924	1	1	0	21	14.0524	Medium	TRUE	TRUE	d__Bacteria;p__Proteobacteria;c__Alphaproteobacteria;o__Acetobacterales;f__Acetobacteraceae;g__Endobacter;s__	Novel_no_GTDB_annotation	Met5433,Met5434
V0067B_Ac_prok_bin.16	2267567	234	13.928	100	8.18	59.1	98.95	7.5	61.45	0.309525	1	0	0	13	68.5089	Medium	FALSE	TRUE	d__Bacteria;p__Firmicutes;c__Bacilli;o__Lactobacillales;f__Streptococcaceae;g__Streptococcus;s__	Novel_no_GTDB_annotation	Met5089
V0025B_Ac+Ch_T1_prok_bin.4	1869374	19	131.367	99.86	0	99.86	99.03	0	99.03	0.000536749	2	1	0	18	60.2116	Near-complete	TRUE	TRUE	d__Bacteria;p__Firmicutes;c__Bacilli;o__Lactobacillales;f__Lactobacillaceae;g__Lactobacillus;s__Lactobacillus gasseri	Not_novel	Met5416,Met5417
V0031B_Ac+Ch_prok_bin.21	2191056	53	55.958	98.91	0.18	98.01	97.25	0	97.25	0.0318277	1	2	2	22	39.5002	High	TRUE	TRUE	d__Bacteria;p__Proteobacteria;c__Alphaproteobacteria;o__Rickettsiales;f__UBA3002;g__QFOX01;s__	Novel_no_GTDB_annotation	Met4981,Met4982
V0012B_Ac+Ch_prok_bin.38	1770525	339	6.245	76.84	2.67	63.49	76	3.65	57.75	0.360061	0	0	0	8	27.7025	Medium	TRUE	TRUE	d__Bacteria;p__Firmicutes;c__Bacilli;o__Lactobacillales;f__Streptococcaceae;g__Streptococcus;s__	Novel_no_GTDB_annotation	Met4930,Met4931
V0031B_Ac_T1_prok_bin.76	3834315	253	20.886	94.01	0.6	91.01	92.79	0.57	89.94	0.0734277	0	0	0	21	27.7256	Near-complete	FALSE	TRUE	d__Bacteria;p__Proteobacteria;c__Alphaproteobacteria;o__Sphingomonadales;f__Sphingomonadaceae;g__Sphingomonas;s__	Novel_no_GTDB_annotation	Met5474
V0077B_Ch_prok_bin.48	1265001	259	5.601	62.61	4.27	41.26	61.13	0	61.13	0.473918	0	0	0	8	30.8586	Medium	FALSE	TRUE	d__Bacteria;p__Firmicutes;c__Bacilli;o__Lactobacillales;f__Streptococcaceae;g__Streptococcus;s__Streptococcus xiaochunlingii	Not_novel	Met5115
V0032B_Ch_T1_prok_bin.13	2736142	282	14.722	94.16	2.56	81.36	96.21	0.68	92.81	0.244107	3	1	0	14	200.452	Near-complete	FALSE	TRUE	d__Bacteria;p__Firmicutes;c__Bacilli;o__Staphylococcales;f__Staphylococcaceae;g__Staphylococcus;s__Staphylococcus equorum	Novel_GTDB_annotation	Met5400
V0199B_Ch_T3_prok_bin.4	2767165	277	14.128	99.99	0.1	99.49	98.82	0.4	96.82	0.0162489	1	2	2	22	45.7779	High	FALSE	TRUE	d__Bacteria;p__Proteobacteria;c__Gammaproteobacteria;o__Burkholderiales;f__Neisseriaceae;g__Neisseria;s__Neisseria sp001809325	Novel_GTDB_annotation	Met6186
V0031B_Ac_T1_prok_bin.70	4258883	176	34.25	91.7	2.94	77	95.26	2.87	80.91	0.0810704	0	0	0	23	46.6005	Near-complete	FALSE	TRUE	d__Bacteria;p__Proteobacteria;c__Alphaproteobacteria;o__Rhizobiales;f__Beijerinckiaceae;g__Methylobacterium;s__	Novel_no_GTDB_annotation	Met5474
V0031B_Ac_T1_prok_bin.60	2166103	594	4.12	70.02	3.18	54.12	73.86	4.77	50.01	0.793378	1	0	0	20	16.6109	Medium	FALSE	TRUE	d__Bacteria;p__Actinobacteriota;c__Actinomycetia;o__Actinomycetales;f__Micrococcaceae;g__Citricoccus;s__	Not_novel	Met5474
V0199B_Ac+Ch_T3_prok_bin.11	1800630	528	3.812	79.5	4.79	55.55	71.4	3.24	55.2	0.138084	0	1	1	19	29.2681	Medium	TRUE	TRUE	d__Bacteria;p__Actinobacteriota;c__Actinomycetia;o__Actinomycetales;f__Dermatophilaceae;g__Janibacter_A;s__Janibacter_A massiliensis	Not_novel	Met6186,Met6187
V0056B_Ac_T1_prok_bin.9	4611882	288	27.076	100	0.29	98.55	97.89	0.83	93.74	0.0311976	7	0	2	22	20.4095	Near-complete	FALSE	TRUE	d__Bacteria;p__Proteobacteria;c__Gammaproteobacteria;o__Enterobacterales;f__Enterobacteriaceae;g__Escherichia;s__Escherichia coli	Not_novel	Met5374
V0032B_Ac_prok_bin.15	3605308	216	24.078	100	0.91	95.45	99.28	2.08	88.88	0.148652	4	1	1	20	428.16	High	FALSE	TRUE	d__Bacteria;p__Proteobacteria;c__Gammaproteobacteria;o__Pseudomonadales;f__Moraxellaceae;g__Acinetobacter;s__Acinetobacter johnsonii	Not_novel	Met4984
V0094B_Ac+Ch_prok_bin.38	703509	217	3.424	65.49	0.31	63.94	37.73	0.28	36.33	0.0469181	3	0	1	14	9.79572	Medium	TRUE	TRUE	d__Bacteria;p__Patescibacteria;c__Saccharimonadia;o__Saccharimonadales;f__Saccharimonadaceae;g__Saccharimonas;s__	Novel_no_GTDB_annotation	Met5176,Met5177
V0199B_Ac+Ch_T3_prok_bin.10	1107335	53	32.694	99.17	0.48	96.77	60.3	1.71	51.75	0.000325779	2	2	1	23	45.5911	High	TRUE	TRUE	d__Bacteria;p__Patescibacteria;c__Saccharimonadia;o__Saccharimonadales;f__Saccharimonadaceae;g__Saccharimonas;s__	Novel_no_GTDB_annotation	Met6186,Met6187
V0151B_Ac+Ch_T3_prok_bin.8	1294014	408	3.421	57.68	1.06	52.38	60.52	0.74	56.82	0.0507716	1	1	0	4	12.4026	Medium	TRUE	TRUE	d__Bacteria;p__Firmicutes;c__Bacilli;o__Staphylococcales;f__Staphylococcaceae;g__Staphylococcus;s__Staphylococcus auricularis	Novel_GTDB_annotation	Met5553,Met5554
V0031B_Ac_T1_prok_bin.58	7225840	190	61.213	94.15	0.16	93.35	96.62	3.38	79.72	0.00352406	0	2	0	24	28.453	Near-complete	FALSE	TRUE	d__Bacteria;p__Verrucomicrobiota;c__Verrucomicrobiae;o__Chthoniobacterales;f__Chthoniobacteraceae;g__VFJQ01;s__	Novel_no_GTDB_annotation	Met5474
V0031B_Ac_T1_prok_bin.51	4494700	52	189.256	100	2.4	88	100	0.15	99.25	0.00287697	4	1	1	21	81.8972	High	FALSE	TRUE	d__Bacteria;p__Bacteroidota;c__Bacteroidia;o__Cytophagales;f__Cytophagaceae;g__Cytophaga;s__Cytophaga hutchinsonii	Novel_GTDB_annotation	Met5474
V0094B_Ac+Ch_prok_bin.64	2555207	1012	2.594	51.29	0.9	46.79	53.45	0	53.45	0.270267	1	0	0	10	13.5567	Medium	TRUE	TRUE	d__Bacteria;p__Proteobacteria;c__Gammaproteobacteria;o__Xanthomonadales;f__Xanthomonadaceae;g__Xanthomonas;s__Xanthomonas campestris	Novel_GTDB_annotation	Met5176,Met5177
V0031B_Ac_T1_prok_bin.40	6141745	142	78.896	99.92	1.31	93.37	97.91	2.6	84.91	0.0378042	2	1	0	22	33.1425	Near-complete	FALSE	TRUE	d__Bacteria;p__Actinobacteriota;c__Actinomycetia;o__Mycobacteriales;f__Mycobacteriaceae;g__Mycobacterium;s__	Novel_no_GTDB_annotation	Met5474
V0031B_Ac_T1_prok_bin.32	4766860	105	72.431	96.85	1.25	90.6	94.87	1.28	88.47	0.00551871	0	1	1	23	84.6826	Near-complete	FALSE	TRUE	d__Bacteria;p__Actinobacteriota;c__Acidimicrobiia;o__Acidimicrobiales;f__JAAYBP01;g__Aquihabitans;s__	Novel_no_GTDB_annotation	Met5474
V0031B_Ac_T1_prok_bin.3	4699781	137	51.04	99.99	2.49	87.54	98.82	3.01	83.77	0.0712845	1	1	0	22	68.3239	Near-complete	FALSE	TRUE	d__Bacteria;p__Proteobacteria;c__Alphaproteobacteria;o__Rhizobiales;f__Xanthobacteraceae;g__Afipia;s__	Novel_no_GTDB_annotation	Met5474
V0073B_Ac+Ch_T1_prok_bin.4	2043994	359	6.792	92.66	1.54	84.96	91.61	0.63	88.46	0.118031	0	0	0	19	18.2953	Near-complete	TRUE	TRUE	d__Bacteria;p__Actinobacteriota;c__Actinomycetia;o__Mycobacteriales;f__Mycobacteriaceae;g__Corynebacterium;s__Corynebacterium mastitidis	Novel_GTDB_annotation	Met5425,Met5426
V0032B_Ch_T1_prok_bin.2	2189678	33	105.212	100	0.02	99.9	99.33	0	99.33	0.00267319	9	1	3	21	97.6306	High	FALSE	TRUE	d__Bacteria;p__Actinobacteriota;c__Actinomycetia;o__Actinomycetales;f__Micrococcaceae;g__Rothia;s__Rothia sp902373285	Not_novel	Met5400
V0080B_Ac+Ch_prok_bin.2	1658598	148	18.996	89.53	0.59	86.58	96.14	1.95	86.39	0.0895024	2	1	0	15	22.4374	Medium	TRUE	TRUE	d__Bacteria;p__Firmicutes_C;c__Negativicutes;o__Veillonellales;f__Veillonellaceae;g__F0422;s__F0422 sp003992135	Novel_GTDB_annotation	Met5126,Met5127
V0077B_Ch_prok_bin.39	4785957	94	78.249	100	0.37	98.15	99.84	0.22	98.74	0.0849864	7	1	1	21	27.8509	High	FALSE	TRUE	d__Bacteria;p__Proteobacteria;c__Gammaproteobacteria;o__Enterobacterales;f__Enterobacteriaceae;g__Pantoea;s__Pantoea vagans	Novel_and_in_mothers	Met5115
V0035B_Ac+Ch_prok_bin.22	2642460	511	6.64	81.17	2.3	69.67	87.99	2.52	75.39	0.412082	2	1	1	22	32.7239	Medium	TRUE	TRUE	d__Bacteria;p__Actinobacteriota;c__Actinomycetia;o__Actinomycetales;f__Brevibacteriaceae;g__Brevibacterium;s__Brevibacterium sp005280295	Not_novel	Met4989,Met4990
V0035B_Ac+Ch_prok_bin.2	1919103	71	53.762	99.96	0.13	99.31	99.46	0	99.46	0.00422765	2	1	1	22	90.164	High	TRUE	TRUE	d__Bacteria;p__Bacteroidota;c__Bacteroidia;o__Flavobacteriales;f__Weeksellaceae;g__Bergeyella_A;s__	Novel_and_in_mothers	Met4989,Met4990
V0056B_Ac+Ch_T1_prok_bin.12	881031	329	2.651	56.11	0.5	53.61	43.88	0.7	40.38	0.0634138	1	0	0	4	14.0622	Medium	TRUE	TRUE	d__Bacteria;p__Firmicutes_A;c__Clostridia;o__Tissierellales;f__Peptoniphilaceae;g__Anaerococcus;s__Anaerococcus nagyae	Novel_GTDB_annotation	Met5373,Met5374
V0056B_Ac+Ch_T1_prok_bin.16	3281413	333	14.943	99.86	2.92	85.26	99.06	0	99.06	0.00698892	3	1	0	23	30.8388	Near-complete	TRUE	TRUE	d__Bacteria;p__Firmicutes;c__Bacilli;o__Erysipelotrichales;f__Coprobacillaceae;g__Erysipelatoclostridium;s__Erysipelatoclostridium ramosum	Not_novel	Met5373,Met5374
V0056B_Ac+Ch_T1_prok_bin.3	7062418	272	44.481	100	0.18	99.1	99.52	1.68	91.12	0.00801238	7	3	2	21	48.3619	High	TRUE	TRUE	d__Bacteria;p__Proteobacteria;c__Gammaproteobacteria;o__Pseudomonadales;f__Pseudomonadaceae;g__Pseudomonas_E;s__Pseudomonas_E lactis	Novel_and_in_mothers	Met5373,Met5374
V0032B_Ch_prok_bin.26	863749	358	2.398	51.74	2.3	40.24	58.59	0.54	55.89	0.327225	0	0	1	8	11.705	Medium	FALSE	TRUE	d__Bacteria;p__Bacteroidota;c__Bacteroidia;o__Flavobacteriales;f__Weeksellaceae;g__JABCPE02;s__	Novel_no_GTDB_annotation	Met4983
V0077B_Ac_prok_bin.3	2605180	566	5.803	94.99	4.04	74.79	87.36	2.86	73.06	0.588214	1	0	0	21	21.7445	Near-complete	FALSE	TRUE	d__Bacteria;p__Actinobacteriota;c__Actinomycetia;o__Actinomycetales;f__Micrococcaceae;g__Citricoccus;s__Citricoccus terreus	Not_novel	Met5116
V0056B_Ac+Ch_T1_prok_bin.7	2196494	36	106.956	99.91	0.21	98.86	99.54	0.12	98.94	0.0153447	3	0	1	23	320.385	Near-complete	TRUE	TRUE	d__Bacteria;p__Actinobacteriota;c__Actinomycetia;o__Actinomycetales;f__Bifidobacteriaceae;g__Bifidobacterium;s__Bifidobacterium bifidum	Not_novel	Met5373,Met5374
V0031B_Ac_T1_prok_bin.92	657485	76	12.302	77.9	0.59	74.95	64.37	0	64.37	0.0147111	2	1	0	19	12.7849	Medium	FALSE	TRUE	d__Bacteria;p__Patescibacteria;c__Saccharimonadia;o__Saccharimonadales;f__UBA1547;g__UBA6175;s__UBA6175 sp001897305	Novel_GTDB_annotation	Met5474
V0073B_Ac+Ch_T1_prok_bin.12	1968601	166	18.142	99.8	0.52	97.2	98.37	0	98.37	0.0134087	5	4	3	16	26.2148	Near-complete	TRUE	TRUE	d__Bacteria;p__Firmicutes;c__Bacilli;o__Lactobacillales;f__Lactobacillaceae;g__Limosilactobacillus;s__Limosilactobacillus reuteri_E	Not_novel	Met5425,Met5426
V0031B_Ac_T1_prok_bin.84	3334822	74	65.72	98.35	1.82	89.25	98.26	1.95	88.51	0.0517801	2	1	2	20	36.9143	High	FALSE	TRUE	d__Bacteria;p__Actinobacteriota;c__Actinomycetia;o__Actinomycetales;f__Microbacteriaceae;g__Rhodoglobus;s__Rhodoglobus sp903920435	Novel_GTDB_annotation	Met5474
V0077B_Ac_prok_bin.8	872316	341	2.539	52.97	0.01	52.92	46.52	0.39	44.57	0.336308	0	2	0	9	11.5766	Medium	FALSE	TRUE	d__Bacteria;p__Bacteroidota;c__Bacteroidia;o__Bacteroidales;f__Porphyromonadaceae;g__Porphyromonas;s__Porphyromonas sp003640335	Novel_GTDB_annotation	Met5116
V0073B_Ac+Ch_T1_prok_bin.18	2178319	550	4.865	85.08	4.81	61.03	78.94	3.78	60.04	0.466839	1	0	0	20	17.7904	Medium	TRUE	TRUE	d__Bacteria;p__Actinobacteriota;c__Actinomycetia;o__Actinomycetales;f__Dermatophilaceae;g__Kytococcus;s__Kytococcus sedentarius	Not_novel	Met5425,Met5426
V0031B_Ac_T1_prok_bin.81	4887343	179	44.815	99.95	0.98	95.05	97.04	1.02	91.94	0.0862175	1	0	0	20	25.2778	Near-complete	FALSE	TRUE	d__Bacteria;p__Proteobacteria;c__Gammaproteobacteria;o__Burkholderiales;f__Burkholderiaceae;g__Aquabacterium;s__	Novel_no_GTDB_annotation	Met5474
V0031B_Ac_T1_prok_bin.78	5145732	118	87.091	100	0.58	97.1	100	1.76	91.2	0.0227644	2	0	0	23	64.8375	Near-complete	FALSE	TRUE	d__Bacteria;p__Actinobacteriota;c__Actinomycetia;o__Mycobacteriales;f__Mycobacteriaceae;g__Tsukamurella;s__	Novel_no_GTDB_annotation	Met5474
V0035B_Ac+Ch_T1_prok_bin.16	1049307	372	2.893	57.34	0.52	54.74	64.58	0.35	62.83	0.0198649	0	0	0	13	10.5343	Medium	TRUE	TRUE	d__Bacteria;p__Firmicutes_C;c__Negativicutes;o__Veillonellales;f__Veillonellaceae;g__F0422;s__F0422 sp003999875	Novel_GTDB_annotation	Met5341,Met5342
V0031B_Ac_T1_prok_bin.77	3039459	419	10.031	81.97	5.06	56.67	84.53	8.12	43.93	0.91041	0	0	3	17	54.2874	Medium	FALSE	TRUE	d__Bacteria;p__Proteobacteria;c__Alphaproteobacteria;o__Caulobacterales;f__Caulobacteraceae;g__Brevundimonas;s__	Novel_no_GTDB_annotation	Met5474
V0151B_Ac+Ch_T3_prok_bin.23	1835286	299	8.381	79.18	0.22	78.08	67.25	1.75	58.5	0.145082	1	1	0	7	27.345	Medium	TRUE	TRUE	d__Bacteria;p__Firmicutes;c__Bacilli;o__Lactobacillales;f__Streptococcaceae;g__Streptococcus;s__Streptococcus sanguinis_E	Novel_GTDB_annotation	Met5553,Met5554
V0126B_Ch_T3_prok_bin.26	1957559	52	65.605	99.97	0.05	99.72	99.4	0	99.4	0.0381315	3	2	0	20	154.004	Near-complete	FALSE	TRUE	d__Bacteria;p__Firmicutes_C;c__Negativicutes;o__Veillonellales;f__Veillonellaceae;g__Veillonella;s__Veillonella rogosae	Not_novel	Met5498
V0071B_Ch_prok_bin.13	1116753	447	2.553	66.95	1.72	58.35	47.16	1.79	38.21	0.677722	0	1	0	12	9.11495	Medium	FALSE	TRUE	d__Bacteria;p__Bacteroidota;c__Bacteroidia;o__Bacteroidales;f__Porphyromonadaceae;g__Porphyromonas;s__	Novel_no_GTDB_annotation	Met5097
V0031B_Ac_T1_prok_bin.26	5528722	259	42.441	100	1.62	91.9	99.34	2.87	84.99	0.0497656	0	0	2	23	24.86	Near-complete	FALSE	TRUE	d__Bacteria;p__Proteobacteria;c__Alphaproteobacteria;o__Rhizobiales;f__Devosiaceae;g__Devosia_A;s__Devosia_A sp001899085	Novel_GTDB_annotation	Met5474
V0031B_Ac+Ch_prok_bin.45	6035261	382	23.948	99.98	0.45	97.73	95.93	0.9	91.43	0.0525848	9	1	4	23	39.4089	High	TRUE	TRUE	d__Bacteria;p__Proteobacteria;c__Gammaproteobacteria;o__Burkholderiales;f__Burkholderiaceae;g__Duganella;s__	Novel_no_GTDB_annotation	Met4981,Met4982
V0071B_Ac+Ch_prok_bin.43	2469694	273	12.451	91.67	2.3	80.17	95.39	1.35	88.64	0.0209634	2	3	1	13	15.687	Near-complete	TRUE	TRUE	d__Bacteria;p__Firmicutes;c__Bacilli;o__Lactobacillales;f__Lactobacillaceae;g__Lacticaseibacillus;s__Lacticaseibacillus paracasei	Not_novel	Met5097,Met5098
V0032B_Ac+Ch_T1_prok_bin.15	2070921	45	64.625	99.98	0.15	99.23	97.6	0	97.6	0.00637682	3	1	0	19	46.5006	Near-complete	TRUE	TRUE	d__Bacteria;p__Firmicutes_C;c__Negativicutes;o__Veillonellales;f__Veillonellaceae;g__Veillonella;s__Veillonella nakazawae	Not_novel	Met5400,Met5401
V0110B_Ac_prok_bin.1	1431787	508	2.852	55.48	1.21	49.43	61.98	0.1	61.48	0.208486	0	0	0	18	8.78569	Medium	FALSE	TRUE	d__Bacteria;p__Proteobacteria;c__Gammaproteobacteria;o__Cardiobacteriales;f__Cardiobacteriaceae;g__Cardiobacterium;s__Cardiobacterium hominis	Novel_GTDB_annotation	Met5233
V0073B_Ch_prok_bin.21	2591952	206	19.541	99.68	0.13	99.03	96.38	0.84	92.18	0.167088	2	1	0	23	23.3249	Near-complete	FALSE	TRUE	d__Bacteria;p__Actinobacteriota;c__Actinomycetia;o__Actinomycetales;f__Micrococcaceae;g__Kocuria;s__Kocuria marina	Not_novel	Met5102
V0143B_Ch_T3_prok_bin.26	1870337	277	8.4	73.41	0.25	72.16	56.9	0	56.9	0.295473	0	1	0	15	19.9024	Medium	FALSE	TRUE	d__Bacteria;p__Bacteroidota;c__Bacteroidia;o__Bacteroidales;f__Bacteroidaceae;g__Prevotella;s__Prevotella sp000257925	Novel_GTDB_annotation	Met5536
V0110B_Ac+Ch_prok_bin.87	2448122	193	21.762	93.97	0.35	92.22	97.86	0.59	94.91	0.0343296	0	1	0	22	22.6075	Near-complete	TRUE	TRUE	d__Bacteria;p__Proteobacteria;c__Gammaproteobacteria;o__Cardiobacteriales;f__Cardiobacteriaceae;g__Cardiobacterium;s__Cardiobacterium hominis	Novel_GTDB_annotation	Met5232,Met5233
V0143B_Ch_T3_prok_bin.34	3399604	47	125.109	99.93	0.03	99.78	99.66	0.07	99.31	0.0161262	4	2	1	20	122.032	High	FALSE	TRUE	d__Bacteria;p__Bacteroidota;c__Bacteroidia;o__Bacteroidales;f__Bacteroidaceae;g__Prevotella;s__Prevotella loescheii	Novel_GTDB_annotation	Met5536
V0079B_Ac+Ch_prok_bin.25	2755008	245	22.804	93.41	2.39	81.46	94.7	3.86	75.4	0.137168	5	4	0	15	37.5617	Near-complete	TRUE	TRUE	d__Bacteria;p__Firmicutes;c__Bacilli;o__Exiguobacterales;f__Exiguobacteraceae;g__Exiguobacterium;s__Exiguobacterium alkaliphilum	Novel_and_in_mothers	Met5122,Met5123
V0031B_Ac+Ch_prok_bin.39	2121344	121	27.549	86.11	1.68	77.71	87.65	2.31	76.1	0.243518	3	1	0	16	66.741	Medium	TRUE	TRUE	d__Bacteria;p__Proteobacteria;c__Gammaproteobacteria;o__Pseudomonadales;f__Moraxellaceae;g__Acinetobacter;s__Acinetobacter sp002296655	Novel_GTDB_annotation	Met4981,Met4982
V0079B_Ac+Ch_prok_bin.6	1887967	150	18.104	94.79	0.81	90.74	97.25	4.05	77	0.197023	3	2	1	18	38.6901	High	TRUE	TRUE	d__Bacteria;p__Firmicutes;c__Bacilli;o__Lactobacillales;f__Aerococcaceae;g__Aerococcus;s__Aerococcus viridans	Novel_and_in_mothers	Met5122,Met5123
V0143B_Ch_T3_prok_bin.46	1686903	199	11.131	80.7	2.3	69.2	83.63	3.84	64.43	0.383783	0	0	0	8	52.5068	Medium	FALSE	TRUE	d__Bacteria;p__Firmicutes;c__Bacilli;o__Lactobacillales;f__Streptococcaceae;g__Streptococcus;s__	Not_novel	Met5536
V0071B_Ac+Ch_prok_bin.15	5330493	136	70.753	99.96	0.8	95.96	97.98	1.68	89.58	0.0918079	7	0	1	22	60.4738	Near-complete	TRUE	TRUE	d__Bacteria;p__Proteobacteria;c__Gammaproteobacteria;o__Enterobacterales;f__Enterobacteriaceae;g__Klebsiella;s__Klebsiella variicola	Not_novel	Met5097,Met5098
V0154B_Ch_T3_prok_bin.13	1216189	479	2.608	56.02	0.25	54.77	52.43	0.89	47.98	0.679782	3	1	1	11	13.2164	Medium	FALSE	TRUE	d__Bacteria;p__Bacteroidota;c__Bacteroidia;o__Bacteroidales;f__Bacteroidaceae;g__Alloprevotella;s__Alloprevotella sp905371275	Novel_GTDB_annotation	Met5561
V0071B_Ac+Ch_T1_prok_bin.32	2340477	306	10.217	93.84	1.83	84.69	92.05	3.02	76.95	0.238201	1	1	1	20	28.8845	High	TRUE	TRUE	d__Bacteria;p__Actinobacteriota;c__Actinomycetia;o__Mycobacteriales;f__Mycobacteriaceae;g__Corynebacterium;s__Corynebacterium kroppenstedtii_C	Not_novel	Met5346,Met5347
V0073B_Ch_prok_bin.64	3639673	199	31.386	93.79	0.52	91.19	94.93	2.23	83.78	0.0525919	1	1	0	19	21.47	Near-complete	FALSE	TRUE	d__Bacteria;p__Actinobacteriota;c__Actinomycetia;o__Actinomycetales;f__Microbacteriaceae;g__Microbacterium;s__Microbacterium oxydans	Novel_and_in_mothers	Met5102
V0025B_Ac+Ch_T1_prok_bin.1	2137569	42	81.43	99.99	0.65	96.74	99.88	1.12	94.28	0.0399221	4	1	2	15	121.496	Near-complete	TRUE	TRUE	d__Bacteria;p__Firmicutes;c__Bacilli;o__Lactobacillales;f__Streptococcaceae;g__Streptococcus;s__Streptococcus sp000187445	Not_novel	Met5416,Met5417
V0073B_Ch_T1_prok_bin.3	1737075	183	12.246	81.42	2.33	69.77	82.54	4.4	60.54	0.189685	0	1	0	9	136.557	Medium	FALSE	TRUE	d__Bacteria;p__Firmicutes;c__Bacilli;o__Lactobacillales;f__Streptococcaceae;g__Streptococcus;s__	Novel_no_GTDB_annotation	Met5426
V0071B_Ac+Ch_prok_bin.50	2397101	779	3.17	65.47	2.09	55.02	66.48	0.75	62.73	0.0641637	1	1	0	15	12.5427	Medium	TRUE	TRUE	d__Bacteria;p__Bdellovibrionota;c__Bdellovibrionia;o__Bdellovibrionales;f__Bdellovibrionaceae;g__Bdellovibrio;s__	Novel_no_GTDB_annotation	Met5097,Met5098
V0032B_Ac+Ch_T1_prok_bin.34	3505078	114	49.135	100	0.06	99.7	99.77	0.61	96.72	0.00997394	2	1	1	21	67.8331	High	TRUE	TRUE	d__Bacteria;p__Actinobacteriota;c__Actinomycetia;o__Actinomycetales;f__Micrococcaceae;g__Arthrobacter_H;s__	Novel_no_GTDB_annotation	Met5400,Met5401
V0073B_Ac_T1_prok_bin.15	1275548	198	8.272	63.95	0.93	59.3	68.45	1.2	62.45	0.755446	0	0	0	5	400.34	Medium	FALSE	TRUE	d__Bacteria;p__Firmicutes;c__Bacilli;o__Lactobacillales;f__Streptococcaceae;g__Streptococcus;s__	Novel_no_GTDB_annotation	Met5425
V0032B_Ac+Ch_prok_bin.70	4508362	461	14.278	97.66	0.89	93.21	90.96	2.25	79.71	0.123922	4	1	1	23	27.5055	High	TRUE	TRUE	d__Bacteria;p__Firmicutes;c__Bacilli;o__Bacillales_B;f__DSM-18226;g__Niallia;s__Niallia taxi	Novel_GTDB_annotation	Met4983,Met4984
V0031B_Ac_T1_prok_bin.21	4714725	45	185.521	99.87	0.02	99.77	99.51	0.25	98.26	0.00395818	1	2	1	23	29.8401	High	FALSE	TRUE	d__Bacteria;p__Bacteroidota;c__Bacteroidia;o__Chitinophagales;f__Chitinophagaceae;g__Ferruginibacter;s__	Novel_no_GTDB_annotation	Met5474
V0032B_Ac+Ch_prok_bin.68	2817641	351	11.368	99.69	0.04	99.49	97.7	1.34	91	0.0129857	3	4	0	16	20.054	Near-complete	TRUE	TRUE	d__Bacteria;p__Firmicutes;c__Bacilli;o__Exiguobacterales;f__Exiguobacteraceae;g__Exiguobacterium_A;s__Exiguobacterium_A indicum	Novel_GTDB_annotation	Met4983,Met4984
V0110B_Ch_prok_bin.7	2663642	331	11.253	98.34	0.63	95.19	95.95	0.6	92.95	0.0562483	4	0	0	20	18.3867	Near-complete	FALSE	TRUE	d__Bacteria;p__Bacteroidota;c__Bacteroidia;o__Flavobacteriales;f__Flavobacteriaceae;g__Capnocytophaga;s__	Novel_no_GTDB_annotation	Met5232
V0073B_Ac+Ch_prok_bin.87	1916954	581	3.775	74.13	0.23	72.98	81.01	1.69	72.56	0.0703455	0	1	0	14	11.7309	Medium	TRUE	TRUE	d__Bacteria;p__Firmicutes_A;c__Clostridia;o__Lachnospirales;f__Lachnospiraceae;g__Lachnoanaerobaculum;s__Lachnoanaerobaculum sp000287675	Novel_GTDB_annotation	Met5102,Met5103
V0031B_Ac_T1_prok_bin.15	2475227	174	24.419	95.05	0.5	92.55	91.67	0.43	89.52	0.226522	1	1	1	23	26.552	High	FALSE	TRUE	d__Bacteria;p__Actinobacteriota;c__Actinomycetia;o__Actinomycetales;f__Microbacteriaceae;g__Microbacterium;s__	Not_novel	Met5474
V0032B_Ac+Ch_prok_bin.6	4570426	595	11.449	89.94	0.1	89.44	93.3	0.74	89.6	0.0110518	3	1	1	21	24.3747	Medium	TRUE	TRUE	d__Bacteria;p__Bacteroidota;c__Bacteroidia;o__Flavobacteriales;f__Weeksellaceae;g__Chryseobacterium;s__	Novel_no_GTDB_annotation	Met4983,Met4984
V0126B_Ch_T3_prok_bin.40	542271	164	3.741	73.19	0.3	71.69	45.73	0	45.73	0.0724776	1	0	1	15	10.5817	Medium	FALSE	TRUE	d__Bacteria;p__Patescibacteria;c__Saccharimonadia;o__Saccharimonadales;f__Nanosynbacteraceae;g__Nanosynbacter;s__	Novel_no_GTDB_annotation	Met5498
V0143B_Ac_T3_prok_bin.16	5213252	157	62.827	99.94	0.02	99.84	99.28	0.22	98.18	0.0336192	3	1	2	22	87.1161	High	FALSE	TRUE	d__Bacteria;p__Proteobacteria;c__Gammaproteobacteria;o__Pseudomonadales;f__Pseudomonadaceae;g__Pseudomonas_B;s__Pseudomonas_B oryzihabitans_B	Novel_GTDB_annotation	Met5537
V0032B_Ac+Ch_prok_bin.49	2348641	44	85.857	96.23	0.37	94.38	98.39	0.19	97.44	0.0450233	4	1	1	12	61.08	Near-complete	TRUE	TRUE	d__Bacteria;p__Firmicutes;c__Bacilli;o__Lactobacillales;f__Streptococcaceae;g__Streptococcus;s__	Novel_no_GTDB_annotation	Met4983,Met4984
V0073B_Ac_T1_prok_bin.3	1790337	221	10.755	98.1	1.56	90.3	95.26	1.44	88.06	0.251221	2	1	0	22	38.925	Near-complete	FALSE	TRUE	d__Bacteria;p__Firmicutes;c__Bacilli;o__Staphylococcales;f__Gemellaceae;g__Gemella;s__	Novel_no_GTDB_annotation	Met5425
V0143B_Ac+Ch_T3_prok_bin.41	1756291	450	4.589	68.34	3.57	50.49	45.14	0	45.14	1.01628	1	0	1	15	33.0457	Medium	TRUE	TRUE	d__Bacteria;p__Actinobacteriota;c__Actinomycetia;o__Actinomycetales;f__Actinomycetaceae;g__Pauljensenia;s__Pauljensenia sp000185285	Not_novel	Met5536,Met5537
V0143B_Ac+Ch_T3_prok_bin.48	3092825	118	44.584	99.37	0.33	97.72	98.65	0.34	96.95	0.051099	1	0	0	19	60.6571	Near-complete	TRUE	TRUE	d__Bacteria;p__Bacteroidota;c__Bacteroidia;o__Bacteroidales;f__Bacteroidaceae;g__Prevotella;s__Prevotella maculosa	Novel_GTDB_annotation	Met5536,Met5537
V0143B_Ac+Ch_T3_prok_bin.49	2999486	284	16.193	100	0.81	95.95	99.36	0.11	98.81	0.0893682	0	3	0	19	28.3169	Near-complete	TRUE	TRUE	d__Bacteria;p__Firmicutes_A;c__Clostridia;o__Lachnospirales;f__Lachnospiraceae;g__Lachnoanaerobaculum;s__Lachnoanaerobaculum saburreum	Novel_GTDB_annotation	Met5536,Met5537
V0126B_Ch_T3_prok_bin.49	1287263	520	2.447	58.1	5.95	28.35	67.31	3.31	50.76	0.428886	0	2	0	14	12.9804	Medium	FALSE	TRUE	d__Bacteria;p__Firmicutes;c__Bacilli;o__Lactobacillales;f__Aerococcaceae;g__Abiotrophia;s__Abiotrophia sp001815865	Novel_GTDB_annotation	Met5498
V0143B_Ac+Ch_T3_prok_bin.54	1959870	316	8.529	89.26	4.15	68.51	85.24	2.38	73.34	0.0413085	1	0	0	17	13.0713	Medium	TRUE	TRUE	d__Bacteria;p__Firmicutes_C;c__Negativicutes;o__Selenomonadales;f__Selenomonadaceae;g__Selenomonas;s__Selenomonas sputigena	Novel_GTDB_annotation	Met5536,Met5537
V0070B_Ac+Ch_prok_bin.83	3054724	1181	2.586	53.05	0.49	50.6	48.95	1.64	40.75	0.0403104	0	2	0	10	8.3862	Medium	TRUE	TRUE	d__Bacteria;p__Bacteroidota;c__Bacteroidia;o__Cytophagales;f__Spirosomaceae;g__Dyadobacter;s__	Novel_no_GTDB_annotation	Met5095,Met5096
V0050B_Ac+Ch_prok_bin.68	2312557	130	25.998	86.91	0.95	82.16	98.64	1.13	92.99	0.0863968	2	0	1	20	21.6259	Medium	TRUE	TRUE	d__Bacteria;p__Firmicutes_A;c__Clostridia;o__Oscillospirales;f__Ruminococcaceae;g__Gemmiger;s__Gemmiger sp900540595	Not_novel	Met5051,Met5052
V0111B_Ac+Ch_prok_bin.117	3019425	437	9.365	94.38	1.64	86.18	94.95	1.47	87.6	0.0228316	3	1	1	19	13.3856	High	TRUE	TRUE	d__Bacteria;p__Bacteroidota;c__Bacteroidia;o__Bacteroidales;f__Rikenellaceae;g__Alistipes;s__Alistipes onderdonkii	Not_novel	Met5235,Met5236
V0030B_Ac+Ch_prok_bin.56	4093155	271	21.558	94.69	0.09	94.24	97.8	0.25	96.55	0.0332709	2	0	1	23	37.0268	Near-complete	TRUE	TRUE	d__Bacteria;p__Bacteroidota;c__Bacteroidia;o__Flavobacteriales;f__Weeksellaceae;g__Chryseobacterium;s__Chryseobacterium mucoviscidosis	Novel_and_in_mothers	Met4979,Met4980
V0023B_Ac_prok_bin.5	3006338	40	170.388	100	0	100	100	0.43	97.85	0.0074688	0	0	0	21	31.3386	Near-complete	FALSE	TRUE	d__Bacteria;p__Proteobacteria;c__Alphaproteobacteria;o__Sphingomonadales;f__Sphingomonadaceae;g__;s__	Novel_no_GTDB_annotation	Met4958
V0037B_Ac_T1_prok_bin.26	2044533	192	19.438	95.47	3.94	75.77	98.45	2.72	84.85	0.130312	2	3	0	16	27.8262	Near-complete	FALSE	TRUE	d__Bacteria;p__Firmicutes_C;c__Negativicutes;o__Veillonellales;f__Veillonellaceae;g__Veillonella;s__Veillonella atypica	Not_novel	Met5409
V0173B_Ac+Ch_T3_prok_bin.41	1484171	594	2.461	53.5	3.62	35.4	60.77	0.18	59.87	0.222219	0	0	0	15	12.885	Medium	TRUE	TRUE	d__Bacteria;p__Bdellovibrionota;c__Bdellovibrionia;o__Bdellovibrionales;f__;g__;s__	Novel_no_GTDB_annotation	Met5606,Met5607
V0022B_Ac+Ch_prok_bin.27	5107504	919	6.975	91.61	3.57	73.76	89.46	1.98	79.56	0.293026	2	2	1	19	12.9682	High	TRUE	TRUE	d__Bacteria;p__Proteobacteria;c__Alphaproteobacteria;o__Rhizobiales;f__Rhizobiaceae;g__Agrobacterium;s__Agrobacterium pusense	Not_novel	Met4953,Met4954
V0173B_Ac+Ch_T3_prok_bin.29	1027207	346	3.189	64.09	0.9	59.59	59.84	1.61	51.79	0.105314	1	0	0	18	10.4571	Medium	TRUE	TRUE	d__Bacteria;p__Actinobacteriota;c__Coriobacteriia;o__Coriobacteriales;f__Atopobiaceae;g__Lancefieldella;s__Lancefieldella sp000564995	Novel_GTDB_annotation	Met5606,Met5607
V0084B_Ac+Ch_prok_bin.9	1872819	304	8.211	81.73	0.68	78.33	81.85	1.14	76.15	0.233369	2	0	0	13	21.2193	Medium	TRUE	TRUE	d__Bacteria;p__Firmicutes;c__Bacilli;o__Lactobacillales;f__Streptococcaceae;g__Streptococcus;s__Streptococcus sanguinis_E	Novel_GTDB_annotation	Met5139,Met5140
V0005B_Ac+Ch_prok_bin.94	2376296	57	52.59	99.94	0.13	99.29	98.9	0.16	98.1	0.099938	7	4	2	20	42.1844	High	TRUE	TRUE	d__Bacteria;p__Bacteroidota;c__Bacteroidia;o__Bacteroidales;f__Porphyromonadaceae;g__Porphyromonas_A;s__Porphyromonas_A cangingivalis	Not_novel	Met4908,Met4909
V0167B_Ch_T3_prok_bin.50	1688153	90	25.976	86.39	0.54	83.69	93.74	1.95	83.99	0.188652	4	2	2	15	39.8004	Medium	FALSE	TRUE	d__Bacteria;p__Firmicutes;c__Bacilli;o__Lactobacillales;f__Aerococcaceae;g__Granulicatella;s__Granulicatella sp015264885	Not_novel	Met5591
V0173B_Ac+Ch_T3_prok_bin.20	1903070	263	9.487	94.39	8.8	50.39	93.63	7.58	55.73	0.420634	5	2	2	21	68.9281	Medium	TRUE	TRUE	d__Bacteria;p__Proteobacteria;c__Gammaproteobacteria;o__Enterobacterales;f__Pasteurellaceae;g__Haemophilus_D;s__Haemophilus_D parainfluenzae_M	Not_novel	Met5606,Met5607
V0037B_Ac_T1_prok_bin.18	1730770	300	7.324	83.59	5.75	54.84	88.55	9.83	39.4	0.229825	1	0	0	10	251.638	Medium	FALSE	TRUE	d__Bacteria;p__Firmicutes;c__Bacilli;o__Lactobacillales;f__Streptococcaceae;g__Streptococcus;s__	Novel_no_GTDB_annotation	Met5409
V0022B_Ac+Ch_prok_bin.38	2437675	37	115.132	99.99	0.54	97.29	95.43	0.25	94.18	0.00518898	2	1	1	22	20.9121	High	TRUE	TRUE	d__Bacteria;p__Proteobacteria;c__Alphaproteobacteria;o__Micavibrionales;f__Micavibrionaceae;g__Micavibrio_B;s__	Novel_no_GTDB_annotation	Met4953,Met4954
V0022B_Ac+Ch_prok_bin.4	4874276	837	7.474	84.32	4.55	61.57	85.03	3.44	67.83	0.50998	3	0	0	19	17.1976	Medium	TRUE	TRUE	d__Bacteria;p__Proteobacteria;c__Gammaproteobacteria;o__Burkholderiales;f__Burkholderiaceae;g__Comamonas;s__Comamonas testosteroni_C	Novel_GTDB_annotation	Met4953,Met4954
V0173B_Ac+Ch_T3_prok_bin.12	3002251	258	16.776	99.51	2.4	87.51	95.05	3.96	75.25	0.118869	1	0	1	22	22.729	Near-complete	TRUE	TRUE	d__Bacteria;p__Proteobacteria;c__Gammaproteobacteria;o__Xanthomonadales;f__Xanthomonadaceae;g__Thermomonas;s__	Novel_no_GTDB_annotation	Met5606,Met5607
V0173B_Ac+Ch_T3_prok_bin.11	3926065	70	131.641	99.99	0.08	99.59	99.18	0.86	94.88	0.0173722	0	1	0	22	33.5245	Near-complete	TRUE	TRUE	d__Bacteria;p__Proteobacteria;c__Alphaproteobacteria;o__Rhodobacterales;f__Rhodobacteraceae;g__Paracoccus;s__	Novel_no_GTDB_annotation	Met5606,Met5607
V0022B_Ac+Ch_prok_bin.42	2311502	829	2.939	55.62	0.09	55.17	61.44	0.32	59.84	0.0405175	1	0	0	9	9.93028	Medium	TRUE	TRUE	d__Bacteria;p__Bacteroidota;c__Bacteroidia;o__Flavobacteriales;f__Flavobacteriaceae;g__Flavobacterium;s__Flavobacterium sp012270005	Novel_GTDB_annotation	Met4953,Met4954
V0022B_Ac+Ch_prok_bin.45	1632576	19	159.164	91.2	0.36	89.4	92.86	0.84	88.66	0.00670476	1	4	2	22	29.6972	High	TRUE	TRUE	d__Bacteria;p__Proteobacteria;c__Alphaproteobacteria;o__UBA1280;f__UBA6156;g__UBA6156;s__UBA6156 sp003241595	Novel_GTDB_annotation	Met4953,Met4954
V0037B_Ac+Ch_prok_bin.86	6029190	820	10.64	98.86	0.78	94.96	96.07	3.98	76.17	0.290966	4	0	0	22	18.0284	Near-complete	TRUE	TRUE	d__Bacteria;p__Proteobacteria;c__Gammaproteobacteria;o__Burkholderiales;f__Burkholderiaceae;g__Aquincola;s__	Novel_no_GTDB_annotation	Met5022,Met5023
V0173B_Ac+Ch_T3_prok_bin.57	1585569	488	3.54	71.77	2.29	60.32	72.28	1.32	65.68	0.225791	4	0	0	17	11.0565	Medium	TRUE	TRUE	d__Bacteria;p__Actinobacteriota;c__Actinomycetia;o__Actinomycetales;f__Actinomycetaceae;g__Pauljensenia;s__Pauljensenia sp000308055	Not_novel	Met5606,Met5607
V0022B_Ac+Ch_prok_bin.129	828506	54	21.833	93.21	0.24	92.01	59.12	0.85	54.87	0.085666	2	2	2	23	49.7364	High	TRUE	TRUE	d__Bacteria;p__Patescibacteria;c__Saccharimonadia;o__Saccharimonadales;f__UBA1547;g__UBA6175;s__	Novel_no_GTDB_annotation	Met4953,Met4954
V0051B_Ch_prok_bin.52	4281947	1510	2.956	57.81	1.61	49.76	54.39	0	54.39	0.0469922	0	1	0	16	9.22716	Medium	FALSE	TRUE	d__Bacteria;p__Planctomycetota;c__Planctomycetia;o__Planctomycetales;f__Planctomycetaceae;g__SXKJ01;s__	Novel_no_GTDB_annotation	Met5053
V0005B_Ac+Ch_prok_bin.63	2438079	763	3.541	67.04	1.46	59.74	73.4	1.34	66.7	0.0525892	1	1	1	17	10.5504	Medium	TRUE	TRUE	d__Bacteria;p__Bacteroidota;c__Bacteroidia;o__Flavobacteriales;f__Flavobacteriaceae;g__Flavobacterium;s__	Novel_no_GTDB_annotation	Met4908,Met4909
V0155B_Ac+Ch_T3_prok_bin.28	5125393	228	41.31	99.96	0.18	99.06	97.86	0.91	93.31	0.0456187	3	0	1	23	28.5021	Near-complete	TRUE	TRUE	d__Bacteria;p__Actinobacteriota;c__Actinomycetia;o__Mycobacteriales;f__Mycobacteriaceae;g__Gordonia;s__Gordonia sputi	Novel_and_in_mothers	Met5563,Met5564
V0005B_Ac+Ch_prok_bin.101	1465506	298	6.063	77.68	1.41	70.63	78.78	1.55	71.03	0.194403	3	1	0	12	14.4872	Medium	TRUE	TRUE	d__Bacteria;p__Proteobacteria;c__Gammaproteobacteria;o__Enterobacterales;f__Pasteurellaceae;g__Aggregatibacter;s__Aggregatibacter segnis_A	Novel_GTDB_annotation	Met4908,Met4909
V0167B_Ac+Ch_T3_prok_bin.9	2380956	17	210.118	99.86	0	99.86	99.32	0	99.32	0.0185601	6	2	0	20	63.8826	Near-complete	TRUE	TRUE	d__Bacteria;p__Bacteroidota;c__Bacteroidia;o__Bacteroidales;f__Bacteroidaceae;g__Prevotella;s__Prevotella nanceiensis	Novel_and_in_mothers	Met5591,Met5592
V0005B_Ac+Ch_prok_bin.11	1101082	395	2.825	64.18	0.79	60.23	58.03	0	58.03	0.227772	1	0	0	8	11.0825	Medium	TRUE	TRUE	d__Bacteria;p__Bacteroidota;c__Bacteroidia;o__Flavobacteriales;f__Weeksellaceae;g__Bergeyella;s__Bergeyella zoohelcum	Novel_GTDB_annotation	Met4908,Met4909
V0167B_Ac_T3_prok_bin.14	1758604	351	6.542	87.64	5.67	59.29	90.6	7.84	51.4	0.206105	4	2	0	17	46.2125	Medium	FALSE	TRUE	d__Bacteria;p__Proteobacteria;c__Gammaproteobacteria;o__Enterobacterales;f__Pasteurellaceae;g__Haemophilus_D;s__	Novel_no_GTDB_annotation	Met5592
V0022B_Ac+Ch_T1_prok_bin.2	2179627	68	72.823	99.56	1.24	93.36	100	0.81	95.95	0.00991296	6	0	0	23	47.299	Near-complete	TRUE	TRUE	d__Bacteria;p__Actinobacteriota;c__Coriobacteriia;o__Coriobacteriales;f__Coriobacteriaceae;g__Collinsella;s__	Not_novel	Met5324,Met5325
V0173B_Ch_T3_prok_bin.34	1858036	647	3.056	67.09	2.32	55.49	60.9	1.67	52.55	0.150557	0	1	0	12	10.9836	Medium	FALSE	TRUE	d__Bacteria;p__Proteobacteria;c__Gammaproteobacteria;o__Xanthomonadales;f__Xanthomonadaceae;g__Thermomonas;s__	Novel_no_GTDB_annotation	Met5606
V0155B_Ac+Ch_T3_prok_bin.1	4564832	1097	4.916	83.07	2.01	73.02	80.18	1.41	73.13	0.149756	3	1	1	20	14.8259	Medium	TRUE	TRUE	d__Bacteria;p__Proteobacteria;c__Alphaproteobacteria;o__Acetobacterales;f__Acetobacteraceae;g__Roseomonas;s__Roseomonas gilardii	Novel_and_in_mothers	Met5563,Met5564
V0173B_Ch_T3_prok_bin.21	971032	118	14.948	94.6	0.21	93.55	63.25	1.07	57.9	0.187114	3	1	2	22	22.6991	High	FALSE	TRUE	d__Bacteria;p__Patescibacteria;c__Saccharimonadia;o__Saccharimonadales;f__UBA2112;g__;s__	Novel_no_GTDB_annotation	Met5606
V0005B_Ac+Ch_prok_bin.25	1904612	361	6.848	86.08	1.09	80.63	89.92	2.95	75.17	0.0539733	1	1	1	18	13.7519	Medium	TRUE	TRUE	d__Bacteria;p__Bacteroidota;c__Bacteroidia;o__Bacteroidales;f__Porphyromonadaceae;g__Porphyromonas;s__Porphyromonas gulae	Not_novel	Met4908,Met4909
V0022B_Ac+Ch_T1_prok_bin.32	6272046	346	26.907	98.98	1.57	91.13	97.92	4.32	76.32	0.176411	5	3	3	21	29.0157	High	TRUE	TRUE	d__Bacteria;p__Actinobacteriota;c__Actinomycetia;o__Mycobacteriales;f__Mycobacteriaceae;g__Mycobacterium;s__Mycobacterium iranicum	Novel_and_in_mothers	Met5324,Met5325
V0030B_Ac+Ch_prok_bin.66	2581279	892	2.948	59.86	0.63	56.71	60	2.88	45.6	0.098801	0	0	0	11	16.5406	Medium	TRUE	TRUE	d__Bacteria;p__Proteobacteria;c__Gammaproteobacteria;o__Pseudomonadales;f__Moraxellaceae;g__Acinetobacter;s__Acinetobacter seifertii	Novel_and_in_mothers	Met4979,Met4980
V0173B_Ac_T3_prok_bin.31	2136152	190	16.97	82.26	4.89	57.81	81.26	3.17	65.41	0.359417	1	0	0	17	61.2984	Medium	FALSE	TRUE	d__Bacteria;p__Proteobacteria;c__Gammaproteobacteria;o__Burkholderiales;f__Neisseriaceae;g__Neisseria;s__	Novel_no_GTDB_annotation	Met5607
V0022B_Ac+Ch_prok_bin.109	1723115	305	7.15	84.75	2.7	71.25	76.09	0	76.09	0.0432427	0	2	1	17	12.8872	Medium	TRUE	TRUE	d__Bacteria;p__Proteobacteria;c__Alphaproteobacteria;o__Micavibrionales;f__GCA-2720935;g__;s__	Novel_no_GTDB_annotation	Met4953,Met4954
V0037B_Ac_prok_bin.11	1555637	619	2.568	61.2	1.81	52.15	61.57	2.76	47.77	0.616871	1	0	0	15	14.7849	Medium	FALSE	TRUE	d__Bacteria;p__Proteobacteria;c__Gammaproteobacteria;o__Pseudomonadales;f__Moraxellaceae;g__Moraxella_A;s__Moraxella_A cinereus	Novel_GTDB_annotation	Met5023
V0005B_Ac+Ch_prok_bin.49	2439552	755	3.613	65.76	2.61	52.71	67.81	1.12	62.21	0.253269	3	1	0	19	9.50199	Medium	TRUE	TRUE	d__Bacteria;p__Actinobacteriota;c__Actinomycetia;o__Propionibacteriales;f__Propionibacteriaceae;g__Arachnia;s__Arachnia sp905372155	Novel_GTDB_annotation	Met4908,Met4909
V0173B_Ac_T3_prok_bin.17	1267877	534	2.345	51.18	7.22	15.08	50.03	0	50.03	0.648037	0	0	0	13	20.7724	Medium	FALSE	TRUE	d__Bacteria;p__Proteobacteria;c__Gammaproteobacteria;o__Enterobacterales;f__Pasteurellaceae;g__Haemophilus_D;s__	Novel_no_GTDB_annotation	Met5607
V0054B_Ch_T1_prok_bin.7	2029065	73	48.35	95.72	4.22	74.62	95.98	4.93	71.33	0.0573246	1	1	1	9	198.08	Near-complete	FALSE	TRUE	d__Bacteria;p__Firmicutes;c__Bacilli;o__Lactobacillales;f__Streptococcaceae;g__Streptococcus;s__	Novel_no_GTDB_annotation	Met5318
V0030B_Ac+Ch_T1_prok_bin.7	1899017	251	11.082	94.12	2.68	80.72	94.4	1.7	85.9	0.0992506	2	4	5	20	40.524	High	TRUE	TRUE	d__Bacteria;p__Firmicutes;c__Bacilli;o__Staphylococcales;f__Gemellaceae;g__Gemella;s__	Novel_no_GTDB_annotation	Met5418,Met5419
V0054B_Ch_T1_prok_bin.1	1566889	71	39.073	85.77	2.22	74.67	88.28	2.58	75.38	0.308568	1	0	0	16	72.002	Medium	FALSE	TRUE	d__Bacteria;p__Firmicutes;c__Bacilli;o__Lactobacillales;f__Streptococcaceae;g__Streptococcus;s__Streptococcus infantis_B	Not_novel	Met5318
V0084B_Ch_prok_bin.6	1753552	401	4.972	85.09	6.04	54.89	66.38	1.72	57.78	0.61739	0	1	0	9	81.3648	Medium	FALSE	TRUE	d__Bacteria;p__Firmicutes;c__Bacilli;o__Lactobacillales;f__Streptococcaceae;g__Streptococcus;s__	Novel_no_GTDB_annotation	Met5139
V0054B_Ac+Ch_prok_bin.38	1791200	471	4.399	79.68	2.37	67.83	82.72	3.33	66.07	0.0422544	0	0	0	15	11.4591	Medium	TRUE	TRUE	d__Bacteria;p__Proteobacteria;c__Gammaproteobacteria;o__Burkholderiales;f__Methylophilaceae;g__Methylotenera;s__	Novel_no_GTDB_annotation	Met5061,Met5062
V0037B_Ac+Ch_prok_bin.102	4477791	122	66.816	99.97	0.35	98.22	97.24	0.59	94.29	0.0126705	1	1	0	21	84.0738	Near-complete	TRUE	TRUE	d__Bacteria;p__Proteobacteria;c__Gammaproteobacteria;o__Xanthomonadales;f__Xanthomonadaceae;g__Pseudoxanthomonas_A;s__Pseudoxanthomonas_A sp004284195	Not_novel	Met5022,Met5023
V0037B_Ac+Ch_prok_bin.101	2799034	91	52.143	97.99	0.62	94.89	96.45	1.74	87.75	0.016778	2	3	5	21	376.03	High	TRUE	TRUE	d__Bacteria;p__Actinobacteriota;c__Actinomycetia;o__Actinomycetales;f__Microbacteriaceae;g__Microbacterium;s__Microbacterium lacticum	Not_novel	Met5022,Met5023
V0023B_Ac+Ch_prok_bin.48	1676318	344	5.952	69.78	1.55	62.03	59.97	0	59.97	0.192598	1	0	0	2	17.279	Medium	TRUE	TRUE	d__Bacteria;p__Firmicutes;c__Bacilli;o__Lactobacillales;f__Streptococcaceae;g__Streptococcus;s__Streptococcus sanguinis	Not_novel	Met4957,Met4958
V0022B_Ac_prok_bin.23	4416131	185	40.412	95.5	5.43	68.35	96.49	5.37	69.64	0.0628003	4	1	0	20	30.1093	Medium	FALSE	TRUE	d__Bacteria;p__Proteobacteria;c__Gammaproteobacteria;o__Pseudomonadales;f__Moraxellaceae;g__Acinetobacter;s__Acinetobacter proteolyticus	Novel_GTDB_annotation	Met4954
V0054B_Ac+Ch_prok_bin.20	5859514	323	30.581	100	2.67	86.65	98.37	3.78	79.47	0.0704617	7	0	2	21	22.963	Near-complete	TRUE	TRUE	d__Bacteria;p__Proteobacteria;c__Gammaproteobacteria;o__Pseudomonadales;f__Pseudomonadaceae;g__Pseudomonas_E;s__Pseudomonas_E viridiflava_B	Novel_GTDB_annotation	Met5061,Met5062
V0022B_Ac_prok_bin.28	5070310	839	8.588	91.54	5.11	65.99	93.69	3.98	73.79	0.208808	1	0	1	21	14.4152	Medium	FALSE	TRUE	d__Bacteria;p__Proteobacteria;c__Alphaproteobacteria;o__Rhizobiales;f__Rhizobiaceae;g__Agrobacterium;s__Agrobacterium cavarae	Novel_GTDB_annotation	Met4954
V0022B_Ac_prok_bin.34	4248069	69	136.136	99.72	0.09	99.27	98.28	0.25	97.03	0.0194608	2	0	0	24	106.104	Near-complete	FALSE	TRUE	d__Bacteria;p__Bacteroidota;c__Bacteroidia;o__Flavobacteriales;f__Weeksellaceae;g__Chryseobacterium;s__Chryseobacterium scophthalmum	Novel_GTDB_annotation	Met4954
V0054B_Ac+Ch_T1_prok_bin.4	2390346	271	13.377	94.74	2.73	81.09	94.68	0.37	92.83	0.0724157	1	1	0	14	24.135	Near-complete	TRUE	TRUE	d__Bacteria;p__Firmicutes;c__Bacilli;o__Staphylococcales;f__Staphylococcaceae;g__Staphylococcus;s__Staphylococcus lugdunensis	Not_novel	Met5318,Met5319
V0054B_Ac+Ch_T1_prok_bin.32	1192450	321	3.982	57.6	1.37	50.75	38.79	1.72	30.19	0.463985	1	0	0	2	139.971	Medium	TRUE	TRUE	d__Bacteria;p__Firmicutes;c__Bacilli;o__Lactobacillales;f__Streptococcaceae;g__Streptococcus;s__Streptococcus mitis_Q	Novel_GTDB_annotation	Met5318,Met5319
V0022B_Ac_prok_bin.35	3753889	44	132.44	90.77	1.94	81.07	92.11	1.79	83.16	0.0191343	2	1	0	21	21.9302	Near-complete	FALSE	TRUE	d__Bacteria;p__Bdellovibrionota;c__Bacteriovoracia;o__Bacteriovoracales;f__Bacteriovoracaceae;g__UBA4096;s__	Novel_no_GTDB_annotation	Met4954
V0037B_Ac+Ch_T1_prok_bin.37	2063105	341	8.291	87.49	5	62.49	90.59	0.99	85.64	0.0316856	4	2	1	20	15.6861	Medium	TRUE	TRUE	d__Bacteria;p__Actinobacteriota;c__Coriobacteriia;o__Coriobacteriales;f__Coriobacteriaceae;g__Collinsella;s__	Novel_no_GTDB_annotation	Met5408,Met5409
V0037B_Ac+Ch_T1_prok_bin.34	2239219	204	15.046	99.12	0.58	96.22	94.84	1.58	86.94	0.107529	1	0	0	18	26.1933	Near-complete	TRUE	TRUE	d__Bacteria;p__Actinobacteriota;c__Actinomycetia;o__Actinomycetales;f__Actinomycetaceae;g__Pauljensenia;s__Pauljensenia sp000466265	Novel_GTDB_annotation	Met5408,Met5409
V0033B_Ch_prok_bin.23	1735267	511	3.765	79.79	0.07	79.44	87.08	0	87.08	0.299669	3	0	2	14	20.9512	Medium	FALSE	TRUE	d__Bacteria;p__Fusobacteriota;c__Fusobacteriia;o__Fusobacteriales;f__Fusobacteriaceae;g__Fusobacterium;s__Fusobacterium periodonticum_D	Not_novel	Met4985
V0022B_Ac_prok_bin.37	3442276	94	58.843	100	0.61	96.95	98.2	0.53	95.55	0.00518641	3	3	1	21	21.5787	High	FALSE	TRUE	d__Bacteria;p__Bdellovibrionota;c__Bdellovibrionia;o__Bdellovibrionales;f__Bdellovibrionaceae;g__Bdellovibrio;s__	Novel_no_GTDB_annotation	Met4954
V0022B_Ac_prok_bin.41	4466892	338	19.262	99.89	1.47	92.54	95.55	1.98	85.65	0.35805	2	0	0	23	37.38	Near-complete	FALSE	TRUE	d__Bacteria;p__Proteobacteria;c__Gammaproteobacteria;o__Xanthomonadales;f__Xanthomonadaceae;g__Stenotrophomonas;s__Stenotrophomonas maltophilia_F	Not_novel	Met4954
V0178B_Ac_T3_prok_bin.9	3733363	966	4.634	80.6	3.87	61.25	82.15	2.67	68.8	0.128071	1	0	0	18	12.8436	Medium	FALSE	TRUE	d__Bacteria;p__Proteobacteria;c__Gammaproteobacteria;o__Burkholderiales;f__Burkholderiaceae;g__Comamonas;s__Comamonas antarcticus	Novel_GTDB_annotation	Met5619
V0037B_Ac+Ch_prok_bin.17	4995847	125	70.027	100	0.39	98.05	99.03	0.3	97.53	0.000656193	8	0	1	22	182.972	Near-complete	TRUE	TRUE	d__Bacteria;p__Proteobacteria;c__Gammaproteobacteria;o__Pseudomonadales;f__Pseudomonadaceae;g__Pseudomonas_E;s__Pseudomonas_E fragi	Novel_GTDB_annotation	Met5022,Met5023
V0178B_Ac+Ch_T3_prok_bin.82	5547215	1707	3.488	83.15	3.96	63.35	82	6.43	49.85	0.39058	1	0	0	15	16.0234	Medium	TRUE	TRUE	d__Bacteria;p__Bacteroidota;c__Bacteroidia;o__Sphingobacteriales;f__Sphingobacteriaceae;g__Sphingobacterium;s__Sphingobacterium siyangense	Not_novel	Met5618,Met5619
V0005B_Ch_prok_bin.38	763310	17	61.932	99.9	0.09	99.45	65.64	0	65.64	0.0143435	4	2	1	22	20.4882	High	FALSE	TRUE	d__Bacteria;p__Patescibacteria;c__Saccharimonadia;o__Saccharimonadales;f__Nanosynbacteraceae;g__Nanosynbacter;s__Nanosynbacter sp905373315	Novel_GTDB_annotation	Met4908
V0054B_Ac_prok_bin.2	2146933	140	21.159	92.41	1.21	86.36	96.13	1.31	89.58	0.0109711	3	1	0	19	19.1496	Near-complete	FALSE	TRUE	d__Bacteria;p__Proteobacteria;c__Gammaproteobacteria;o__Burkholderiales;f__Methylophilaceae;g__;s__	Novel_no_GTDB_annotation	Met5062
V0054B_Ac_prok_bin.54	1859435	654	2.93	63.73	1.7	55.23	64.58	2.68	51.18	0.385808	2	1	1	9	10.9832	Medium	FALSE	TRUE	d__Bacteria;p__Proteobacteria;c__Gammaproteobacteria;o__Burkholderiales;f__Burkholderiaceae;g__PCRC01;s__PCRC01 sp017848435	Novel_GTDB_annotation	Met5062
V0054B_Ac_prok_bin.51	3292069	340	13.939	99.71	1.98	89.81	94.78	3.48	77.38	0.0399603	3	0	1	20	19.2654	Near-complete	FALSE	TRUE	d__Bacteria;p__Proteobacteria;c__Gammaproteobacteria;o__Pseudomonadales;f__Marinomonadaceae;g__Marinomonas;s__	Novel_no_GTDB_annotation	Met5062
V0178B_Ac+Ch_T3_prok_bin.15	4312685	147	45.99	95.4	3.96	75.6	94.05	5.84	64.85	0.117215	8	1	1	22	32.811	High	TRUE	TRUE	d__Bacteria;p__Proteobacteria;c__Gammaproteobacteria;o__Enterobacterales;f__Enterobacteriaceae;g__Pseudescherichia;s__Pseudescherichia vulneris	Not_novel	Met5618,Met5619
V0022B_Ac+Ch_prok_bin.63	5721623	1037	6.915	88.56	2.06	78.26	83.84	4.88	59.44	0.474592	1	0	1	20	14.4448	Medium	TRUE	TRUE	d__Bacteria;p__Proteobacteria;c__Gammaproteobacteria;o__Pseudomonadales;f__Pseudomonadaceae;g__Pseudomonas;s__Pseudomonas nitroreducens	Not_novel	Met4953,Met4954
V0037B_Ac+Ch_prok_bin.60	3753665	726	6.773	86.56	0.26	85.26	91.15	0.49	88.7	0.066386	2	0	2	22	15.3651	Medium	TRUE	TRUE	d__Bacteria;p__Bacteroidota;c__Bacteroidia;o__Flavobacteriales;f__Weeksellaceae;g__Chryseobacterium;s__Chryseobacterium sp013153155	Novel_and_in_mothers	Met5022,Met5023
V0178B_Ac+Ch_T3_prok_bin.32	5034772	118	79.188	98.86	0.66	95.56	98.83	0.59	95.88	0.0348091	8	0	1	23	41.7274	Near-complete	TRUE	TRUE	d__Bacteria;p__Proteobacteria;c__Gammaproteobacteria;o__Pseudomonadales;f__Pseudomonadaceae;g__Pseudomonas_E;s__Pseudomonas_E fulva	Not_novel	Met5618,Met5619
V0054B_Ac_prok_bin.23	3544657	314	17.015	94.14	0.34	92.44	90.57	0.78	86.67	0.0783542	2	1	1	23	19.8432	High	FALSE	TRUE	d__Bacteria;p__Proteobacteria;c__Gammaproteobacteria;o__Burkholderiales;f__Burkholderiaceae;g__Lautropia;s__Lautropia dentalis	Not_novel	Met5062
V0023B_Ac_T1_prok_bin.5	1760460	478	4.148	73.58	1.81	64.53	73.94	1.9	64.44	0.185505	1	0	0	16	13.259	Medium	FALSE	TRUE	d__Bacteria;p__Actinobacteriota;c__Actinomycetia;o__Actinomycetales;f__Actinomycetaceae;g__Pauljensenia;s__	Not_novel	Met5351
V0122B_Ac+Ch_T3_prok_bin.106	3378843	56	101.906	98.21	2.02	88.11	93.82	0.89	89.37	0.0164458	2	1	1	21	27.3279	High	TRUE	TRUE	d__Bacteria;p__Bdellovibrionota;c__Bacteriovoracia;o__Bacteriovoracales;f__Bacteriovoracaceae;g__UBA4096;s__	Novel_no_GTDB_annotation	Met5487,Met5488
V0054B_Ac_prok_bin.11	3271879	609	7.996	97	2.18	86.1	92.1	4.17	71.25	0.411757	1	0	1	19	48.6033	Near-complete	FALSE	TRUE	d__Bacteria;p__Proteobacteria;c__Alphaproteobacteria;o__Rhodobacterales;f__Rhodobacteraceae;g__Paracoccus;s__Paracoccus marcusii	Not_novel	Met5062
V0037B_Ac+Ch_prok_bin.55	4465205	138	42.892	99.74	0.01	99.69	99.27	0.78	95.37	0.0371218	0	0	0	20	28.6143	Near-complete	TRUE	TRUE	d__Bacteria;p__Proteobacteria;c__Alphaproteobacteria;o__Rhizobiales;f__Beijerinckiaceae;g__Bosea;s__	Novel_no_GTDB_annotation	Met5022,Met5023
V0022B_Ac+Ch_prok_bin.96	728797	268	2.827	55.49	0.35	53.74	59.37	2.29	47.92	0.183668	0	0	1	11	9.4315	Medium	TRUE	TRUE	d__Bacteria;p__Proteobacteria;c__Alphaproteobacteria;o__Rickettsiales;f__Rickettsiaceae;g__GCA-2402195;s__	Novel_no_GTDB_annotation	Met4953,Met4954
V0023B_Ac_T1_prok_bin.17	3767179	330	16.53	97.19	0.03	97.04	97.79	1.23	91.64	0.0304529	2	0	0	20	23.2724	Near-complete	FALSE	TRUE	d__Bacteria;p__Bacteroidota;c__Bacteroidia;o__Flavobacteriales;f__Weeksellaceae;g__Epilithonimonas;s__	Novel_no_GTDB_annotation	Met5351
V0122B_Ac+Ch_T3_prok_bin.102	5047286	65	155.755	100	0.01	99.95	99.85	0.36	98.05	0.019375	1	3	0	23	130.135	Near-complete	TRUE	TRUE	d__Bacteria;p__Actinobacteriota;c__Actinomycetia;o__Mycobacteriales;f__Mycobacteriaceae;g__Gordonia;s__Gordonia otitidis	Not_novel	Met5487,Met5488
V0023B_Ac_T1_prok_bin.13	1388501	5	841.132	50.93	0.69	47.48	55.98	0.45	53.73	0.00146617	3	0	0	17	626.391	Medium	FALSE	TRUE	d__Bacteria;p__Actinobacteriota;c__Actinomycetia;o__Actinomycetales;f__Bifidobacteriaceae;g__Bifidobacterium;s__Bifidobacterium dentium	Not_novel	Met5351
V0037B_Ac+Ch_prok_bin.36	2531386	564	5.411	83	2.73	69.35	85.66	4.46	63.36	0.44757	4	0	0	20	15.1243	Medium	TRUE	TRUE	d__Bacteria;p__Actinobacteriota;c__Actinomycetia;o__Actinomycetales;f__Actinomycetaceae;g__Actinomyces;s__Actinomyces oris_D	Novel_GTDB_annotation	Met5022,Met5023
V0083B_Ac+Ch_prok_bin.62	730844	208	4.391	90.32	0.28	88.92	58.38	0	58.38	0.0434816	1	0	0	15	45.6364	Near-complete	TRUE	TRUE	d__Bacteria;p__Firmicutes_A;c__Clostridia;o__TANB77;f__CAG-508;g__JABCPO02;s__JABCPO02 sp013333105	Novel_GTDB_annotation	Met5136,Met5137
V0057B_Ch_prok_bin.41	2369814	30	195.765	99.99	0.17	99.14	99.34	0	99.34	0.0104519	4	1	1	21	28.4907	High	FALSE	TRUE	d__Bacteria;p__Actinobacteriota;c__Actinomycetia;o__Actinomycetales;f__Micrococcaceae;g__Rothia;s__	Not_novel	Met5067
V0109B_Ac_prok_bin.76	2157497	7	482.15	99.98	0.13	99.33	96.02	0.65	92.77	0.00275233	2	1	1	23	31.0773	High	FALSE	TRUE	d__Bacteria;p__Proteobacteria;c__Alphaproteobacteria;o__Micavibrionales;f__Micavibrionaceae;g__Micavibrio_B;s__	Novel_no_GTDB_annotation	Met5230
V0062B_Ch_prok_bin.16	4742370	198	38.618	96.63	1.96	86.83	96.21	3.95	76.46	0.105241	0	1	0	18	24.4774	Near-complete	FALSE	TRUE	d__Bacteria;p__Proteobacteria;c__Alphaproteobacteria;o__Caulobacterales;f__Caulobacteraceae;g__Caulobacter;s__	Novel_no_GTDB_annotation	Met5078
V0070B_Ac+Ch_prok_bin.10	2449209	188	19.756	96.9	0.72	93.3	96.87	1.62	88.77	0.0437471	7	1	2	21	18.3849	High	TRUE	TRUE	d__Bacteria;p__Actinobacteriota;c__Actinomycetia;o__Actinomycetales;f__Micrococcaceae;g__Rothia;s__	Novel_no_GTDB_annotation	Met5095,Met5096
V0050B_Ac_prok_bin.47	3805820	421	12.578	92.62	1.25	86.37	92.57	0.38	90.67	0.11527	0	1	0	21	22.0681	Near-complete	FALSE	TRUE	d__Bacteria;p__Proteobacteria;c__Alphaproteobacteria;o__Sphingomonadales;f__Sphingomonadaceae;g__Sphingomonas;s__Sphingomonas pseudosanguinis	Novel_GTDB_annotation	Met5052
V0109B_Ac+Ch_prok_bin.82	3811399	273	21.549	99.06	0.4	97.06	95.86	0.47	93.51	0.309474	0	0	0	18	55.5615	Near-complete	TRUE	TRUE	d__Bacteria;p__Proteobacteria;c__Alphaproteobacteria;o__Rhodobacterales;f__Rhodobacteraceae;g__Paracoccus;s__Paracoccus yeei	Not_novel	Met5229,Met5230
V0109B_Ac+Ch_prok_bin.80	5162532	43	242.648	99.99	0.66	96.69	99.8	0.07	99.45	0.0103706	2	1	1	23	106.959	High	TRUE	TRUE	d__Bacteria;p__Bacteroidota;c__Bacteroidia;o__Flavobacteriales;f__Weeksellaceae;g__Chryseobacterium;s__Chryseobacterium arthrosphaerae	Novel_and_in_mothers	Met5229,Met5230
V0109B_Ac+Ch_prok_bin.74	1829609	53	49.446	99.87	0.06	99.57	99.88	0.2	98.88	0.047409	4	2	1	17	43.3429	Near-complete	TRUE	TRUE	d__Bacteria;p__Firmicutes_C;c__Negativicutes;o__Veillonellales;f__Veillonellaceae;g__F0422;s__	Novel_and_in_mothers	Met5229,Met5230
V0012B_Ch_prok_bin.18	1120131	448	2.454	52.36	0.15	51.61	40.84	0.66	37.54	0.473996	3	1	1	16	9.81178	Medium	FALSE	TRUE	d__Bacteria;p__Proteobacteria;c__Gammaproteobacteria;o__Burkholderiales;f__Neisseriaceae;g__Kingella_B;s__	Novel_no_GTDB_annotation	Met4930
V0062B_Ac+Ch_prok_bin.97	3649609	253	20.157	84.94	1.7	76.44	88.32	0.98	83.42	0.231897	3	1	0	20	24.3051	Medium	TRUE	TRUE	d__Bacteria;p__Proteobacteria;c__Gammaproteobacteria;o__Xanthomonadales;f__Xanthomonadaceae;g__Stenotrophomonas;s__	Novel_no_GTDB_annotation	Met5078,Met5079
V0159B_Ac+Ch_T3_prok_bin.25	2163913	17	246.645	99.99	0.55	97.24	99.33	1.01	94.28	0.00647934	4	1	1	20	181.158	High	TRUE	TRUE	d__Bacteria;p__Firmicutes_A;c__Clostridia;o__Oscillospirales;f__Acutalibacteraceae;g__Ruminococcus_E;s__Ruminococcus_E bromii_B	Not_novel	Met5572,Met5573
V0020B_Ac_prok_bin.5	1000540	375	2.717	56.95	1.33	50.3	44.73	0.31	43.18	0.116108	0	2	0	14	15.1265	Medium	FALSE	TRUE	d__Bacteria;p__Bacteroidota;c__Bacteroidia;o__Bacteroidales;f__Porphyromonadaceae;g__Porphyromonas;s__	Novel_no_GTDB_annotation	Met4950
V0109B_Ac+Ch_prok_bin.5	854818	8	157.204	99.88	0.01	99.83	64.25	0.85	60	0.0441599	1	1	1	22	66.9703	High	TRUE	TRUE	d__Bacteria;p__Patescibacteria;c__Saccharimonadia;o__Saccharimonadales;f__UBA1547;g__UBA6175;s__	Novel_no_GTDB_annotation	Met5229,Met5230
V0062B_Ac+Ch_prok_bin.79	2945896	431	8.853	78.75	1.35	72	79.39	2.14	68.69	0.384814	2	0	0	19	14.5927	Medium	TRUE	TRUE	d__Bacteria;p__Proteobacteria;c__Alphaproteobacteria;o__Sphingomonadales;f__Sphingomonadaceae;g__Sphingomonas;s__Sphingomonas zeae	Novel_GTDB_annotation	Met5078,Met5079
V0050B_Ch_prok_bin.1	2215292	90	43.996	99.98	1.61	91.93	99.53	1.2	93.53	0.0689225	3	0	1	20	32.0893	Near-complete	FALSE	TRUE	d__Bacteria;p__Actinobacteriota;c__Actinomycetia;o__Actinomycetales;f__Actinomycetaceae;g__Pauljensenia;s__Pauljensenia sp018382595	Novel_GTDB_annotation	Met5051
V0020B_Ac_prok_bin.10	4115417	1398	3.141	73.47	2.56	60.67	66.01	1.65	57.76	0.0956553	0	0	0	22	14.0302	Medium	FALSE	TRUE	d__Bacteria;p__Proteobacteria;c__Gammaproteobacteria;o__Xanthomonadales;f__Rhodanobacteraceae;g__Tahibacter;s__	Novel_no_GTDB_annotation	Met4950
V0159B_Ac+Ch_T3_prok_bin.52	3506295	97	58.758	99.78	0	99.78	93.92	1.8	84.92	0.0186008	5	1	3	21	329.828	High	TRUE	TRUE	d__Bacteria;p__Bacteroidota;c__Bacteroidia;o__Bacteroidales;f__Bacteroidaceae;g__Prevotella;s__Prevotella copri_A	Not_novel	Met5572,Met5573
V0109B_Ac+Ch_prok_bin.16	2384317	104	38.614	100	0.86	95.7	99.34	0.94	94.64	0.205841	6	1	2	23	28.3065	High	TRUE	TRUE	d__Bacteria;p__Actinobacteriota;c__Actinomycetia;o__Actinomycetales;f__Micrococcaceae;g__Rothia;s__Rothia sp002418375	Novel_GTDB_annotation	Met5229,Met5230
V0070B_Ac+Ch_T1_prok_bin.45	1330782	480	2.942	52.32	0.19	51.37	55.52	0	55.52	0.480852	0	3	0	13	11.242	Medium	TRUE	TRUE	d__Bacteria;p__Proteobacteria;c__Gammaproteobacteria;o__Burkholderiales;f__Neisseriaceae;g__Neisseria;s__	Novel_no_GTDB_annotation	Met5455,Met5456
V0062B_Ac+Ch_prok_bin.64	1777329	446	4.623	79.2	4.88	54.8	71.5	2.43	59.35	0.0303299	1	2	1	19	9.85974	Medium	TRUE	TRUE	d__Bacteria;p__Proteobacteria;c__Alphaproteobacteria;o__Micavibrionales;f__Micavibrionaceae;g__Micavibrio_B;s__	Novel_no_GTDB_annotation	Met5078,Met5079
V0159B_Ac+Ch_T3_prok_bin.13	599301	269	2.114	50.66	0	50.66	24.13	0	24.13	0.0672843	2	1	1	5	13.1782	Medium	TRUE	TRUE	d__Bacteria;p__Firmicutes_A;c__Clostridia;o__Clostridiales;f__Clostridiaceae;g__Clostridium;s__Clostridium sp900539375	Novel_GTDB_annotation	Met5572,Met5573
V0070B_Ac+Ch_prok_bin.24	1465738	237	7.084	62.27	2.16	51.47	63.89	1.46	56.59	0.222042	0	0	0	17	16.6444	Medium	TRUE	TRUE	d__Bacteria;p__Actinobacteriota;c__Actinomycetia;o__Mycobacteriales;f__Mycobacteriaceae;g__Corynebacterium;s__Corynebacterium riegelii	Not_novel	Met5095,Met5096
V0037B_Ch_prok_bin.31	3383972	111	49.368	99.97	0.07	99.62	99.45	0.27	98.1	0.0274317	4	2	1	21	27.3983	High	FALSE	TRUE	d__Bacteria;p__Proteobacteria;c__Gammaproteobacteria;o__Pseudomonadales;f__Moraxellaceae;g__Acinetobacter;s__Acinetobacter ursingii	Not_novel	Met5022
V0070B_Ac+Ch_prok_bin.25	3704618	22	223.83	99.85	0.56	97.05	99.65	0	99.65	0.00700982	3	0	1	21	83.1122	Near-complete	TRUE	TRUE	d__Bacteria;p__Bacteroidota;c__Bacteroidia;o__Flavobacteriales;f__Flavobacteriaceae;g__Flavobacterium;s__	Novel_no_GTDB_annotation	Met5095,Met5096
V0109B_Ac_prok_bin.70	4120980	22	377.003	95.77	1.54	88.07	93.01	3.57	75.16	0.00719331	2	3	1	22	51.2903	High	FALSE	TRUE	d__Bacteria;p__Bdellovibrionota;c__Bacteriovoracia;o__Bacteriovoracales;f__Bacteriovoracaceae;g__UBA4096;s__	Novel_no_GTDB_annotation	Met5230
V0070B_Ac+Ch_prok_bin.72	3456922	189	30.02	99.53	2.26	88.23	99.03	2.52	86.43	0.0868343	3	0	0	22	36.4994	Near-complete	TRUE	TRUE	d__Bacteria;p__Proteobacteria;c__Alphaproteobacteria;o__Sphingomonadales;f__Sphingomonadaceae;g__Sphingomonas;s__Sphingomonas ginsenosidimutans	Not_novel	Met5095,Met5096
V0070B_Ac+Ch_prok_bin.57	858055	73	16.964	91.59	0.39	89.64	62.31	2.78	48.41	0.0399349	2	2	2	20	15.8363	High	TRUE	TRUE	d__Bacteria;p__Patescibacteria;c__Saccharimonadia;o__Saccharimonadales;f__UBA1547;g__UBA6175;s__	Novel_no_GTDB_annotation	Met5095,Met5096
V0109B_Ac_prok_bin.49	3627808	312	16.413	94	4.31	72.45	92.15	5.77	63.3	0.286043	0	1	0	21	25.245	Near-complete	FALSE	TRUE	d__Bacteria;p__Proteobacteria;c__Alphaproteobacteria;o__Sphingomonadales;f__Sphingomonadaceae;g__Sphingomonas;s__Sphingomonas olei	Not_novel	Met5230
V0109B_Ac_prok_bin.48	836087	40	26.041	98.78	0.27	97.43	63.82	0	63.82	0.0140186	1	2	3	22	18.5653	High	FALSE	TRUE	d__Bacteria;p__Patescibacteria;c__Saccharimonadia;o__Saccharimonadales;f__UBA1547;g__;s__	Novel_and_in_mothers	Met5230
V0109B_Ac_prok_bin.47	3837382	1012	4.358	88.17	2.01	78.12	77.73	2.46	65.43	0.411259	2	0	1	15	11.7898	Medium	FALSE	TRUE	d__Bacteria;p__Proteobacteria;c__Gammaproteobacteria;o__Burkholderiales;f__Burkholderiaceae;g__Comamonas;s__Comamonas sp002472915	Novel_GTDB_annotation	Met5230
V0095B_Ac_prok_bin.35	1812581	666	2.826	63.21	1.7	54.71	64.29	2.36	52.49	0.343486	1	0	0	8	13.2322	Medium	FALSE	TRUE	d__Bacteria;p__Bacteroidota;c__Bacteroidia;o__Bacteroidales;f__Bacteroidaceae;g__Prevotella;s__Prevotella melaninogenica	Novel_GTDB_annotation	Met5182
V0012B_Ac_T1_prok_bin.1	1302515	291	5.831	80.76	0.15	80.01	85.55	1.63	77.4	0.0292835	1	1	1	11	18.1042	Medium	FALSE	TRUE	d__Bacteria;p__Firmicutes_A;c__Clostridia;o__Tissierellales;f__Peptoniphilaceae;g__Peptoniphilus_A;s__Peptoniphilus_A lacydonensis	Not_novel	Met5465
V0095B_Ac_prok_bin.45	3296393	137	35.27	99.99	1.33	93.34	99.37	2.53	86.72	0.0990426	3	1	1	21	66.0879	High	FALSE	TRUE	d__Bacteria;p__Actinobacteriota;c__Actinomycetia;o__Actinomycetales;f__Actinomycetaceae;g__Actinomyces;s__Actinomyces johnsonii	Novel_and_in_mothers	Met5182
V0070B_Ac+Ch_prok_bin.41	2024555	671	3.242	53.79	1.58	45.89	54.63	0	54.63	0.66694	1	0	0	13	12.6849	Medium	TRUE	TRUE	d__Bacteria;p__Proteobacteria;c__Alphaproteobacteria;o__Sphingomonadales;f__Sphingomonadaceae;g__Sphingomonas;s__	Novel_no_GTDB_annotation	Met5095,Met5096
V0050B_Ac+Ch_prok_bin.95	4772957	679	9.596	81.73	3.21	65.68	81.93	2.18	71.03	0.756704	5	1	1	22	22.0427	Medium	TRUE	TRUE	d__Bacteria;p__Proteobacteria;c__Alphaproteobacteria;o__Rhizobiales;f__Beijerinckiaceae;g__Methylobacterium;s__	Novel_no_GTDB_annotation	Met5051,Met5052
V0050B_Ac_T1_prok_bin.17	1071296	316	3.732	65.07	1.01	60.02	60.87	1.52	53.27	0.194775	0	0	1	5	13.6729	Medium	FALSE	TRUE	d__Bacteria;p__Firmicutes_A;c__Clostridia;o__Tissierellales;f__Peptoniphilaceae;g__Finegoldia;s__Finegoldia magna_F	Novel_GTDB_annotation	Met5433
V0050B_Ac_T1_prok_bin.3	1505211	444	3.58	86.3	3.37	69.45	70.27	0.42	68.17	0.0789751	0	2	0	16	10.9991	Medium	FALSE	TRUE	d__Bacteria;p__Proteobacteria;c__Alphaproteobacteria;o__Rickettsiales;f__UBA3002;g__QFOX01;s__	Novel_no_GTDB_annotation	Met5433
V0050B_Ac_T1_prok_bin.31	4436049	138	53.179	99.28	3.29	82.83	98.23	4.7	74.73	0.00741989	2	1	1	22	84.6892	High	FALSE	TRUE	d__Bacteria;p__Proteobacteria;c__Alphaproteobacteria;o__Rhizobiales;f__Beijerinckiaceae;g__Methylobacterium;s__	Novel_no_GTDB_annotation	Met5433
V0062B_Ch_prok_bin.25	3359823	208	20.769	89.27	1.99	79.32	93.66	2.91	79.11	0.159879	0	0	0	20	23.0769	Medium	FALSE	TRUE	d__Bacteria;p__Proteobacteria;c__Alphaproteobacteria;o__Sphingomonadales;f__Sphingomonadaceae;g__Sphingomonas;s__	Novel_no_GTDB_annotation	Met5078
V0050B_Ac_T1_prok_bin.39	2050095	55	66.918	99.89	0.28	98.49	97.26	0.79	93.31	0.00677381	3	0	0	20	35.8413	Near-complete	FALSE	TRUE	d__Bacteria;p__Bacteroidota;c__Bacteroidia;o__Bacteroidales;f__Porphyromonadaceae;g__Porphyromonas_A;s__Porphyromonas_A sp900541275	Not_novel	Met5433
V0062B_Ch_prok_bin.23	4628263	123	70.426	100	0.36	98.2	100	0	100	0.0070005	2	1	1	24	25.0385	High	FALSE	TRUE	d__Bacteria;p__Bacteroidota;c__Bacteroidia;o__Flavobacteriales;f__Weeksellaceae;g__Chryseobacterium;s__	Novel_no_GTDB_annotation	Met5078
V0159B_Ac+Ch_T3_prok_bin.54	2508015	170	23.741	99.93	1.27	93.58	95.97	0	95.97	0.0228393	3	0	0	21	24.3386	Near-complete	TRUE	TRUE	d__Bacteria;p__Firmicutes_A;c__Clostridia;o__Oscillospirales;f__Ruminococcaceae;g__Ruminococcus_C;s__Ruminococcus_C sp000980705	Not_novel	Met5572,Met5573
V0070B_Ac+Ch_T1_prok_bin.30	717216	202	4.327	58.31	0.59	55.36	58.69	0.57	55.84	0.0234084	2	0	0	9	12.1632	Medium	TRUE	TRUE	d__Bacteria;p__Firmicutes;c__Bacilli;o__Lactobacillales;f__Lactobacillaceae;g__Lactobacillus;s__Lactobacillus iners	Not_novel	Met5455,Met5456
V0159B_Ac+Ch_T3_prok_bin.57	960610	319	3.25	55.39	0.32	53.79	63.44	1.74	54.74	0.0414739	1	0	1	13	13.8304	Medium	TRUE	TRUE	d__Bacteria;p__Actinobacteriota;c__Actinomycetia;o__Actinomycetales;f__Bifidobacteriaceae;g__Bifidobacterium;s__Bifidobacterium vaginale	Novel_and_in_mothers	Met5572,Met5573
V0081B_Ac+Ch_prok_bin.87	2858846	346	11.196	91.51	1.91	81.96	93.67	0.9	89.17	0.0318692	1	0	2	20	26.85	Near-complete	TRUE	TRUE	d__Bacteria;p__Proteobacteria;c__Alphaproteobacteria;o__Sphingomonadales;f__Sphingomonadaceae;g__Sphingomonas;s__	Novel_no_GTDB_annotation	Met5129,Met5130
V0159B_Ac_T3_prok_bin.49	1777624	133	20.323	99.98	0.16	99.18	99.08	0.41	97.03	0.0191978	1	1	0	16	25.8791	Near-complete	FALSE	TRUE	d__Bacteria;p__Firmicutes;c__Bacilli;o__Lactobacillales;f__Lactobacillaceae;g__Leuconostoc;s__Leuconostoc gelidum	Novel_and_in_mothers	Met5573
V0057B_Ac+Ch_prok_bin.7	5470996	133	71.426	95.51	0.76	91.71	97.35	2.26	86.05	0.20422	11	5	0	22	52.5337	Near-complete	TRUE	TRUE	d__Bacteria;p__Proteobacteria;c__Gammaproteobacteria;o__Burkholderiales;f__Burkholderiaceae;g__Massilia;s__	Novel_no_GTDB_annotation	Met5067,Met5068
V0147B_Ac_T3_prok_bin.1	4461534	996	5.487	88.48	0.11	87.93	91.47	1.42	84.37	0.0174768	2	0	0	20	15.7375	Medium	FALSE	TRUE	d__Bacteria;p__Bacteroidota;c__Bacteroidia;o__Flavobacteriales;f__Weeksellaceae;g__Chryseobacterium;s__	Novel_no_GTDB_annotation	Met5545
V0051B_Ac+Ch_prok_bin.8	2404116	773	3.35	71.86	0.37	70.01	77.18	2.31	65.63	0.380368	0	0	0	20	11.0024	Medium	TRUE	TRUE	d__Bacteria;p__Actinobacteriota;c__Actinomycetia;o__Mycobacteriales;f__Mycobacteriaceae;g__Dietzia;s__Dietzia cercidiphylli	Novel_GTDB_annotation	Met5053,Met5054
V0147B_Ch_T3_prok_bin.3	1492142	516	2.988	72.94	4.51	50.39	74.13	4.25	52.88	0.486337	0	0	0	8	17.2147	Medium	FALSE	TRUE	d__Bacteria;p__Firmicutes;c__Bacilli;o__Lactobacillales;f__Streptococcaceae;g__Streptococcus;s__	Novel_no_GTDB_annotation	Met5544
V0159B_Ch_T3_prok_bin.2	944690	373	2.531	51.63	1.13	45.98	54.24	0.76	50.44	0.324776	0	0	0	2	9.88076	Medium	FALSE	TRUE	d__Bacteria;p__Firmicutes;c__Bacilli;o__Lactobacillales;f__Streptococcaceae;g__Streptococcus;s__Streptococcus pneumoniae	Novel_GTDB_annotation	Met5572
V0011B_Ac+Ch_T1_prok_bin.29	659542	37	29.509	99.15	0.06	98.85	63.74	0	63.74	0.0151718	1	2	0	20	20.7942	Near-complete	TRUE	TRUE	d__Bacteria;p__Patescibacteria;c__Saccharimonadia;o__Saccharimonadales;f__Nanogingivalaceae;g__Nanogingivalis;s__	Novel_no_GTDB_annotation	Met5344,Met5345
V0011B_Ac+Ch_T1_prok_bin.27	2387949	57	72.651	99.99	0.27	98.64	100	0.47	97.65	0.00601585	4	1	1	23	83.3176	High	TRUE	TRUE	d__Bacteria;p__Actinobacteriota;c__Actinomycetia;o__Actinomycetales;f__Actinomycetaceae;g__Pauljensenia;s__Pauljensenia sp000411415	Not_novel	Met5344,Met5345
V0057B_Ch_T1_prok_bin.10	2234640	31	153.63	100	0.21	98.95	99.78	0.59	96.83	0.00765158	4	1	2	24	102.117	High	FALSE	TRUE	d__Bacteria;p__Actinobacteriota;c__Actinomycetia;o__Mycobacteriales;f__Mycobacteriaceae;g__Corynebacterium;s__	Novel_no_GTDB_annotation	Met5323
V0011B_Ac+Ch_T1_prok_bin.20	2873845	354	11.577	95.13	0.61	92.08	92.12	1.7	83.62	0.117041	1	3	0	23	17.4546	Near-complete	TRUE	TRUE	d__Bacteria;p__Actinobacteriota;c__Actinomycetia;o__Actinomycetales;f__Dermatophilaceae;g__Dermacoccus;s__Dermacoccus abyssi	Novel_and_in_mothers	Met5344,Met5345
V0057B_Ch_prok_bin.102	3391109	87	52.531	100	2.28	88.6	99.68	3.49	82.23	0.0229062	0	1	1	22	94.4305	Near-complete	FALSE	TRUE	d__Bacteria;p__Proteobacteria;c__Alphaproteobacteria;o__Caulobacterales;f__Caulobacteraceae;g__Brevundimonas;s__Brevundimonas sp005484585	Novel_GTDB_annotation	Met5067
V0051B_Ac_prok_bin.47	1270013	308	4.669	58.38	2.59	45.43	58.62	0	58.62	0.664967	2	0	1	9	57.1257	Medium	FALSE	TRUE	d__Bacteria;p__Firmicutes_C;c__Negativicutes;o__Veillonellales;f__Veillonellaceae;g__Veillonella;s__Veillonella sp900550175	Not_novel	Met5054
V0011B_Ac+Ch_T1_prok_bin.13	1806705	278	9.021	95.18	3.99	75.23	92.53	5.93	62.88	0.29664	2	3	3	21	30.6616	High	TRUE	TRUE	d__Bacteria;p__Firmicutes_C;c__Negativicutes;o__Veillonellales;f__Veillonellaceae;g__F0422;s__F0422 sp003992055	Novel_and_in_mothers	Met5344,Met5345
V0057B_Ch_prok_bin.18	5805558	335	27.585	96.39	1.81	87.34	96.34	1.77	87.49	0.295846	7	2	3	22	25.6389	High	FALSE	TRUE	d__Bacteria;p__Proteobacteria;c__Gammaproteobacteria;o__Pseudomonadales;f__Pseudomonadaceae;g__Pseudomonas_E;s__	Novel_no_GTDB_annotation	Met5067
V0011B_Ac+Ch_T1_prok_bin.10	2227452	337	9.649	95.43	2.04	85.23	96.61	3.05	81.36	0.159025	4	3	2	23	18.472	High	TRUE	TRUE	d__Bacteria;p__Actinobacteriota;c__Actinomycetia;o__Mycobacteriales;f__Mycobacteriaceae;g__Corynebacterium;s__	Not_novel	Met5344,Met5345
V0045B_Ac+Ch_prok_bin.11	6124377	115	101.656	99.98	1.01	94.93	99.29	0.71	95.74	0.00309962	3	2	0	23	33.657	Near-complete	TRUE	TRUE	d__Bacteria;p__Bacteroidota;c__Bacteroidia;o__Flavobacteriales;f__Flavobacteriaceae;g__Flavobacterium;s__	Novel_no_GTDB_annotation	Met5040,Met5041
V0045B_Ac+Ch_T1_prok_bin.20	3331610	292	18.35	91.6	6.25	60.35	90.15	8.14	49.45	0.427185	0	1	0	22	34.3324	Medium	TRUE	TRUE	d__Bacteria;p__Proteobacteria;c__Alphaproteobacteria;o__Caulobacterales;f__Caulobacteraceae;g__Brevundimonas;s__	Novel_no_GTDB_annotation	Met5457,Met5458
V0011B_Ch_T1_prok_bin.1	1849433	25	129.184	100	0.01	99.95	99.44	0.19	98.49	0.0205016	6	1	2	22	80.592	High	FALSE	TRUE	d__Bacteria;p__Proteobacteria;c__Gammaproteobacteria;o__Enterobacterales;f__Pasteurellaceae;g__Haemophilus;s__Haemophilus seminalis	Not_novel	Met5344
V0108B_Ac+Ch_prok_bin.14	1990469	44	127.745	100	0.02	99.9	97.89	0.23	96.74	0.00693184	1	0	0	22	187.462	Near-complete	TRUE	TRUE	d__Bacteria;p__Proteobacteria;c__Gammaproteobacteria;o__Burkholderiales;f__Neisseriaceae;g__Neisseria;s__Neisseria cinerea	Novel_and_in_mothers	Met5226,Met5227
V0051B_Ac+Ch_prok_bin.51	2047701	268	11.271	94.59	2.37	82.74	87.76	1.27	81.41	0.0311582	0	2	1	17	12.6975	Near-complete	TRUE	TRUE	d__Bacteria;p__Firmicutes_A;c__Clostridia;o__Lachnospirales;f__Lachnospiraceae;g__Stomatobaculum;s__Stomatobaculum longum_A	Novel_GTDB_annotation	Met5053,Met5054
V0051B_Ac+Ch_prok_bin.107	1980522	331	7.982	87.64	0.17	86.79	91.14	0.95	86.39	0.0633285	1	1	0	17	15.0886	Medium	TRUE	TRUE	d__Bacteria;p__Bacteroidota;c__Bacteroidia;o__Flavobacteriales;f__Flavobacteriaceae;g__Capnocytophaga;s__Capnocytophaga gingivalis	Novel_GTDB_annotation	Met5053,Met5054
V0081B_Ac+Ch_prok_bin.91	2341500	43	98.332	100	0.01	99.95	100	0.57	97.15	0.192227	5	1	1	23	65.7135	High	TRUE	TRUE	d__Bacteria;p__Proteobacteria;c__Gammaproteobacteria;o__Pseudomonadales;f__Moraxellaceae;g__Moraxella_A;s__Moraxella_A cinereus	Not_novel	Met5129,Met5130
V0108B_Ch_prok_bin.5	1977622	34	142.289	99.87	0.01	99.82	97.41	0.63	94.26	0.0272256	3	3	3	22	96.45	High	FALSE	TRUE	d__Bacteria;p__Bacteroidota;c__Bacteroidia;o__Bacteroidales;f__Porphyromonadaceae;g__Porphyromonas;s__Porphyromonas sp003640335	Not_novel	Met5226
V0020B_Ac+Ch_prok_bin.77	944056	98	14.966	93.78	0.95	89.03	68.81	1.12	63.21	0.0143511	2	1	1	20	18.34	High	TRUE	TRUE	d__Bacteria;p__Patescibacteria;c__JAEDAM01;o__Absconditabacterales;f__X112;g__HOT-345;s__	Novel_no_GTDB_annotation	Met4949,Met4950
V0159B_Ac_T3_prok_bin.10	2923228	31	159.131	99.38	1.07	94.03	98.32	0	98.32	0.0173066	0	3	2	19	68.17	Near-complete	FALSE	TRUE	d__Bacteria;p__Firmicutes_A;c__Clostridia;o__Lachnospirales;f__Lachnospiraceae;g__Coprococcus;s__Coprococcus eutactus	Not_novel	Met5573
V0011B_Ch_T3_prok_bin.39	1113713	463	2.403	63.43	0.08	63.03	51.96	1.9	42.46	0.766757	3	1	1	12	9.45492	Medium	FALSE	TRUE	d__Bacteria;p__Bacteroidota;c__Bacteroidia;o__Bacteroidales;f__Bacteroidaceae;g__Alloprevotella;s__Alloprevotella sp015257125	Novel_GTDB_annotation	Met4928
V0057B_Ac+Ch_prok_bin.16	5382713	707	10.805	92.18	1.61	84.13	70.86	1.72	62.26	1.17578	4	2	1	19	27.9894	High	TRUE	TRUE	d__Bacteria;p__Proteobacteria;c__Gammaproteobacteria;o__Burkholderiales;f__Burkholderiaceae;g__Massilia;s__Massilia timonae	Novel_GTDB_annotation	Met5067,Met5068
V0057B_Ac+Ch_prok_bin.3	4779600	68	116.769	98.85	1.79	89.9	97.47	0.69	94.02	0.0292689	7	2	0	20	60.8354	Near-complete	TRUE	TRUE	d__Bacteria;p__Proteobacteria;c__Gammaproteobacteria;o__Pseudomonadales;f__Pseudomonadaceae;g__Pseudomonas_E;s__Pseudomonas_E coleopterorum	Novel_GTDB_annotation	Met5067,Met5068
V0048B_Ac+Ch_prok_bin.27	1975476	71	44.951	95.54	0.8	91.54	97.19	0.4	95.19	0.109763	4	1	2	18	73.0976	High	TRUE	TRUE	d__Bacteria;p__Firmicutes_C;c__Negativicutes;o__Veillonellales;f__Veillonellaceae;g__Veillonella;s__	Novel_no_GTDB_annotation	Met5047,Met5048
V0020B_Ac+Ch_prok_bin.20	1575189	538	3.198	78.52	4.45	56.27	74.86	5.42	47.76	0.57447	0	3	0	21	22.1343	Medium	TRUE	TRUE	d__Bacteria;p__Proteobacteria;c__Gammaproteobacteria;o__Burkholderiales;f__Neisseriaceae;g__Conchiformibius;s__	Not_novel	Met4949,Met4950
V0159B_Ac_T3_prok_bin.15	2202627	141	23.973	94.34	0.07	93.99	98.8	0.6	95.8	0.0107686	1	4	0	21	28.9275	Near-complete	FALSE	TRUE	d__Bacteria;p__Firmicutes_C;c__Negativicutes;o__Veillonellales;f__Veillonellaceae;g__Veillonella_A;s__Veillonella_A sp000431435	Novel_GTDB_annotation	Met5573
V0159B_Ac_T3_prok_bin.23	1996208	10	217.102	100	0.53	97.35	97.32	1.01	92.27	0.00488604	2	0	1	20	66.0137	Near-complete	FALSE	TRUE	d__Bacteria;p__Firmicutes_A;c__Clostridia;o__Oscillospirales;f__Acutalibacteraceae;g__CAG-217;s__CAG-217 sp000436335	Not_novel	Met5573
V0051B_Ac+Ch_prok_bin.15	2254960	481	5.774	93.3	0.79	89.35	92.62	0.6	89.62	0.0527011	0	2	2	16	13.6994	Near-complete	TRUE	TRUE	d__Bacteria;p__Firmicutes_A;c__Clostridia;o__Lachnospirales;f__Lachnospiraceae;g__Lachnoanaerobaculum;s__Lachnoanaerobaculum sp000296385	Novel_GTDB_annotation	Met5053,Met5054
V0051B_Ac+Ch_prok_bin.18	1643551	271	7.724	87.12	0.16	86.32	93.42	0.64	90.22	0.0383938	0	0	0	18	15.9882	Medium	TRUE	TRUE	d__Bacteria;p__Bacteroidota;c__Bacteroidia;o__Flavobacteriales;f__Weeksellaceae;g__JABCPE02;s__	Novel_no_GTDB_annotation	Met5053,Met5054
V0051B_Ac+Ch_prok_bin.2	2662516	641	4.966	83.37	1.48	75.97	87.56	2.19	76.61	0.0548235	2	1	1	22	12.0262	Medium	TRUE	TRUE	d__Bacteria;p__Proteobacteria;c__Alphaproteobacteria;o__Sphingomonadales;f__Sphingomonadaceae;g__Sphingomonas;s__	Novel_no_GTDB_annotation	Met5053,Met5054
V0159B_Ac_T3_prok_bin.26	2603652	127	59.81	99.62	3.29	83.17	99.32	1.46	92.02	0.129204	4	2	1	22	185.277	High	FALSE	TRUE	d__Bacteria;p__Firmicutes_A;c__Clostridia;o__Oscillospirales;f__Ruminococcaceae;g__Faecalibacterium;s__Faecalibacterium prausnitzii_D	Not_novel	Met5573
V0159B_Ac_T3_prok_bin.31	1818390	63	54.539	99.97	0.7	96.47	98.1	0.63	94.95	0.136074	4	3	1	22	40.8423	High	FALSE	TRUE	d__Bacteria;p__Firmicutes_C;c__Negativicutes;o__Veillonellales;f__Dialisteraceae;g__Dialister;s__Dialister invisus	Not_novel	Met5573
V0111B_Ac+Ch_prok_bin.115	1877402	471	4.51	74.86	1.68	66.46	81.08	3.33	64.43	0.460767	1	0	0	21	13.0152	Medium	TRUE	TRUE	d__Bacteria;p__Actinobacteriota;c__Actinomycetia;o__Mycobacteriales;f__Mycobacteriaceae;g__Corynebacterium;s__	Not_novel	Met5235,Met5236
V0035B_Ac+Ch_prok_bin.4	3368109	447	11.249	94.23	1.36	87.43	95.22	2.79	81.27	0.199113	2	0	1	22	32.3829	Near-complete	TRUE	TRUE	d__Bacteria;p__Actinobacteriota;c__Actinomycetia;o__Actinomycetales;f__Microbacteriaceae;g__Clavibacter;s__Clavibacter californiensis	Novel_GTDB_annotation	Met4989,Met4990
V0022B_Ac_prok_bin.47	4581535	52	129.916	97.68	0.15	96.93	99.78	0.25	98.53	0.0506429	5	1	0	22	55.9041	Near-complete	FALSE	TRUE	d__Bacteria;p__Bacteroidota;c__Bacteroidia;o__Flavobacteriales;f__Weeksellaceae;g__Chryseobacterium;s__Chryseobacterium joostei	Not_novel	Met4954
V0034B_Ac_T1_prok_bin.19	1920677	36	106.005	100	0.05	99.75	99.89	0.5	97.39	0.0120584	5	0	2	21	24.6915	Near-complete	FALSE	TRUE	d__Bacteria;p__Proteobacteria;c__Gammaproteobacteria;o__Enterobacterales;f__Pasteurellaceae;g__Haemophilus_D;s__Haemophilus_D sp905215245	Not_novel	Met5407
V0182B_Ch_T3_prok_bin.7	4724140	272	26.117	99.26	0.27	97.91	96.76	0	96.76	0.0234706	3	0	1	22	30.0302	Near-complete	FALSE	TRUE	d__Bacteria;p__Proteobacteria;c__Gammaproteobacteria;o__Xanthomonadales;f__Xanthomonadaceae;g__Stenotrophomonas;s__	Novel_no_GTDB_annotation	Met5627
V0192B_Ch_T3_prok_bin.4	2277599	547	4.861	65.9	1.92	56.3	56.03	0	56.03	0.207192	0	1	0	12	15.7944	Medium	FALSE	TRUE	d__Bacteria;p__Proteobacteria;c__Gammaproteobacteria;o__Pseudomonadales;f__Moraxellaceae;g__Acinetobacter;s__	Novel_no_GTDB_annotation	Met5649
V0047B_Ac_T1_prok_bin.28	2133359	23	143.503	99.76	0.22	98.66	100	0	100	0.00397823	1	3	0	22	111.361	Near-complete	FALSE	TRUE	d__Bacteria;p__Firmicutes_C;c__Negativicutes;o__Veillonellales;f__Veillonellaceae;g__Veillonella_A;s__Veillonella_A seminalis	Not_novel	Met5428
V0211B_Ac+Ch_T3_prok_bin.8	5470850	279	32.377	99.98	2.44	87.78	98.47	2.26	87.17	0.0772508	4	1	1	23	58.2955	High	TRUE	TRUE	d__Bacteria;p__Actinobacteriota;c__Actinomycetia;o__Mycobacteriales;f__Mycobacteriaceae;g__Gordonia;s__Gordonia lacunae	Novel_and_in_mothers	Met6231,Met6232
V0010B_Ch_prok_bin.12	2448612	20	282.711	100	0.04	99.8	99.34	0	99.34	0.00410328	4	1	2	22	80.5619	High	FALSE	TRUE	d__Bacteria;p__Actinobacteriota;c__Actinomycetia;o__Actinomycetales;f__Micrococcaceae;g__Rothia;s__Rothia dentocariosa	Not_novel	Met4926
V0192B_Ch_T3_prok_bin.22	2019217	88	36.562	100	1.97	90.15	98.39	2.34	86.69	0.139319	6	2	1	22	86.2546	High	FALSE	TRUE	d__Bacteria;p__Proteobacteria;c__Gammaproteobacteria;o__Enterobacterales;f__Pasteurellaceae;g__Haemophilus_D;s__Haemophilus_D sp900755445	Not_novel	Met5649
V0192B_Ch_T3_prok_bin.11	4977279	40	281.758	99.86	0.15	99.11	99.88	0.86	95.58	0.00253029	4	0	1	23	291.067	Near-complete	FALSE	TRUE	d__Bacteria;p__Bacteroidota;c__Bacteroidia;o__Flavobacteriales;f__Weeksellaceae;g__Chryseobacterium;s__Chryseobacterium indologenes	Novel_GTDB_annotation	Met5649
V0034B_Ac+Ch_prok_bin.5	5190378	113	79.335	99.93	1.9	90.43	99.3	1.37	92.45	0.0246183	4	2	1	20	31.1483	High	TRUE	TRUE	d__Bacteria;p__Proteobacteria;c__Gammaproteobacteria;o__Enterobacterales;f__Enterobacteriaceae;g__Rahnella;s__Rahnella sp019049675	Novel_GTDB_annotation	Met4987,Met4988
V0192B_Ch_T3_prok_bin.102	2790622	302	13.866	80.44	1.23	74.29	80.61	1.62	72.51	0.648624	1	0	0	20	33.9228	Medium	FALSE	TRUE	d__Bacteria;p__Proteobacteria;c__Alphaproteobacteria;o__Sphingomonadales;f__Sphingomonadaceae;g__Sphingomonas;s__	Novel_no_GTDB_annotation	Met5649
V0047B_Ac+Ch_prok_bin.98	1419232	315	5.557	91.24	0.13	90.59	87.39	0.82	83.29	0.0319607	2	0	1	13	19.453	Near-complete	TRUE	TRUE	d__Bacteria;p__Firmicutes_A;c__Clostridia;o__Peptostreptococcales;f__Peptostreptococcaceae;g__Peptostreptococcus;s__Peptostreptococcus sp900759325	Novel_GTDB_annotation	Met5045,Met5046
V0145B_Ac+Ch_T3_prok_bin.76	1498342	464	3.599	70.1	6.05	39.85	62.64	0.86	58.34	0.491125	2	1	1	14	31.1975	Medium	TRUE	TRUE	d__Bacteria;p__Proteobacteria;c__Gammaproteobacteria;o__Enterobacterales;f__Pasteurellaceae;g__Haemophilus_D;s__Haemophilus_D sp900764435	Novel_GTDB_annotation	Met5540,Met5541
V0183B_Ac+Ch_T3_prok_bin.8	1430893	419	3.778	71.37	1.16	65.57	71.92	4.51	49.37	0.322581	0	0	0	19	16.3022	Medium	TRUE	TRUE	d__Bacteria;p__Proteobacteria;c__Gammaproteobacteria;o__Enterobacterales;f__Pasteurellaceae;g__Haemophilus_D;s__Haemophilus_D sp900764435	Novel_GTDB_annotation	Met5629,Met5630
V0034B_Ac+Ch_prok_bin.33	3591443	982	4.171	77.31	2.18	66.41	78.36	1.74	69.66	0.0494276	1	0	1	18	14.9189	Medium	TRUE	TRUE	d__Bacteria;p__Proteobacteria;c__Gammaproteobacteria;o__Xanthomonadales;f__Rhodanobacteraceae;g__Luteibacter;s__	Novel_no_GTDB_annotation	Met4987,Met4988
V0145B_Ac+Ch_T3_prok_bin.60	1539400	557	2.915	61.59	2.02	51.49	60.97	0.73	57.32	0.370193	0	1	0	14	11.6423	Medium	TRUE	TRUE	d__Bacteria;p__Bacteroidota;c__Bacteroidia;o__Bacteroidales;f__Tannerellaceae;g__Tannerella;s__Tannerella sp003033925	Novel_GTDB_annotation	Met5540,Met5541
V0145B_Ac+Ch_T3_prok_bin.56	1788777	508	3.96	63.3	5.81	34.25	70.27	3.9	50.77	0.204439	1	0	0	11	15.4043	Medium	TRUE	TRUE	d__Bacteria;p__Bacteroidota;c__Bacteroidia;o__Bacteroidales;f__Bacteroidaceae;g__Prevotella;s__Prevotella aurantiaca	Novel_GTDB_annotation	Met5540,Met5541
V0019B_Ac_prok_bin.2	1659181	63	42.96	96.92	0.16	96.12	94.61	0.55	91.86	0.113822	3	0	0	21	37.0137	Near-complete	FALSE	TRUE	d__Bacteria;p__Firmicutes;c__Bacilli;o__Staphylococcales;f__Salinicoccaceae;g__Jeotgalicoccus_A;s__Jeotgalicoccus_A schoeneichii	Novel_GTDB_annotation	Met4948
V0019B_Ac_prok_bin.22	1999349	319	8.716	91.87	0.59	88.92	95.41	2.97	80.56	0.0202552	5	3	1	20	70.3085	High	FALSE	TRUE	d__Bacteria;p__Deinococcota;c__Deinococci;o__Deinococcales;f__Thermaceae;g__Thermus;s__Thermus scotoductus	Novel_and_in_mothers	Met4948
V0182B_Ch_T3_prok_bin.6	6371119	124	85.876	99.99	0.47	97.64	99.66	0.49	97.21	0.00161149	8	0	3	22	111.567	Near-complete	FALSE	TRUE	d__Bacteria;p__Proteobacteria;c__Gammaproteobacteria;o__Pseudomonadales;f__Pseudomonadaceae;g__Pseudomonas_E;s__Pseudomonas_E canadensis	Novel_GTDB_annotation	Met5627
V0034B_Ac_T1_prok_bin.2	2241176	19	300.154	100	0.02	99.9	99.33	0	99.33	0.00311015	6	1	3	22	149.118	High	FALSE	TRUE	d__Bacteria;p__Actinobacteriota;c__Actinomycetia;o__Actinomycetales;f__Micrococcaceae;g__Rothia;s__Rothia mucilaginosa	Not_novel	Met5407
V0019B_Ac+Ch_prok_bin.12	4486000	125	52.283	100	0.41	97.95	98.48	0.5	95.98	0.0122994	8	0	1	22	24.546	Near-complete	TRUE	TRUE	d__Bacteria;p__Proteobacteria;c__Gammaproteobacteria;o__Enterobacterales;f__Enterobacteriaceae;g__Enterobacter_D;s__Enterobacter_D kobei_A	Not_novel	Met4947,Met4948
V0192B_Ch_T3_prok_bin.42	2902880	124	35.68	81.41	0.64	78.21	83.76	0.34	82.06	0.68301	1	1	0	19	98.4158	Medium	FALSE	TRUE	d__Bacteria;p__Proteobacteria;c__Alphaproteobacteria;o__Sphingomonadales;f__Sphingomonadaceae;g__Sphingomonas;s__Sphingomonas taxi_B	Novel_GTDB_annotation	Met5649
V0192B_Ch_T3_prok_bin.89	2418834	116	28.81	96.84	1.01	91.79	90.66	2.93	76.01	0.019365	2	1	1	21	18.2004	High	FALSE	TRUE	d__Bacteria;p__Proteobacteria;c__Alphaproteobacteria;o__Micavibrionales;f__UBA2020;g__UBA2020;s__	Novel_no_GTDB_annotation	Met5649
V0019B_Ac+Ch_prok_bin.20	2777074	1051	2.719	55.41	3.03	40.26	52.19	0.32	50.59	0.554197	2	0	0	6	8.95401	Medium	TRUE	TRUE	d__Bacteria;p__Proteobacteria;c__Gammaproteobacteria;o__Pseudomonadales;f__Pseudomonadaceae;g__Pseudomonas_E;s__Pseudomonas_E helleri	Novel_GTDB_annotation	Met4947,Met4948
V0192B_Ch_T3_prok_bin.88	6068626	355	23.964	94.66	2.19	83.71	94.85	1.59	86.9	0.153945	7	0	0	21	22.8065	Near-complete	FALSE	TRUE	d__Bacteria;p__Proteobacteria;c__Gammaproteobacteria;o__Burkholderiales;f__Burkholderiaceae;g__Comamonas;s__Comamonas acidovorans	Not_novel	Met5649
V0192B_Ch_T3_prok_bin.83	3575441	90	73.347	93.24	4.82	69.14	95.82	6.08	65.42	0.083212	1	0	0	21	229.354	Near-complete	FALSE	TRUE	d__Bacteria;p__Proteobacteria;c__Alphaproteobacteria;o__Sphingomonadales;f__Sphingomonadaceae;g__Sphingomonas;s__	Novel_no_GTDB_annotation	Met5649
V0047B_Ac_prok_bin.1	1052512	17	106.003	96.86	0.15	96.11	60.4	0.85	56.15	0.00583893	2	1	1	21	22.3577	High	FALSE	TRUE	d__Bacteria;p__Patescibacteria;c__Saccharimonadia;o__Saccharimonadales;f__Saccharimonadaceae;g__Saccharimonas;s__	Novel_no_GTDB_annotation	Met5046
V0192B_Ch_T3_prok_bin.77	4419078	643	9.009	88.82	0.2	87.82	88.34	0.48	85.94	0.0181952	4	0	0	16	15.6151	Medium	FALSE	TRUE	d__Bacteria;p__Bacteroidota;c__Bacteroidia;o__Sphingobacteriales;f__Sphingobacteriaceae;g__Pedobacter;s__	Novel_no_GTDB_annotation	Met5649
V0047B_Ac_T1_prok_bin.8	2340970	42	102.121	99.98	0.1	99.48	99.54	0.12	98.94	0.151855	4	0	0	22	422.174	Near-complete	FALSE	TRUE	d__Bacteria;p__Actinobacteriota;c__Actinomycetia;o__Actinomycetales;f__Bifidobacteriaceae;g__Bifidobacterium;s__Bifidobacterium longum	Not_novel	Met5428
V0047B_Ac_T1_prok_bin.5	2210353	17	358.159	100	0.69	96.55	99.55	0.23	98.4	0.0330187	6	0	1	22	784.263	Near-complete	FALSE	TRUE	d__Bacteria;p__Actinobacteriota;c__Actinomycetia;o__Actinomycetales;f__Bifidobacteriaceae;g__Bifidobacterium;s__Bifidobacterium pseudocatenulatum	Not_novel	Met5428
V0118B_Ac+Ch_T3_prok_bin.25	6174454	384	27.572	99.99	0.38	98.09	97.3	1.08	91.9	0.0927666	5	2	0	23	25.4416	Near-complete	TRUE	TRUE	d__Bacteria;p__Proteobacteria;c__Gammaproteobacteria;o__Burkholderiales;f__Burkholderiaceae;g__Janthinobacterium;s__Janthinobacterium sp009923995	Novel_GTDB_annotation	Met5479,Met5480
V0041B_Ac+Ch_prok_bin.90	1477264	473	3.391	63.79	0.46	61.49	65.81	1.99	55.86	0.142529	2	0	0	19	9.56392	Medium	TRUE	TRUE	d__Bacteria;p__Proteobacteria;c__Gammaproteobacteria;o__Burkholderiales;f__Neisseriaceae;g__Kingella_B;s__	Novel_no_GTDB_annotation	Met5031,Met5032
V0118B_Ac+Ch_T3_prok_bin.18	4902698	240	32.195	99.99	1.28	93.59	98.62	0.88	94.22	0.0433474	4	1	1	22	23.9219	High	TRUE	TRUE	d__Bacteria;p__Proteobacteria;c__Gammaproteobacteria;o__Enterobacterales;f__Enterobacteriaceae;g__Serratia;s__Serratia sp017832355	Novel_GTDB_annotation	Met5479,Met5480
V0047B_Ac_T1_prok_bin.37	2907705	133	34.668	97.34	1.15	91.59	96.84	0	96.84	0.0142702	1	4	4	20	19.0088	High	FALSE	TRUE	d__Bacteria;p__Firmicutes_A;c__Clostridia;o__Lachnospirales;f__Lachnospiraceae;g__Enterocloster;s__Enterocloster sp001517625	Not_novel	Met5428
V0034B_Ac_prok_bin.25	5235536	174	42.644	95.77	0.36	93.97	95.95	0.85	91.7	0.0711062	6	2	1	21	31.4877	High	FALSE	TRUE	d__Bacteria;p__Proteobacteria;c__Gammaproteobacteria;o__Enterobacterales;f__Enterobacteriaceae;g__Klebsiella;s__Klebsiella michiganensis	Not_novel	Met4988
V0019B_Ac+Ch_prok_bin.4	1426396	497	2.91	63.25	1.04	58.05	62.77	2.49	50.32	0.0726299	2	0	0	11	11.5107	Medium	TRUE	TRUE	d__Bacteria;p__Firmicutes;c__Bacilli;o__Staphylococcales;f__Salinicoccaceae;g__Jeotgalicoccus;s__Jeotgalicoccus halotolerans	Novel_GTDB_annotation	Met4947,Met4948
V0192B_Ch_T3_prok_bin.52	2111813	15	298.149	99.67	0.36	97.87	87.27	2.39	75.32	0.00428096	1	1	1	20	36.5322	High	FALSE	TRUE	d__Bacteria;p__Proteobacteria;c__Alphaproteobacteria;o__Micavibrionales;f__UBA2020;g__UBA2020;s__	Novel_no_GTDB_annotation	Met5649
V0192B_Ch_T3_prok_bin.46	3273991	222	24.836	86.98	1.29	80.53	90.85	1.35	84.1	0.309968	0	0	0	18	37.9892	Medium	FALSE	TRUE	d__Bacteria;p__Proteobacteria;c__Alphaproteobacteria;o__Sphingomonadales;f__Sphingomonadaceae;g__Sphingomonas;s__Sphingomonas hankookensis	Novel_GTDB_annotation	Met5649
V0019B_Ac+Ch_prok_bin.52	1787572	64	41.334	100	0.03	99.85	99.73	0.27	98.38	0.00489816	2	0	0	21	35.249	Near-complete	TRUE	TRUE	d__Bacteria;p__Proteobacteria;c__Gammaproteobacteria;o__Pseudomonadales;f__Moraxellaceae;g__Moraxella;s__Moraxella catarrhalis	Not_novel	Met4947,Met4948
V0183B_Ch_T3_prok_bin.24	1842907	91	25.428	87.77	1.88	78.37	91.73	1.95	81.98	0.111193	0	0	0	13	34.4363	Medium	FALSE	TRUE	d__Bacteria;p__Firmicutes;c__Bacilli;o__Lactobacillales;f__Streptococcaceae;g__Streptococcus;s__	Novel_no_GTDB_annotation	Met5629
V0010B_Ch_prok_bin.4	1707697	246	8.287	78.55	0.96	73.75	80.74	1.74	72.04	0.430523	0	0	0	18	17.5386	Medium	FALSE	TRUE	d__Bacteria;p__Proteobacteria;c__Gammaproteobacteria;o__Burkholderiales;f__Neisseriaceae;g__Neisseria;s__Neisseria elongata	Novel_GTDB_annotation	Met4926
V0192B_Ac_T3_prok_bin.19	1042890	401	2.581	55.58	0.96	50.78	58.14	0.98	53.24	0.421456	0	1	1	18	14.4882	Medium	FALSE	TRUE	d__Bacteria;p__Bacteroidota;c__Bacteroidia;o__Bacteroidales;f__Porphyromonadaceae;g__Porphyromonas;s__Porphyromonas sp003640335	Novel_GTDB_annotation	Met5650
V0047B_Ac+Ch_prok_bin.76	2492692	109	34.1	99.96	0.57	97.11	98.1	0.71	94.55	0.0316252	5	0	0	20	26.6625	Near-complete	TRUE	TRUE	d__Bacteria;p__Bacteroidota;c__Bacteroidia;o__Flavobacteriales;f__Flavobacteriaceae;g__Capnocytophaga;s__Capnocytophaga leadbetteri	Novel_and_in_mothers	Met5045,Met5046
V0142B_Ac+Ch_T3_prok_bin.8	2474939	789	3.334	76.07	5.32	49.47	69.16	2.58	56.26	0.35833	1	0	2	17	15.8455	Medium	TRUE	TRUE	d__Bacteria;p__Actinobacteriota;c__Actinomycetia;o__Actinomycetales;f__Microbacteriaceae;g__Microbacterium;s__Microbacterium maritypicum	Novel_GTDB_annotation	Met5534,Met5535
V0142B_Ac+Ch_T3_prok_bin.50	3185962	149	33.013	99.83	4.36	78.03	98.63	2.14	87.93	0.143383	3	0	2	24	32.1037	Near-complete	TRUE	TRUE	d__Bacteria;p__Actinobacteriota;c__Actinomycetia;o__Actinomycetales;f__Micrococcaceae;g__Kocuria;s__Kocuria carniphila	Not_novel	Met5534,Met5535
V0047B_Ac+Ch_prok_bin.4	2517072	162	20.292	93.37	0.22	92.27	97.54	1.01	92.49	0.0291589	0	0	0	18	22.9535	Near-complete	TRUE	TRUE	d__Bacteria;p__Bacteroidota;c__Bacteroidia;o__Bacteroidales;f__Bacteroidaceae;g__Prevotella;s__Prevotella pallens	Novel_GTDB_annotation	Met5045,Met5046
V0047B_Ac+Ch_prok_bin.37	1045596	210	5.946	54.46	2.2	43.46	63.06	1.72	54.46	0.32377	1	0	0	12	28.8732	Medium	TRUE	TRUE	d__Bacteria;p__Firmicutes;c__Bacilli;o__Staphylococcales;f__Gemellaceae;g__Gemella;s__Gemella sanguinis	Novel_GTDB_annotation	Met5045,Met5046
V0027B_Ac+Ch_T1_prok_bin.18	2188118	306	10.071	89.16	0.7	85.66	89.94	1.9	80.44	0.16319	1	0	1	22	21.3022	Medium	TRUE	TRUE	d__Bacteria;p__Actinobacteriota;c__Actinomycetia;o__Actinomycetales;f__Actinomycetaceae;g__Pauljensenia;s__Pauljensenia sp001072465	Novel_GTDB_annotation	Met5338,Met5340
V0192B_Ac+Ch_T3_prok_bin.63	2833633	69	89.301	89.73	3.57	71.88	87.86	3.56	70.06	0.22908	1	1	2	20	66.4283	Medium	TRUE	TRUE	d__Bacteria;p__Proteobacteria;c__Alphaproteobacteria;o__Sphingomonadales;f__Sphingomonadaceae;g__Sphingomonas;s__	Novel_no_GTDB_annotation	Met5649,Met5650
V0142B_Ac+Ch_T3_prok_bin.37	322137	135	2.474	63.03	0.58	60.13	43.22	1.12	37.62	0.229117	0	0	0	13	10.2142	Medium	TRUE	TRUE	d__Bacteria;p__Patescibacteria;c__Saccharimonadia;o__Saccharimonadales;f__Nanosynbacteraceae;g__Nanosynbacter;s__Nanosynbacter sp905370345	Novel_GTDB_annotation	Met5534,Met5535
V0163B_Ac_T3_prok_bin.26	3605889	65	101.947	99.99	0.28	98.59	100	0	100	0.00384025	1	1	2	23	139.352	High	FALSE	TRUE	d__Bacteria;p__Bacteroidota;c__Bacteroidia;o__Flavobacteriales;f__Weeksellaceae;g__Empedobacter;s__Empedobacter tilapiae	Novel_GTDB_annotation	Met5582
V0063B_Ac+Ch_T1_prok_bin.1	2236035	193	15.658	93.51	1.46	86.21	93.66	1.15	87.91	0.200463	2	1	1	20	17.3093	High	TRUE	TRUE	d__Bacteria;p__Actinobacteriota;c__Actinomycetia;o__Mycobacteriales;f__Mycobacteriaceae;g__Corynebacterium;s__Corynebacterium lipophilum	Novel_GTDB_annotation	Met5476,Met5477
V0063B_Ac+Ch_T1_prok_bin.21	1989106	157	18.518	90.73	0.32	89.13	94.19	0.66	90.89	0.353841	3	1	1	21	32.3485	High	TRUE	TRUE	d__Bacteria;p__Actinobacteriota;c__Actinomycetia;o__Propionibacteriales;f__Propionibacteriaceae;g__Cutibacterium;s__Cutibacterium granulosum	Not_novel	Met5476,Met5477
V0204B_Ac+Ch_T3_prok_bin.5	2331951	31	134.493	99.88	0.03	99.73	98.87	0	98.87	0.00509342	4	6	4	22	241.166	High	TRUE	TRUE	d__Bacteria;p__Bacteroidota;c__Bacteroidia;o__Bacteroidales;f__Porphyromonadaceae;g__Porphyromonas;s__Porphyromonas pasteri	Not_novel	Met6205,Met6206
V0163B_Ac_T3_prok_bin.9	3852256	50	126.455	96.57	0.32	94.97	96.65	1.31	90.1	0.00715991	2	1	2	23	125.381	High	FALSE	TRUE	d__Bacteria;p__Bacteroidota;c__Bacteroidia;o__Sphingobacteriales;f__Sphingobacteriaceae;g__Sphingobacterium;s__Sphingobacterium sp002322865	Novel_GTDB_annotation	Met5582
V0163B_Ch_T3_prok_bin.16	3179183	40	119.232	99.91	0.1	99.41	99.18	0.35	97.43	0.0112487	1	0	1	21	323.681	Near-complete	FALSE	TRUE	d__Bacteria;p__Bacteroidota;c__Bacteroidia;o__Flavobacteriales;f__Flavobacteriaceae;g__Flavobacterium;s__	Novel_no_GTDB_annotation	Met5581
V0063B_Ac+Ch_prok_bin.14	1274870	445	2.906	56.76	1.97	46.91	63.66	1.47	56.31	0.445124	0	0	0	8	10.2302	Medium	TRUE	TRUE	d__Bacteria;p__Firmicutes_A;c__Clostridia;o__Oscillospirales;f__Ruminococcaceae;g__Faecalibacterium;s__Faecalibacterium prausnitzii_G	Not_novel	Met5080,Met5081
V0027B_Ac+Ch_prok_bin.23	5795854	519	16.103	93.38	1.74	84.68	94.04	2.54	81.34	0.261127	9	1	0	21	22.553	Near-complete	TRUE	TRUE	d__Bacteria;p__Proteobacteria;c__Gammaproteobacteria;o__Pseudomonadales;f__Pseudomonadaceae;g__Pseudomonas_E;s__Pseudomonas_E simiae	Novel_GTDB_annotation	Met4970,Met4971
V0027B_Ac+Ch_prok_bin.24	2586828	305	11.124	91.44	0.86	87.14	96.43	0.6	93.43	0.21108	3	2	1	21	24.5281	High	TRUE	TRUE	d__Bacteria;p__Actinobacteriota;c__Actinomycetia;o__Mycobacteriales;f__Mycobacteriaceae;g__Corynebacterium;s__Corynebacterium xerosis	Novel_GTDB_annotation	Met4970,Met4971
V0115B_Ac_T1_prok_bin.31	2219114	585	4.405	71.63	0.64	68.43	80.48	2.13	69.83	0.28287	2	1	0	20	14.4499	Medium	FALSE	TRUE	d__Bacteria;p__Actinobacteriota;c__Actinomycetia;o__Mycobacteriales;f__Mycobacteriaceae;g__Dietzia;s__	Novel_no_GTDB_annotation	Met5372
V0163B_Ac_T3_prok_bin.10	5241390	79	113.128	100	2.28	88.6	99.67	1.33	93.02	0.0141507	6	4	4	24	93.521	High	FALSE	TRUE	d__Bacteria;p__Proteobacteria;c__Gammaproteobacteria;o__Enterobacterales;f__Enterobacteriaceae;g__Pantoea;s__Pantoea cancerogena_A	Novel_GTDB_annotation	Met5582
V0047B_Ac+Ch_prok_bin.42	1990101	42	71.797	99.85	1.03	94.7	98.72	0.9	94.22	0.014078	0	0	0	21	30.2181	Near-complete	TRUE	TRUE	d__Bacteria;p__Actinobacteriota;c__Actinomycetia;o__Mycobacteriales;f__Mycobacteriaceae;g__Corynebacterium;s__Corynebacterium argentoratense	Novel_GTDB_annotation	Met5045,Met5046
V0034B_Ac+Ch_T1_prok_bin.12	1395479	424	3.45	69.53	3.19	53.58	62.21	2.93	47.56	0.678295	1	0	1	13	10.4047	Medium	TRUE	TRUE	d__Bacteria;p__Proteobacteria;c__Gammaproteobacteria;o__Burkholderiales;f__Neisseriaceae;g__Neisseria;s__	Novel_no_GTDB_annotation	Met5406,Met5407
V0145B_Ac+Ch_T3_prok_bin.10	1412246	498	2.938	58.15	1.22	52.05	58.49	0.92	53.89	0.431511	1	0	0	6	12.505	Medium	TRUE	TRUE	d__Bacteria;p__Bacteroidota;c__Bacteroidia;o__Bacteroidales;f__Bacteroidaceae;g__Prevotella;s__Prevotella intermedia	Novel_GTDB_annotation	Met5540,Met5541
V0019B_Ch_T1_prok_bin.12	2456496	100	43.04	100	0.35	98.25	100	0.47	97.65	0.0179652	3	0	0	21	31.4559	Near-complete	FALSE	TRUE	d__Bacteria;p__Actinobacteriota;c__Actinomycetia;o__Actinomycetales;f__Actinomycetaceae;g__Pauljensenia;s__	Novel_and_in_mothers	Met5378
V0145B_Ac+Ch_T3_prok_bin.30	1836760	154	17.226	95.81	3.01	80.76	94.79	3.74	76.09	0.271329	2	3	0	22	52.5574	Near-complete	TRUE	TRUE	d__Bacteria;p__Proteobacteria;c__Gammaproteobacteria;o__Enterobacterales;f__Pasteurellaceae;g__Haemophilus;s__	Not_novel	Met5540,Met5541
V0145B_Ac+Ch_T3_prok_bin.28	1649890	131	18.859	81.96	6.78	48.06	90.1	6.63	56.95	0.32783	5	0	0	13	61.3218	Medium	TRUE	TRUE	d__Bacteria;p__Firmicutes_C;c__Negativicutes;o__Veillonellales;f__Veillonellaceae;g__F0422;s__	Novel_no_GTDB_annotation	Met5540,Met5541
V0163B_Ac+Ch_T3_prok_bin.10	2574028	1030	2.53	53.94	0.48	51.54	49.05	1.16	43.25	0.637467	1	0	0	8	12.3724	Medium	TRUE	TRUE	d__Bacteria;p__Proteobacteria;c__Gammaproteobacteria;o__Xanthomonadales;f__Xanthomonadaceae;g__Stenotrophomonas;s__Stenotrophomonas maltophilia	Novel_GTDB_annotation	Met5581,Met5582
V0163B_Ac+Ch_T3_prok_bin.18	705719	130	6.919	62.45	0.92	57.85	55.46	1.72	46.86	0.0125541	2	0	1	18	13.6275	Medium	TRUE	TRUE	d__Bacteria;p__Patescibacteria;c__Saccharimonadia;o__Saccharimonadales;f__UBA1547;g__;s__	Novel_no_GTDB_annotation	Met5581,Met5582
V0047B_Ac+Ch_prok_bin.54	1804408	611	3.084	63.25	1.61	55.2	57.1	0.96	52.3	0.168445	0	0	0	14	9.27533	Medium	TRUE	TRUE	d__Bacteria;p__Firmicutes_A;c__Clostridia;o__Lachnospirales;f__Lachnospiraceae;g__Oribacterium;s__Oribacterium sinus	Novel_GTDB_annotation	Met5045,Met5046
V0034B_Ac+Ch_T1_prok_bin.42	630708	258	2.449	51.02	0.07	50.67	50.94	0.56	48.14	0.0659865	0	1	0	8	8.89497	Medium	TRUE	TRUE	d__Bacteria;p__Proteobacteria;c__Gammaproteobacteria;o__Burkholderiales;f__Neisseriaceae;g__;s__	Novel_no_GTDB_annotation	Met5406,Met5407
V0034B_Ac+Ch_T1_prok_bin.29	3851213	678	7.522	87.73	2.99	72.78	86.33	3	71.33	0.240992	3	1	0	17	16.7907	Medium	TRUE	TRUE	d__Bacteria;p__Actinobacteriota;c__Actinomycetia;o__Mycobacteriales;f__Mycobacteriaceae;g__Gordonia;s__Gordonia paraffinivorans	Not_novel	Met5406,Met5407
V0034B_Ac+Ch_T1_prok_bin.16	682753	1	682.753	98.87	0.13	98.22	64.67	0	64.67	0.00240036	1	1	2	22	42.3214	High	TRUE	TRUE	d__Bacteria;p__Patescibacteria;c__Saccharimonadia;o__Saccharimonadales;f__Nanosynbacteraceae;g__Nanosynbacter;s__	Novel_no_GTDB_annotation	Met5406,Met5407
V0163B_Ac+Ch_T3_prok_bin.3	4341216	78	84.45	95.29	0	95.29	95.4	0.24	94.2	0.0301972	4	1	2	21	63.1131	High	TRUE	TRUE	d__Bacteria;p__Bacteroidota;c__Bacteroidia;o__Sphingobacteriales;f__Sphingobacteriaceae;g__Sphingobacterium;s__Sphingobacterium mizutaii	Novel_GTDB_annotation	Met5581,Met5582
V0192B_Ac+Ch_T3_prok_bin.82	1639587	346	5.521	83.01	0.68	79.61	69.83	0	69.83	0.00555538	0	0	0	14	11.6044	Medium	TRUE	TRUE	d__Bacteria;p__Proteobacteria;c__Alphaproteobacteria;o__Micavibrionales;f__Micavibrionaceae;g__Micavibrio_B;s__	Novel_no_GTDB_annotation	Met5649,Met5650
V0163B_Ac+Ch_T3_prok_bin.39	4111793	224	28.522	96.97	0.08	96.57	96.91	0.48	94.51	0.0508402	0	1	0	18	30.0886	Near-complete	TRUE	TRUE	d__Bacteria;p__Bacteroidota;c__Bacteroidia;o__Sphingobacteriales;f__Sphingobacteriaceae;g__Sphingobacterium;s__Sphingobacterium sp002354335	Novel_GTDB_annotation	Met5581,Met5582
V0034B_Ac+Ch_T1_prok_bin.21	1929325	182	18.448	92.3	0.59	89.35	97.03	1.21	90.98	0.308654	5	0	2	19	120.643	Near-complete	TRUE	TRUE	d__Bacteria;p__Actinobacteriota;c__Actinomycetia;o__Mycobacteriales;f__Mycobacteriaceae;g__Corynebacterium;s__Corynebacterium mucifaciens	Not_novel	Met5406,Met5407
V0019B_Ch_prok_bin.20	2197119	170	17.417	92.15	0.15	91.4	92.3	0.64	89.1	0.091464	2	1	1	18	27.8373	High	FALSE	TRUE	d__Bacteria;p__Proteobacteria;c__Gammaproteobacteria;o__Pseudomonadales;f__Moraxellaceae;g__Acinetobacter;s__Acinetobacter parvus	Not_novel	Met4947
V0163B_Ac+Ch_T3_prok_bin.53	2459762	514	5.969	78.62	2.65	65.37	84.81	2.75	71.06	0.112228	3	1	0	20	13.9953	Medium	TRUE	TRUE	d__Bacteria;p__Actinobacteriota;c__Actinomycetia;o__Propionibacteriales;f__Propionibacteriaceae;g__;s__	Novel_no_GTDB_annotation	Met5581,Met5582
V0019B_Ch_prok_bin.21	2049825	172	18.542	96.09	1.6	88.09	95.13	2.69	81.68	0.260264	0	1	0	21	26.6784	Near-complete	FALSE	TRUE	d__Bacteria;p__Actinobacteriota;c__Actinomycetia;o__Mycobacteriales;f__Mycobacteriaceae;g__Corynebacterium;s__Corynebacterium sanguinis	Not_novel	Met4947
V0118B_Ac+Ch_T3_prok_bin.67	2487493	89	50.39	99.62	0	99.62	96.93	0.39	94.98	0.0736834	1	8	0	18	34.3151	Near-complete	TRUE	TRUE	d__Bacteria;p__Firmicutes;c__Bacilli;o__Bacillales_A;f__Planococcaceae;g__Chryseomicrobium;s__Chryseomicrobium aureum	Novel_GTDB_annotation	Met5479,Met5480
V0192B_Ch_T3_prok_bin.94	5505696	393	21.169	95.13	2.4	83.13	96.71	2.16	85.91	0.0712765	7	0	1	21	32.5874	Near-complete	FALSE	TRUE	d__Bacteria;p__Proteobacteria;c__Gammaproteobacteria;o__Pseudomonadales;f__Pseudomonadaceae;g__Pseudomonas_E;s__Pseudomonas_E sp002438125	Novel_GTDB_annotation	Met5649
V0115B_Ac_T1_prok_bin.18	2378369	296	17.765	95.68	3.21	79.63	96.4	4.35	74.65	0.30968	1	2	2	23	60.7303	High	FALSE	TRUE	d__Bacteria;p__Actinobacteriota;c__Actinomycetia;o__Mycobacteriales;f__Mycobacteriaceae;g__Corynebacterium;s__Corynebacterium dentalis	Not_novel	Met5372
V0215B_Ac+Ch_T3_prok_bin.36	1240151	474	2.657	66.59	1.62	58.49	51.54	0	51.54	0.365566	0	0	0	12	33.1923	Medium	TRUE	TRUE	d__Bacteria;p__Firmicutes_A;c__Clostridia;o__Lachnospirales;f__Lachnospiraceae;g__Oribacterium;s__Oribacterium sinus	Novel_GTDB_annotation	Met6244,Met6245
V0048B_Ch_T1_prok_bin.3	1657069	189	10.255	70.17	8.56	27.37	69.98	3.45	52.73	0.246847	0	0	0	9	237.243	Medium	FALSE	TRUE	d__Bacteria;p__Firmicutes;c__Bacilli;o__Lactobacillales;f__Streptococcaceae;g__Streptococcus;s__	Novel_no_GTDB_annotation	Met5430
V0047B_Ch_prok_bin.71	1717404	78	32.626	96.82	0.48	94.42	100	0.48	97.6	0.025086	4	1	1	18	23.8305	High	FALSE	TRUE	d__Bacteria;p__Firmicutes;c__Bacilli;o__Erysipelotrichales;f__Erysipelotrichaceae;g__Bulleidia;s__Bulleidia sp015256455	Novel_GTDB_annotation	Met5045
V0047B_Ch_prok_bin.67	1356510	258	6.609	95.78	0.14	95.08	89.89	1.12	84.29	0.0337645	1	1	1	19	50.0297	High	FALSE	TRUE	d__Bacteria;p__Fusobacteriota;c__Fusobacteriia;o__Fusobacteriales;f__Leptotrichiaceae;g__JAGOWQ01;s__	Novel_no_GTDB_annotation	Met5045
V0010B_Ac+Ch_T1_prok_bin.7	1934349	397	6.548	71.23	4.04	51.03	74.3	6.2	43.3	0.971819	3	1	0	16	71.7459	Medium	TRUE	TRUE	d__Bacteria;p__Actinobacteriota;c__Actinomycetia;o__Mycobacteriales;f__Mycobacteriaceae;g__Corynebacterium;s__Corynebacterium aurimucosum_E	Not_novel	Met5402,Met5403
V0072B_Ac+Ch_prok_bin.10	3671411	924	4.578	65.64	2.56	52.84	72.34	3.71	53.79	0.104631	0	0	0	19	11.407	Medium	TRUE	TRUE	d__Bacteria;p__Proteobacteria;c__Alphaproteobacteria;o__Rhizobiales;f__Beijerinckiaceae;g__JAFASC01;s__	Novel_no_GTDB_annotation	Met5099,Met5100
V0039B_Ch_prok_bin.71	1098040	359	3.233	62.81	2.16	52.01	70.34	1.62	62.24	0.0883675	1	1	0	8	9.90236	Medium	FALSE	TRUE	d__Bacteria;p__Firmicutes;c__Bacilli;o__Lactobacillales;f__Lactobacillaceae;g__Leuconostoc;s__Leuconostoc carnosum	Novel_GTDB_annotation	Met5026
V0048B_Ch_prok_bin.36	1698275	61	38.853	95.52	0.3	94.02	96.13	0.18	95.23	0.069646	1	0	1	18	34.4858	Near-complete	FALSE	TRUE	d__Bacteria;p__Firmicutes;c__Bacilli;o__Lactobacillales;f__Aerococcaceae;g__Granulicatella;s__	Novel_no_GTDB_annotation	Met5047
V0201B_Ch_T3_prok_bin.8	4544310	134	69.296	100	0.01	99.95	99.62	1	94.62	0.0897934	7	1	3	21	72.667	High	FALSE	TRUE	d__Bacteria;p__Proteobacteria;c__Gammaproteobacteria;o__Enterobacterales;f__Enterobacteriaceae;g__Pantoea;s__Pantoea septica	Not_novel	Met6194
V0210B_Ac+Ch_T3_prok_bin.52	1882904	115	25.105	99.44	1.34	92.74	98.78	2.7	85.28	0.197236	6	2	0	21	124.491	Near-complete	TRUE	TRUE	d__Bacteria;p__Proteobacteria;c__Gammaproteobacteria;o__Enterobacterales;f__Pasteurellaceae;g__Haemophilus;s__Haemophilus haemolyticus_I	Novel_GTDB_annotation	Met6228,Met6229
V0201B_Ch_T3_prok_bin.29	4773625	379	18.146	98.29	0.86	93.99	93.82	1.57	85.97	0.018501	2	0	0	19	37.3288	Near-complete	FALSE	TRUE	d__Bacteria;p__Proteobacteria;c__Alphaproteobacteria;o__Rhizobiales;f__Rhizobiaceae;g__Pararhizobium;s__	Novel_no_GTDB_annotation	Met6194
V0210B_Ac_T3_prok_bin.1	901921	348	2.536	51.93	0.03	51.78	45.6	0.31	44.05	0.246744	1	0	0	10	21.722	Medium	FALSE	TRUE	d__Bacteria;p__Bacteroidota;c__Bacteroidia;o__Bacteroidales;f__Porphyromonadaceae;g__Porphyromonas;s__Porphyromonas sp003640335	Novel_GTDB_annotation	Met6229
V0049B_Ac+Ch_T1_prok_bin.7	1251774	425	3.089	70.17	0.79	66.22	67.65	1.56	59.85	0.0140604	1	0	0	13	8.85561	Medium	TRUE	TRUE	d__Bacteria;p__Proteobacteria;c__Gammaproteobacteria;o__Enterobacterales;f__Pasteurellaceae;g__Aggregatibacter;s__Aggregatibacter segnis	Novel_GTDB_annotation	Met5431,Met5432
V0072B_Ac+Ch_prok_bin.2	6004290	409	19.265	92.84	1.1	87.34	89	3.45	71.75	0.108667	2	1	1	20	18.9221	High	TRUE	TRUE	d__Bacteria;p__Actinobacteriota;c__Actinomycetia;o__Mycobacteriales;f__Mycobacteriaceae;g__Antrihabitans;s__	Novel_no_GTDB_annotation	Met5099,Met5100
V0047B_Ch_prok_bin.38	1541795	79	26.222	73.17	1.85	63.92	76.5	3.02	61.4	0.210103	1	1	1	10	77.735	Medium	FALSE	TRUE	d__Bacteria;p__Firmicutes;c__Bacilli;o__Lactobacillales;f__Streptococcaceae;g__Streptococcus;s__	Novel_no_GTDB_annotation	Met5045
V0049B_Ac+Ch_prok_bin.2	2194899	164	18.272	95.6	0.43	93.45	96.49	1.4	89.49	0.0551443	3	0	0	21	22.6392	Near-complete	TRUE	TRUE	d__Bacteria;p__Actinobacteriota;c__Actinomycetia;o__Mycobacteriales;f__Mycobacteriaceae;g__Corynebacterium;s__Corynebacterium sp001807485	Not_novel	Met5049,Met5050
V0201B_Ch_T3_prok_bin.1	3421260	154	33.61	99.59	1.37	92.74	97.89	1.56	90.09	0.32538	0	1	0	20	83.0783	Near-complete	FALSE	TRUE	d__Bacteria;p__Proteobacteria;c__Alphaproteobacteria;o__Sphingomonadales;f__Sphingomonadaceae;g__Sphingomonas;s__	Novel_no_GTDB_annotation	Met6194
V0207B_Ac+Ch_T3_prok_bin.1	1795141	583	3.298	69.22	1.65	60.97	52.23	1.52	44.63	0.234233	2	4	0	13	25.0671	Medium	TRUE	TRUE	d__Bacteria;p__Firmicutes;c__Bacilli;o__Bacillales;f__Bacillaceae_G;g__Bacillus_A;s__Bacillus_A mycoides	Novel_GTDB_annotation	Met6215,Met6216
V0010B_Ac+Ch_T1_prok_bin.11	2149043	31	131	100	0.03	99.85	99.42	0.25	98.17	0.00689487	1	1	1	17	159.204	Near-complete	TRUE	TRUE	d__Bacteria;p__Firmicutes;c__Bacilli;o__Lactobacillales;f__Streptococcaceae;g__Streptococcus;s__Streptococcus sp000187745	Novel_GTDB_annotation	Met5402,Met5403
V0040B_Ac+Ch_prok_bin.8	1595035	488	3.547	77.17	3.18	61.27	76.26	3.83	57.11	0.408613	1	2	0	17	13.7719	Medium	TRUE	TRUE	d__Bacteria;p__Bacteroidota;c__Bacteroidia;o__Bacteroidales;f__Porphyromonadaceae;g__Porphyromonas;s__Porphyromonas sp003640335	Novel_GTDB_annotation	Met5029,Met5030
V0118B_Ac_T3_prok_bin.25	2791054	272	17.57	99.98	1.07	94.63	97.35	0	97.35	0.215239	5	2	1	21	38.8247	High	FALSE	TRUE	d__Bacteria;p__Firmicutes;c__Bacilli;o__Exiguobacterales;f__Exiguobacteraceae;g__Exiguobacterium;s__Exiguobacterium sp902362975	Novel_GTDB_annotation	Met5480
V0162B_Ac_T3_prok_bin.11	3514800	408	13.321	98.72	5.26	72.42	94.79	2.54	82.09	0.251708	1	1	2	20	44.1425	Medium	FALSE	TRUE	d__Bacteria;p__Proteobacteria;c__Gammaproteobacteria;o__Xanthomonadales;f__Xanthomonadaceae;g__Luteimonas;s__	Novel_no_GTDB_annotation	Met5580
V0048B_Ac+Ch_prok_bin.49	1459705	472	3.313	67.85	0.34	66.15	68.68	1.7	60.18	0.114249	1	0	0	15	14.3827	Medium	TRUE	TRUE	d__Bacteria;p__Fusobacteriota;c__Fusobacteriia;o__Fusobacteriales;f__Leptotrichiaceae;g__Leptotrichia;s__Leptotrichia hongkongensis	Novel_GTDB_annotation	Met5047,Met5048
V0125B_Ch_T3_prok_bin.24	2254896	344	8.88	85.65	2.04	75.45	86.87	2.31	75.32	0.330487	3	0	0	21	108.866	Medium	FALSE	TRUE	d__Bacteria;p__Actinobacteriota;c__Actinomycetia;o__Actinomycetales;f__Micrococcaceae;g__Micrococcus;s__	Not_novel	Met5495
V0048B_Ac+Ch_prok_bin.64	3057832	114	45.48	100	0.11	99.45	100	0.47	97.65	0.0113751	3	1	0	21	77.5244	Near-complete	TRUE	TRUE	d__Bacteria;p__Actinobacteriota;c__Actinomycetia;o__Actinomycetales;f__Actinomycetaceae;g__Actinomyces;s__Actinomyces oris	Not_novel	Met5047,Met5048
V0048B_Ac+Ch_prok_bin.66	1867598	84	37.59	94.87	1.34	88.17	95.73	0.9	91.23	0.189386	3	3	2	18	42.9697	High	TRUE	TRUE	d__Bacteria;p__Firmicutes_C;c__Negativicutes;o__Veillonellales;f__Veillonellaceae;g__Veillonella;s__	Not_novel	Met5047,Met5048
V0215B_Ch_T3_prok_bin.9	4922813	47	217.842	100	2.3	88.5	99.67	0.44	97.47	0.00366815	4	1	0	21	55.0049	Near-complete	FALSE	TRUE	d__Bacteria;p__Proteobacteria;c__Gammaproteobacteria;o__Enterobacterales;f__Enterobacteriaceae;g__Rouxiella;s__Rouxiella badensis	Novel_GTDB_annotation	Met6244
V0048B_Ac+Ch_prok_bin.71	1798385	494	3.927	80.12	3.79	61.17	76.32	1.42	69.22	0.234078	0	2	0	18	11.5534	Medium	TRUE	TRUE	d__Bacteria;p__Proteobacteria;c__Gammaproteobacteria;o__Burkholderiales;f__Neisseriaceae;g__Kingella_B;s__	Novel_no_GTDB_annotation	Met5047,Met5048
V0215B_Ac_T3_prok_bin.17	1570260	380	4.805	75.62	8.77	31.77	62.07	1.72	53.47	0.664485	0	1	0	11	1168.59	Medium	FALSE	TRUE	d__Bacteria;p__Firmicutes;c__Bacilli;o__Lactobacillales;f__Streptococcaceae;g__Streptococcus;s__Streptococcus mitis_P	Novel_GTDB_annotation	Met6245
V0125B_Ch_T3_prok_bin.56	976559	105	13.073	97.41	3.02	82.31	72.07	3.37	55.22	0.0417848	0	0	0	24	23.1535	Near-complete	FALSE	TRUE	d__Bacteria;p__Patescibacteria;c__JAEDAM01;o__Absconditabacterales;f__X112;g__HOT-345;s__HOT-345 sp013333605	Novel_GTDB_annotation	Met5495
V0048B_Ac_prok_bin.12	2241739	263	11.987	94.73	0.38	92.83	94.51	0.6	91.51	0.0891515	4	1	1	14	24.4712	Near-complete	FALSE	TRUE	d__Bacteria;p__Firmicutes;c__Bacilli;o__Staphylococcales;f__Staphylococcaceae;g__Staphylococcus;s__Staphylococcus capitis	Not_novel	Met5048
V0048B_Ac+Ch_T1_prok_bin.21	1154955	415	2.879	52.36	0.35	50.61	45.72	0.49	43.27	0.0989677	0	1	2	16	11.6015	Medium	TRUE	TRUE	d__Bacteria;p__Firmicutes_A;c__Clostridia;o__Tissierellales;f__Peptoniphilaceae;g__Finegoldia;s__Finegoldia sp900766215	Novel_GTDB_annotation	Met5429,Met5430
V0125B_Ac+Ch_T3_prok_bin.78	2536720	21	199.203	99.86	0.04	99.66	97.02	0	97.02	0.0116317	5	2	1	22	191.867	High	TRUE	TRUE	d__Bacteria;p__Actinobacteriota;c__Actinomycetia;o__Actinomycetales;f__Micrococcaceae;g__Rothia;s__Rothia aeria	Novel_and_in_mothers	Met5495,Met5496
V0125B_Ac+Ch_T3_prok_bin.73	1259233	470	2.685	54.5	2.57	41.65	58.95	0.99	54	0.669621	0	0	0	10	12.4807	Medium	TRUE	TRUE	d__Bacteria;p__Actinobacteriota;c__Actinomycetia;o__Mycobacteriales;f__Mycobacteriaceae;g__Corynebacterium;s__Corynebacterium amycolatum	Novel_GTDB_annotation	Met5495,Met5496
V0125B_Ac+Ch_T3_prok_bin.7	1418195	435	3.479	64.44	0.01	64.39	69.6	0.57	66.75	0.0461773	2	0	1	11	21.5807	Medium	TRUE	TRUE	d__Bacteria;p__Bacteroidota;c__Bacteroidia;o__Flavobacteriales;f__Flavobacteriaceae;g__Capnocytophaga;s__	Novel_no_GTDB_annotation	Met5495,Met5496
V0162B_Ac+Ch_T3_prok_bin.71	2064730	744	2.892	61.69	1.07	56.34	61.88	1.78	52.98	0.685406	0	0	0	13	16.7809	Medium	TRUE	TRUE	d__Bacteria;p__Proteobacteria;c__Alphaproteobacteria;o__Rhodobacterales;f__Rhodobacteraceae;g__Paracoccus;s__	Novel_no_GTDB_annotation	Met5579,Met5580
V0125B_Ac+Ch_T3_prok_bin.68	2172815	113	26.776	96.36	0.49	93.91	91.79	1.64	83.59	0.108572	0	1	0	20	56.7691	Near-complete	TRUE	TRUE	d__Bacteria;p__Proteobacteria;c__Gammaproteobacteria;o__Burkholderiales;f__Neisseriaceae;g__Eikenella;s__Eikenella halliae	Novel_GTDB_annotation	Met5495,Met5496
V0125B_Ch_T3_prok_bin.67	2721018	180	26.588	99.77	0.27	98.42	99	1.87	89.65	0.0338581	1	1	2	22	30.0507	High	FALSE	TRUE	d__Bacteria;p__Proteobacteria;c__Gammaproteobacteria;o__Burkholderiales;f__Burkholderiaceae;g__Ottowia;s__Ottowia sp001262075	Novel_GTDB_annotation	Met5495
V0215B_Ac+Ch_T3_prok_bin.6	1376886	334	5.103	88.81	1.15	83.06	87.14	0.41	85.09	0.278644	2	3	1	13	68.8953	Medium	TRUE	TRUE	d__Bacteria;p__Firmicutes;c__Bacilli;o__Erysipelotrichales;f__Erysipelotrichaceae;g__Bulleidia;s__	Novel_no_GTDB_annotation	Met6244,Met6245
V0210B_Ch_T3_prok_bin.41	5670422	98	155.435	99.99	3.12	84.39	98.81	1.01	93.76	0.0193342	0	1	2	21	75.8409	Near-complete	FALSE	TRUE	d__Bacteria;p__Proteobacteria;c__Alphaproteobacteria;o__Rhizobiales;f__Rhizobiaceae;g__Pararhizobium;s__	Novel_no_GTDB_annotation	Met6228
V0039B_Ac_prok_bin.30	1603062	76	38.226	94.18	1.4	87.18	98.66	1.34	91.96	0.0839845	2	0	0	12	25.1193	Near-complete	FALSE	TRUE	d__Bacteria;p__Firmicutes;c__Bacilli;o__Lactobacillales;f__Lactobacillaceae;g__Leuconostoc;s__Leuconostoc mesenteroides	Not_novel	Met5027
V0039B_Ac_prok_bin.21	4490460	121	61.748	100	0.61	96.95	99.54	3.11	83.99	0.0210908	6	1	0	22	31.1937	Near-complete	FALSE	TRUE	d__Bacteria;p__Proteobacteria;c__Gammaproteobacteria;o__Pseudomonadales;f__Moraxellaceae;g__Acinetobacter;s__Acinetobacter guillouiae	Novel_GTDB_annotation	Met5027
V0072B_Ac+Ch_prok_bin.44	6108106	113	91.955	100	2.94	85.3	99.7	1.63	91.55	0.0436848	4	1	3	23	181.731	High	TRUE	TRUE	d__Bacteria;p__Actinobacteriota;c__Actinomycetia;o__Mycobacteriales;f__Mycobacteriaceae;g__Gordonia;s__Gordonia polyisoprenivorans	Novel_and_in_mothers	Met5099,Met5100
V0039B_Ac+Ch_prok_bin.123	1795472	539	3.585	80.02	0.02	79.92	80.57	0.54	77.87	0.122333	2	0	2	18	16.2295	Medium	TRUE	TRUE	d__Bacteria;p__Actinobacteriota;c__Actinomycetia;o__Mycobacteriales;f__Mycobacteriaceae;g__Corynebacterium;s__Corynebacterium bovis	Novel_GTDB_annotation	Met5026,Met5027
V0010B_Ac+Ch_prok_bin.51	1722172	295	7.471	82.41	3.64	64.21	83.53	1.87	74.18	0.341264	0	0	0	8	21.058	Medium	TRUE	TRUE	d__Bacteria;p__Firmicutes;c__Bacilli;o__Lactobacillales;f__Streptococcaceae;g__Streptococcus;s__Streptococcus sp000220065	Novel_GTDB_annotation	Met4926,Met4927
V0168B_Ac+Ch_T3_prok_bin.7	1905891	601	3.496	67.64	1.16	61.84	73.76	1.7	65.26	0.0344269	2	3	1	20	12.8945	Medium	TRUE	TRUE	d__Bacteria;p__Verrucomicrobiota;c__Verrucomicrobiae;o__Verrucomicrobiales;f__Akkermansiaceae;g__Akkermansia;s__Akkermansia muciniphila	Not_novel	Met5593,Met5594
V0039B_Ac+Ch_prok_bin.101	1683042	23	183.438	97.13	0.03	96.98	99.39	1.05	94.14	0.0362701	2	0	0	13	94.8534	Near-complete	TRUE	TRUE	d__Bacteria;p__Firmicutes;c__Bacilli;o__Lactobacillales;f__Lactobacillaceae;g__Leuconostoc;s__Leuconostoc carnosum	Novel_GTDB_annotation	Met5026,Met5027
V0185B_Ac+Ch_T3_prok_bin.7	3081813	960	3.322	67.02	2.19	56.07	71.25	4.23	50.1	0.454225	0	0	1	16	17.7133	Medium	TRUE	TRUE	d__Bacteria;p__Proteobacteria;c__Gammaproteobacteria;o__Pseudomonadales;f__Pseudomonadaceae;g__Pseudomonas_E;s__Pseudomonas_E oleovorans	Not_novel	Met5633,Met5634
V0072B_Ac_prok_bin.5	4536857	904	6.319	80.9	1.23	74.75	87.51	0.85	83.26	0.0647097	0	0	0	22	13.5356	Medium	FALSE	TRUE	d__Bacteria;p__Actinobacteriota;c__Thermoleophilia;o__Solirubrobacterales;f__Solirubrobacteraceae;g__Patulibacter;s__	Novel_no_GTDB_annotation	Met5100
V0010B_Ac+Ch_prok_bin.65	871778	5	364.762	99.07	0.17	98.22	64.53	1.71	55.98	0.00798519	2	3	1	22	54.4988	High	TRUE	TRUE	d__Bacteria;p__Patescibacteria;c__Saccharimonadia;o__Saccharimonadales;f__UBA10027;g__SDRW01;s__SDRW01 sp013333595	Novel_GTDB_annotation	Met4926,Met4927
V0185B_Ac+Ch_T3_prok_bin.80	2856497	100	45.686	100	1.58	92.1	99.34	1.04	94.14	0.0805834	4	0	1	22	60.651	Near-complete	TRUE	TRUE	d__Bacteria;p__Actinobacteriota;c__Actinomycetia;o__Actinomycetales;f__Micrococcaceae;g__Kocuria;s__Kocuria palustris	Not_novel	Met5633,Met5634
V0118B_Ac_T3_prok_bin.9	2385939	299	9.87	66.86	1.14	61.16	52.74	1.72	44.14	0.32422	1	0	1	14	38.0111	Medium	FALSE	TRUE	d__Bacteria;p__Proteobacteria;c__Gammaproteobacteria;o__Pseudomonadales;f__Moraxellaceae;g__Acinetobacter;s__	Not_novel	Met5480
V0010B_Ac_T1_prok_bin.12	2217447	29	174.015	99.99	0.02	99.89	97.53	0	97.53	0.00200261	5	1	0	24	1636.02	Near-complete	FALSE	TRUE	d__Bacteria;p__Actinobacteriota;c__Actinomycetia;o__Mycobacteriales;f__Mycobacteriaceae;g__Corynebacterium;s__Corynebacterium massiliense	Not_novel	Met5403
V0168B_Ac+Ch_T3_prok_bin.21	1300745	561	2.284	55.58	0.5	53.08	64.59	1.65	56.34	0.673661	0	1	0	18	26.1366	Medium	TRUE	TRUE	d__Bacteria;p__Proteobacteria;c__Gammaproteobacteria;o__Pseudomonadales;f__Moraxellaceae;g__Moraxella_A;s__Moraxella_A cinereus	Novel_and_in_mothers	Met5593,Met5594
V0168B_Ac+Ch_T3_prok_bin.15	3690910	471	11.364	93.22	0.33	91.57	96.26	1.26	89.96	0.071391	3	0	1	20	21.7211	Near-complete	TRUE	TRUE	d__Bacteria;p__Proteobacteria;c__Gammaproteobacteria;o__Pseudomonadales;f__Moraxellaceae;g__Acinetobacter;s__Acinetobacter pittii	Not_novel	Met5593,Met5594
V0010B_Ac_T1_prok_bin.6	1554617	245	8.205	87.58	0.29	86.13	94.37	1.61	86.32	0.0071183	1	2	1	10	42.6681	Medium	FALSE	TRUE	d__Bacteria;p__Firmicutes_A;c__Clostridia;o__Tissierellales;f__Peptoniphilaceae;g__Anaerococcus;s__Anaerococcus senegalensis	Not_novel	Met5403
V0185B_Ac_T3_prok_bin.30	2998384	436	9.548	97.51	2.56	84.71	92.59	4.71	69.04	0.180895	2	0	0	19	37.8532	Near-complete	FALSE	TRUE	d__Bacteria;p__Proteobacteria;c__Gammaproteobacteria;o__Enterobacterales;f__Alteromonadaceae;g__Alishewanella;s__Alishewanella agri	Novel_and_in_mothers	Met5634
V0185B_Ac_T3_prok_bin.35	1190411	392	3.271	51.34	4.92	26.74	53.62	0	53.62	0.719088	0	0	1	13	131.414	Medium	FALSE	TRUE	d__Bacteria;p__Firmicutes;c__Bacilli;o__Lactobacillales;f__Streptococcaceae;g__Streptococcus;s__	Novel_no_GTDB_annotation	Met5634
V0168B_Ac+Ch_T3_prok_bin.1	2110801	68	54.593	100	1.12	94.4	99.11	2.11	88.56	0.0478015	7	1	1	21	42.0525	High	TRUE	TRUE	d__Bacteria;p__Actinobacteriota;c__Actinomycetia;o__Actinomycetales;f__Micrococcaceae;g__Rothia;s__	Novel_no_GTDB_annotation	Met5593,Met5594
V0118B_Ac_T3_prok_bin.30	2992790	124	40.621	99.92	0.12	99.32	99.32	0	99.32	0.0194497	2	2	0	20	43.1256	Near-complete	FALSE	TRUE	d__Bacteria;p__Bacteroidota;c__Bacteroidia;o__Bacteroidales;f__Bacteroidaceae;g__Prevotella;s__	Novel_no_GTDB_annotation	Met5480
V0072B_Ac_prok_bin.3	5045767	119	62.398	99.97	0.02	99.87	97.89	1.09	92.44	0.192728	2	0	1	23	42.6933	Near-complete	FALSE	TRUE	d__Bacteria;p__Actinobacteriota;c__Actinomycetia;o__Mycobacteriales;f__Mycobacteriaceae;g__Williamsia;s__Williamsia muralis	Novel_and_in_mothers	Met5100
V0185B_Ac+Ch_T3_prok_bin.44	3310193	152	33.592	99.84	1.27	93.49	99.07	2.69	85.62	0.0944183	1	1	2	22	35.9671	High	TRUE	TRUE	d__Bacteria;p__Proteobacteria;c__Alphaproteobacteria;o__Caulobacterales;f__Caulobacteraceae;g__Brevundimonas;s__	Novel_no_GTDB_annotation	Met5633,Met5634
V0049B_Ac_prok_bin.8	2746983	212	26.038	100	0.29	98.55	99.17	0.19	98.22	0.0157378	2	0	1	19	23.4028	Near-complete	FALSE	TRUE	d__Bacteria;p__Firmicutes;c__Bacilli;o__Staphylococcales;f__Staphylococcaceae;g__Staphylococcus;s__Staphylococcus aureus	Not_novel	Met5050
V0072B_Ac_prok_bin.14	4013159	56	116.689	89.93	0.58	87.03	89.93	0.88	85.53	0.0970661	1	0	0	21	76.5662	Medium	FALSE	TRUE	d__Bacteria;p__Actinobacteriota;c__Actinomycetia;o__Mycobacteriales;f__Mycobacteriaceae;g__Williamsia_A;s__Williamsia_A herbipolensis	Novel_GTDB_annotation	Met5100
V0210B_Ch_T3_prok_bin.8	3089574	66	71.79	100	0.96	95.2	99.84	0.65	96.59	0.00742398	1	0	0	22	460.479	Near-complete	FALSE	TRUE	d__Bacteria;p__Proteobacteria;c__Alphaproteobacteria;o__Caulobacterales;f__Caulobacteraceae;g__Brevundimonas;s__Brevundimonas sp003248455	Not_novel	Met6228
V0169B_Ac+Ch_T3_prok_bin.4	1896749	62	46.294	100	0.01	99.95	99.56	0.04	99.36	0.00645046	7	2	1	23	36.9741	High	TRUE	TRUE	d__Bacteria;p__Proteobacteria;c__Gammaproteobacteria;o__Enterobacterales;f__Pasteurellaceae;g__Haemophilus;s__Haemophilus influenzae	Not_novel	Met5595,Met5596
V0047B_Ch_prok_bin.2	2351826	43	102.592	95.82	0.18	94.92	97.61	0.37	95.76	0.0378909	8	3	2	20	53.1686	High	FALSE	TRUE	d__Bacteria;p__Bacteroidota;c__Bacteroidia;o__Bacteroidales;f__Bacteroidaceae;g__Alloprevotella;s__Alloprevotella sp015257125	Not_novel	Met5045
V0072B_Ac_prok_bin.11	6537470	146	71.904	94.87	0.2	93.87	98.53	2.75	84.78	0.029198	2	0	0	21	27.1071	Near-complete	FALSE	TRUE	d__Bacteria;p__Proteobacteria;c__Gammaproteobacteria;o__Xanthomonadales;f__Rhodanobacteraceae;g__Tahibacter;s__	Novel_no_GTDB_annotation	Met5100
V0049B_Ac+Ch_prok_bin.46	2092947	43	79.196	100	0.03	99.85	94.52	0	94.52	0.00506167	3	1	1	22	35.4121	High	TRUE	TRUE	d__Bacteria;p__Proteobacteria;c__Gammaproteobacteria;o__Pseudomonadales;f__Moraxellaceae;g__Moraxella_C;s__Moraxella_C lincolnii	Novel_GTDB_annotation	Met5049,Met5050
V0010B_Ac+Ch_prok_bin.32	2939569	230	19.604	99.42	3.71	80.87	97.47	2.97	82.62	0.328145	2	1	1	21	32.2604	High	TRUE	TRUE	d__Bacteria;p__Actinobacteriota;c__Actinomycetia;o__Actinomycetales;f__Actinomycetaceae;g__Actinomyces;s__Actinomyces oris_E	Novel_GTDB_annotation	Met4926,Met4927
V0049B_Ac+Ch_prok_bin.8	2112427	307	9.75	93.28	2.33	81.63	92.48	1.12	86.88	0.0787478	4	0	0	20	15.5423	Near-complete	TRUE	TRUE	d__Bacteria;p__Proteobacteria;c__Gammaproteobacteria;o__Enterobacterales;f__Pasteurellaceae;g__Aggregatibacter;s__Aggregatibacter aphrophilus	Novel_GTDB_annotation	Met5049,Met5050
V0010B_Ac+Ch_prok_bin.38	1757200	379	5.528	91.26	5.91	61.71	92.73	8.51	50.18	0.377529	3	1	1	16	23.9032	Medium	TRUE	TRUE	d__Bacteria;p__Proteobacteria;c__Gammaproteobacteria;o__Enterobacterales;f__Pasteurellaceae;g__Haemophilus;s__Haemophilus haemolyticus_I	Novel_GTDB_annotation	Met4926,Met4927
V0185B_Ac+Ch_T3_prok_bin.39	814577	216	4.309	83.87	3.33	67.22	51.97	2.25	40.72	0.0459058	1	1	1	20	13.659	Medium	TRUE	TRUE	d__Bacteria;p__Patescibacteria;c__JAEDAM01;o__Absconditabacterales;f__X112;g__HOT-345;s__	Novel_no_GTDB_annotation	Met5633,Met5634
V0072B_Ac_prok_bin.2	5098849	160	52.563	96.08	1.44	88.88	95.19	1.75	86.44	0.130154	3	2	0	17	95.5683	Near-complete	FALSE	TRUE	d__Bacteria;p__Actinobacteriota;c__Actinomycetia;o__Mycobacteriales;f__Mycobacteriaceae;g__Mycobacterium;s__Mycobacterium neoaurum	Novel_and_in_mothers	Met5100
V0185B_Ac+Ch_T3_prok_bin.26	1321314	496	2.694	53.17	0.59	50.22	48.6	0	48.6	0.212519	1	2	0	17	10.885	Medium	TRUE	TRUE	d__Bacteria;p__Actinobacteriota;c__Actinomycetia;o__Actinomycetales;f__Bifidobacteriaceae;g__Bifidobacterium;s__Bifidobacterium adolescentis	Not_novel	Met5633,Met5634
V0201B_Ac+Ch_T3_prok_bin.38	3604507	270	19.119	86.34	3.38	69.44	88.74	2.39	76.79	0.771222	0	0	0	21	168.048	Medium	TRUE	TRUE	d__Bacteria;p__Proteobacteria;c__Alphaproteobacteria;o__Sphingomonadales;f__Sphingomonadaceae;g__Sphingomonas;s__	Novel_no_GTDB_annotation	Met6194,Met6195
V0039B_Ac+Ch_prok_bin.42	2050031	317	8.763	87.76	6.27	56.41	84.33	5.83	55.18	0.0874276	3	0	0	11	19.3152	Medium	TRUE	TRUE	d__Bacteria;p__Firmicutes;c__Bacilli;o__Lactobacillales;f__Carnobacteriaceae;g__Carnobacterium_A;s__	Novel_no_GTDB_annotation	Met5026,Met5027
V0072B_Ac_prok_bin.23	3606676	38	168.671	100	0.3	98.5	100	0.14	99.3	0.00308597	0	0	0	22	62.0256	Near-complete	FALSE	TRUE	d__Bacteria;p__Proteobacteria;c__Alphaproteobacteria;o__Micropepsales;f__Micropepsaceae;g__UBA2784;s__	Novel_no_GTDB_annotation	Met5100
V0185B_Ac+Ch_T3_prok_bin.32	1849221	476	4.58	79.14	1.67	70.79	77.41	2.45	65.16	0.147013	0	0	0	20	16.0266	Medium	TRUE	TRUE	d__Bacteria;p__Proteobacteria;c__Gammaproteobacteria;o__Burkholderiales;f__Neisseriaceae;g__Kingella_B;s__	Novel_no_GTDB_annotation	Met5633,Met5634
V0072B_Ac_prok_bin.29	1095218	6	334.901	99.89	0.09	99.44	64.53	0	64.53	0.00153359	1	1	1	22	65.622	High	FALSE	TRUE	d__Bacteria;p__Patescibacteria;c__Saccharimonadia;o__Saccharimonadales;f__UBA10027;g__;s__	Novel_no_GTDB_annotation	Met5100
V0027B_Ac+Ch_prok_bin.31	1765304	53	52.135	99.97	0.11	99.42	99.89	0.51	97.34	0.0497057	0	0	0	14	165.254	Near-complete	TRUE	TRUE	d__Bacteria;p__Firmicutes;c__Bacilli;o__Lactobacillales;f__Streptococcaceae;g__Streptococcus;s__Streptococcus thermophilus	Not_novel	Met4970,Met4971
V0163B_Ch_T3_prok_bin.39	4977421	72	101.08	100	0.05	99.75	100	0.25	98.75	0.0106942	5	0	0	23	66.2546	Near-complete	FALSE	TRUE	d__Bacteria;p__Bacteroidota;c__Bacteroidia;o__Flavobacteriales;f__Weeksellaceae;g__Chryseobacterium;s__Chryseobacterium culicis	Novel_GTDB_annotation	Met5581
V0111B_Ac+Ch_prok_bin.128	1548791	396	4.76	81.43	3.59	63.48	83.74	3.28	67.34	0.197025	4	1	0	14	13.7651	Medium	TRUE	TRUE	d__Bacteria;p__Proteobacteria;c__Gammaproteobacteria;o__Enterobacterales;f__Pasteurellaceae;g__Aggregatibacter;s__Aggregatibacter segnis_A	Novel_GTDB_annotation	Met5235,Met5236
V0046B_Ac_T1_prok_bin.22	4249005	614	8.296	80	1.99	70.05	62.07	0	62.07	0.0213316	4	0	1	15	13.1809	Medium	FALSE	TRUE	d__Bacteria;p__Bacteroidota;c__Bacteroidia;o__Bacteroidales;f__Bacteroidaceae;g__Bacteroides;s__Bacteroides faecis	Not_novel	Met5459
V0208B_Ac+Ch_T3_prok_bin.24	1602554	311	6.626	77.12	1.31	70.57	75.68	1.57	67.83	0.163644	1	0	1	9	37.7421	Medium	TRUE	TRUE	d__Bacteria;p__Firmicutes;c__Bacilli;o__Lactobacillales;f__Streptococcaceae;g__Streptococcus;s__Streptococcus cristatus	Novel_GTDB_annotation	Met6220,Met6221
V0213B_Ac+Ch_T3_prok_bin.39	457654	174	2.615	82.52	3.47	65.17	47.94	1.38	41.04	0.378631	2	0	2	12	35.68	Medium	TRUE	TRUE	d__Bacteria;p__Patescibacteria;c__Saccharimonadia;o__Saccharimonadales;f__Nanosynbacteraceae;g__Nanosynbacter;s__Nanosynbacter sp900555425	Novel_GTDB_annotation	Met6238,Met6239
V0016B_Ac+Ch_prok_bin.130	905528	412	2.105	51.91	0.02	51.81	34.46	0.16	33.66	0.639761	2	0	0	9	12.7532	Medium	TRUE	TRUE	d__Bacteria;p__Proteobacteria;c__Gammaproteobacteria;o__Pseudomonadales;f__Moraxellaceae;g__Moraxella_A;s__Moraxella_A sp002478835	Novel_GTDB_annotation	Met4940,Met4941
V0016B_Ac+Ch_prok_bin.14	1214549	9	194.017	99.89	0.45	97.64	65.38	1.71	56.83	0.000568696	1	2	4	24	35.9436	High	TRUE	TRUE	d__Bacteria;p__Patescibacteria;c__Saccharimonadia;o__Saccharimonadales;f__UBA10027;g__;s__	Novel_no_GTDB_annotation	Met4940,Met4941
V0213B_Ac+Ch_T3_prok_bin.47	1198272	357	3.742	70.31	2.2	59.31	70.46	0.41	68.41	0.107505	0	1	1	9	39.3185	Medium	TRUE	TRUE	d__Bacteria;p__Firmicutes;c__Bacilli;o__Erysipelotrichales;f__Erysipelotrichaceae;g__Bulleidia;s__	Novel_no_GTDB_annotation	Met6238,Met6239
V0208B_Ac+Ch_T3_prok_bin.5	1659668	558	3.246	63.61	3.23	47.46	65.07	0.53	62.42	0.0636467	3	1	3	14	24.1389	Medium	TRUE	TRUE	d__Bacteria;p__Bacteroidota;c__Bacteroidia;o__Flavobacteriales;f__Flavobacteriaceae;g__Capnocytophaga;s__Capnocytophaga granulosa	Novel_GTDB_annotation	Met6220,Met6221
V0213B_Ac+Ch_T3_prok_bin.8	4968216	91	105.833	100	0.03	99.85	99.64	0.36	97.84	0.00318165	1	0	0	22	903.159	Near-complete	TRUE	TRUE	d__Bacteria;p__Proteobacteria;c__Gammaproteobacteria;o__Xanthomonadales;f__Xanthomonadaceae;g__Xanthomonas;s__Xanthomonas campestris	Not_novel	Met6238,Met6239
V0046B_Ac+Ch_prok_bin.7	2349103	810	2.981	60.51	1.61	52.46	57.63	1.46	50.33	0.115594	1	0	0	12	8.91936	Medium	TRUE	TRUE	d__Bacteria;p__Proteobacteria;c__Gammaproteobacteria;o__Burkholderiales;f__Burkholderiaceae;g__Ottowia;s__Ottowia sp018060485	Novel_GTDB_annotation	Met5042,Met5044
V0016B_Ac+Ch_prok_bin.37	2690917	6	780.498	99.49	0.77	95.64	99.1	1.8	90.1	0.000487963	1	2	2	21	53.8118	High	TRUE	TRUE	d__Bacteria;p__Bdellovibrionota;c__Bdellovibrionia;o__Bdellovibrionales;f__Bdellovibrionaceae;g__Pseudobdellovibrio;s__	Novel_no_GTDB_annotation	Met4940,Met4941
V0188B_Ac+Ch_T3_prok_bin.8	1598478	29	96.289	99.96	0.07	99.61	99.44	0.07	99.09	0.139467	3	0	0	16	73.7614	Near-complete	TRUE	TRUE	d__Bacteria;p__Firmicutes;c__Bacilli;o__Lactobacillales;f__Lactobacillaceae;g__Leuconostoc;s__Leuconostoc lactis	Not_novel	Met5640,Met5641
V0124B_Ac+Ch_T3_prok_bin.19	2374015	237	13.468	99.93	0.9	95.43	97.06	1.15	91.31	0.282592	0	0	0	21	103.528	Near-complete	TRUE	TRUE	d__Bacteria;p__Actinobacteriota;c__Actinomycetia;o__Actinomycetales;f__Micrococcaceae;g__Micrococcus;s__Micrococcus luteus	Not_novel	Met5492,Met5493
V0046B_Ac+Ch_prok_bin.42	2835459	786	4.153	82.7	0.89	78.25	78.75	1.46	71.45	0.513372	3	0	0	20	14.5274	Medium	TRUE	TRUE	d__Bacteria;p__Actinobacteriota;c__Actinomycetia;o__Actinomycetales;f__Dermabacteraceae;g__Brachybacterium;s__Brachybacterium muris	Novel_and_in_mothers	Met5042,Met5044
V0016B_Ac+Ch_prok_bin.60	3560792	342	15.065	97.46	0.67	94.11	98.52	1.01	93.47	0.0151277	3	0	0	22	21.2484	Near-complete	TRUE	TRUE	d__Bacteria;p__Bacteroidota;c__Bacteroidia;o__Chitinophagales;f__Chitinophagaceae;g__QFOI01;s__	Novel_no_GTDB_annotation	Met4940,Met4941
V0016B_Ac+Ch_prok_bin.76	1660711	603	2.803	62.43	4.6	39.43	62.94	1.74	54.24	0.218437	1	0	1	3	12.8619	Medium	TRUE	TRUE	d__Bacteria;p__Firmicutes;c__Bacilli;o__Staphylococcales;f__Staphylococcaceae;g__Staphylococcus;s__Staphylococcus haemolyticus	Not_novel	Met4940,Met4941
V0188B_Ch_T3_prok_bin.24	5244002	114	93.137	99.9	1.45	92.65	100	0.26	98.7	0.00300136	4	0	0	21	58.3924	Near-complete	FALSE	TRUE	d__Bacteria;p__Bacteroidota;c__Bacteroidia;o__Flavobacteriales;f__Weeksellaceae;g__Chryseobacterium;s__Chryseobacterium sp003815715	Novel_GTDB_annotation	Met5640
V0046B_Ac+Ch_T1_prok_bin.8	3571313	1114	3.523	90.69	1.03	85.54	81.37	1.07	76.02	0.0368475	1	3	0	18	15.6723	Near-complete	TRUE	TRUE	d__Bacteria;p__Firmicutes_A;c__Clostridia;o__Clostridiales;f__Clostridiaceae;g__Clostridium;s__Clostridium neonatale	Not_novel	Met5459,Met5460
V0111B_Ac_prok_bin.73	1644713	556	3.218	57.73	0.92	53.13	56.33	1.59	48.38	0.635608	1	2	0	9	9.77815	Medium	FALSE	TRUE	d__Bacteria;p__Firmicutes_A;c__Clostridia;o__Oscillospirales;f__Ruminococcaceae;g__Gemmiger;s__Gemmiger qucibialis	Novel_GTDB_annotation	Met5236
V0188B_Ac+Ch_T3_prok_bin.29	4048771	443	12.878	100	2.76	86.2	95.29	1.52	87.69	0.105953	1	1	1	22	20.7869	High	TRUE	TRUE	d__Bacteria;p__Actinobacteriota;c__Actinomycetia;o__Mycobacteriales;f__Mycobacteriaceae;g__Rhodococcus_C;s__Rhodococcus_C kroppenstedtii	Not_novel	Met5640,Met5641
V0112B_Ac+Ch_prok_bin.48	2924153	77	81.35	99.92	0.06	99.62	100	0	100	0.00983962	5	0	0	21	56.2455	Near-complete	TRUE	TRUE	d__Bacteria;p__Bacteroidota;c__Bacteroidia;o__Flavobacteriales;f__Flavobacteriaceae;g__Capnocytophaga;s__Capnocytophaga sputigena	Novel_GTDB_annotation	Met5239,Met5240
V0165B_Ac+Ch_T3_prok_bin.8	2014964	161	19.211	72.59	0.77	68.74	75.6	2.29	64.15	0.35075	2	0	0	17	25.8946	Medium	TRUE	TRUE	d__Bacteria;p__Bacteroidota;c__Bacteroidia;o__Bacteroidales;f__Bacteroidaceae;g__Alloprevotella;s__Alloprevotella sp900095835	Novel_and_in_mothers	Met5587,Met5588
V0112B_Ac+Ch_prok_bin.52	1937652	31	112.303	99.78	0	99.78	95.05	0	95.05	0.0434698	3	4	3	21	22.6924	High	TRUE	TRUE	d__Bacteria;p__Bacteroidota;c__Bacteroidia;o__Bacteroidales;f__Porphyromonadaceae;g__Porphyromonas;s__Porphyromonas catoniae	Novel_and_in_mothers	Met5239,Met5240
V0024B_Ch_prok_bin.39	2123620	121	21.079	92.06	1.1	86.56	95.45	1.36	88.65	0.105653	0	1	0	17	39.1887	Near-complete	FALSE	TRUE	d__Bacteria;p__Firmicutes;c__Bacilli;o__Lactobacillales;f__Streptococcaceae;g__Streptococcus;s__	Novel_no_GTDB_annotation	Met4962
V0053B_Ac+Ch_T1_prok_bin.21	4099817	1270	3.497	74.53	3.33	57.88	73.56	3.86	54.26	0.0765045	5	1	0	14	15.6971	Medium	TRUE	TRUE	d__Bacteria;p__Proteobacteria;c__Gammaproteobacteria;o__Enterobacterales;f__Enterobacteriaceae;g__Klebsiella;s__Klebsiella planticola	Not_novel	Met5354,Met5355
V0053B_Ac+Ch_T1_prok_bin.18	4435911	159	40.356	76.96	1	71.96	75.42	1.23	69.27	0.0753141	0	0	0	17	46.7612	Medium	TRUE	TRUE	d__Bacteria;p__Actinobacteriota;c__Actinomycetia;o__Mycobacteriales;f__Mycobacteriaceae;g__Mycobacterium;s__Mycobacterium frederiksbergense	Novel_GTDB_annotation	Met5354,Met5355
V0046B_Ac_prok_bin.9	1896418	560	3.776	63.47	1.41	56.42	63.51	1.95	53.76	0.55329	0	0	0	18	14.1239	Medium	FALSE	TRUE	d__Bacteria;p__Actinobacteriota;c__Actinomycetia;o__Actinomycetales;f__Microbacteriaceae;g__Gulosibacter;s__	Novel_no_GTDB_annotation	Met5044
V0200B_Ac+Ch_T3_prok_bin.24	1414159	457	3.321	58.44	3.86	39.14	56.61	1.1	51.11	0.540322	1	0	1	9	34.1598	Medium	TRUE	TRUE	d__Bacteria;p__Proteobacteria;c__Gammaproteobacteria;o__Burkholderiales;f__Neisseriaceae;g__Neisseria;s__	Novel_no_GTDB_annotation	Met6190,Met6191
V0165B_Ac+Ch_T3_prok_bin.50	3093269	146	30.644	99.94	1.91	90.39	97.39	1.61	89.34	0.0891418	1	1	0	23	59.4955	Near-complete	TRUE	TRUE	d__Bacteria;p__Actinobacteriota;c__Actinomycetia;o__Actinomycetales;f__Dermatophilaceae;g__Janibacter;s__Janibacter hoylei	Novel_and_in_mothers	Met5587,Met5588
V0112B_Ch_prok_bin.1	2984608	161	30.863	99.61	0.12	99.01	94.05	0.52	91.45	0.0306883	0	1	0	23	16.5208	Near-complete	FALSE	TRUE	d__Bacteria;p__Actinobacteriota;c__Actinomycetia;o__Propionibacteriales;f__Propionibacteriaceae;g__Arachnia;s__Arachnia sp013333945	Novel_GTDB_annotation	Met5239
V0112B_Ac_prok_bin.43	2371331	51	61.61	99.89	3.43	82.74	98.07	2.11	87.52	0.0313497	0	0	0	21	79.5011	Near-complete	FALSE	TRUE	d__Bacteria;p__Proteobacteria;c__Gammaproteobacteria;o__Burkholderiales;f__Neisseriaceae;g__Neisseria;s__Neisseria sp000090875	Novel_GTDB_annotation	Met5240
V0200B_Ac_T3_prok_bin.5	3646324	616	8.16	96.15	3.65	77.9	90.12	3.15	74.37	0.120005	1	0	1	20	32.988	Near-complete	FALSE	TRUE	d__Bacteria;p__Actinobacteriota;c__Actinomycetia;o__Actinomycetales;f__Microbacteriaceae;g__Microbacterium;s__Microbacterium algeriense	Novel_GTDB_annotation	Met6191
V0165B_Ac+Ch_T3_prok_bin.34	1847858	457	4.661	79.61	1.88	70.21	79.88	1.4	72.88	0.14335	1	2	1	18	16.5123	Medium	TRUE	TRUE	d__Bacteria;p__Proteobacteria;c__Gammaproteobacteria;o__Burkholderiales;f__Neisseriaceae;g__Kingella_B;s__Kingella_B oralis	Novel_GTDB_annotation	Met5587,Met5588
V0055B_Ch_prok_bin.17	478099	146	3.613	70.9	2.86	56.6	41.37	4.03	21.22	0.188341	0	0	0	10	8.16433	Medium	FALSE	TRUE	d__Bacteria;p__Patescibacteria;c__Saccharimonadia;o__Saccharimonadales;f__Saccharimonadaceae;g__Saccharimonas;s__	Novel_no_GTDB_annotation	Met5063
V0165B_Ac+Ch_T3_prok_bin.30	1967772	466	4.999	74.19	5.29	47.74	74.51	3.07	59.16	0.444806	0	0	1	16	24.2909	Medium	TRUE	TRUE	d__Bacteria;p__Actinobacteriota;c__Actinomycetia;o__Actinomycetales;f__Actinomycetaceae;g__Pauljensenia;s__Pauljensenia hongkongensis	Not_novel	Met5587,Met5588
V0055B_Ch_prok_bin.20	3546137	68	79.22	99.98	0.09	99.53	98.92	0.54	96.22	0.00911679	3	2	0	23	59.1644	Near-complete	FALSE	TRUE	d__Bacteria;p__Actinobacteriota;c__Actinomycetia;o__Actinomycetales;f__Dermatophilaceae;g__Yimella;s__Yimella indica	Novel_and_in_mothers	Met5063
V0112B_Ac_prok_bin.11	1957500	53	57.245	99.94	1.29	93.49	97.78	0.45	95.53	0.0861702	4	0	0	22	26.7858	Near-complete	FALSE	TRUE	d__Bacteria;p__Proteobacteria;c__Gammaproteobacteria;o__Burkholderiales;f__Neisseriaceae;g__Kingella_A;s__Kingella_A denitrificans	Novel_and_in_mothers	Met5240
V0197B_Ac+Ch_T3_prok_bin.2	2980466	206	21.353	99.84	0.02	99.74	98.65	1.35	91.9	0.053498	3	1	1	20	68.8224	High	TRUE	TRUE	d__Bacteria;p__Bacteroidota;c__Bacteroidia;o__Bacteroidales;f__Bacteroidaceae;g__Prevotella;s__Prevotella sp015074785	Not_novel	Met6177,Met6178
V0112B_Ac+Ch_prok_bin.58	2721277	29	210.68	99.99	0.07	99.64	99.55	0.45	97.3	0.00319872	2	1	0	21	39.491	Near-complete	TRUE	TRUE	d__Bacteria;p__Actinobacteriota;c__Actinomycetia;o__Mycobacteriales;f__Mycobacteriaceae;g__Corynebacterium;s__Corynebacterium durum	Novel_and_in_mothers	Met5239,Met5240
V0213B_Ac+Ch_T3_prok_bin.19	3518409	802	5.064	81.23	2.99	66.28	76.25	1.56	68.45	0.455225	1	3	1	20	54.2752	Medium	TRUE	TRUE	d__Bacteria;p__Deinococcota;c__Deinococci;o__Deinococcales;f__Deinococcaceae;g__Deinococcus;s__	Novel_and_in_mothers	Met6238,Met6239
V0016B_Ac+Ch_prok_bin.94	2638299	411	9.463	90.23	2.18	79.33	89.96	1.59	82.01	0.0882003	2	1	0	21	13.8026	Near-complete	TRUE	TRUE	d__Bacteria;p__Actinobacteriota;c__Actinomycetia;o__Mycobacteriales;f__Mycobacteriaceae;g__Corynebacterium;s__	Novel_no_GTDB_annotation	Met4940,Met4941
V0035B_Ch_T1_prok_bin.5	1643796	281	7.578	77.73	4.52	55.13	49.14	0	49.14	0.763688	1	0	1	10	221.308	Medium	FALSE	TRUE	d__Bacteria;p__Firmicutes;c__Bacilli;o__Lactobacillales;f__Streptococcaceae;g__Streptococcus;s__	Novel_no_GTDB_annotation	Met5341
V0031B_Ch_prok_bin.41	4662236	309	22.425	91.79	4.86	67.49	89.87	5.45	62.62	0.203053	3	2	1	20	58.2729	High	FALSE	TRUE	d__Bacteria;p__Proteobacteria;c__Gammaproteobacteria;o__Xanthomonadales;f__Xanthomonadaceae;g__Stenotrophomonas;s__Stenotrophomonas maltophilia	Not_novel	Met4981
V0146B_Ac+Ch_T3_prok_bin.43	2122069	136	22.106	89.01	1.57	81.16	91.57	2.01	81.52	0.116252	1	0	0	16	40.1606	Medium	TRUE	TRUE	d__Bacteria;p__Firmicutes;c__Bacilli;o__Lactobacillales;f__Streptococcaceae;g__Streptococcus;s__	Novel_no_GTDB_annotation	Met5542,Met5543
V0076B_Ac_prok_bin.23	3032408	433	9.407	89.39	3.6	71.39	87.25	4.73	63.6	0.365945	2	1	0	22	37.2955	Medium	FALSE	TRUE	d__Bacteria;p__Actinobacteriota;c__Actinomycetia;o__Mycobacteriales;f__Mycobacteriaceae;g__Dietzia;s__Dietzia cinnamea	Not_novel	Met5113
V0196B_Ac_T3_prok_bin.22	1069467	420	2.52	69.82	3.2	53.82	48.76	1.29	42.31	0.659684	1	1	0	11	24.5868	Medium	FALSE	TRUE	d__Bacteria;p__Bacteroidota;c__Bacteroidia;o__Bacteroidales;f__Porphyromonadaceae;g__Porphyromonas;s__	Novel_no_GTDB_annotation	Met6175
V0126B_Ac+Ch_T3_prok_bin.31	930670	333	2.9	63.74	5.68	35.34	58.98	1.67	50.63	0.422368	0	0	0	7	13.7641	Medium	TRUE	TRUE	d__Bacteria;p__Firmicutes;c__Bacilli;o__Erysipelotrichales;f__Erysipelotrichaceae;g__Bulleidia;s__Bulleidia sp015256455	Novel_GTDB_annotation	Met5498,Met5499
V0126B_Ac+Ch_T3_prok_bin.32	2251561	502	5.408	93.22	0.71	89.67	87.66	0.8	83.66	0.0458309	0	0	2	19	13.1483	Near-complete	TRUE	TRUE	d__Bacteria;p__Firmicutes_A;c__Clostridia;o__Lachnospirales;f__Lachnospiraceae;g__Oribacterium;s__	Novel_no_GTDB_annotation	Met5498,Met5499
V0031B_Ch_prok_bin.10	4626217	125	75.639	95.52	0.58	92.62	96.79	1.2	90.79	0.0531896	1	0	0	21	21.7454	Near-complete	FALSE	TRUE	d__Bacteria;p__Proteobacteria;c__Alphaproteobacteria;o__Rhizobiales;f__Rhizobiaceae;g__Allorhizobium;s__Allorhizobium sp001724035	Novel_GTDB_annotation	Met4981
V0111B_Ac+Ch_prok_bin.50	1661347	603	2.864	53.58	1.97	43.73	57.79	0.66	54.49	0.1543	0	1	0	16	8.09398	Medium	TRUE	TRUE	d__Bacteria;p__Bacteroidota;c__Bacteroidia;o__Bacteroidales;f__Bacteroidaceae;g__Prevotella;s__Prevotella buccae	Novel_GTDB_annotation	Met5235,Met5236
V0016B_Ch_T1_prok_bin.10	1250565	341	4.07	64.76	0.28	63.36	74.03	0.29	72.58	0.223589	2	1	0	17	9.30618	Medium	FALSE	TRUE	d__Bacteria;p__Actinobacteriota;c__Actinomycetia;o__Actinomycetales;f__Bifidobacteriaceae;g__Parascardovia;s__Parascardovia denticolens	Not_novel	Met5415
V0031B_Ac_prok_bin.35	3157542	126	42.036	99.53	0.33	97.88	98	0.03	97.85	0.0323443	0	1	2	17	64.6029	Near-complete	FALSE	TRUE	d__Bacteria;p__Firmicutes_A;c__Clostridia;o__Lachnospirales;f__Lachnospiraceae;g__Agathobacter;s__Agathobacter rectalis	Not_novel	Met4982
V0164B_Ac+Ch_T3_prok_bin.49	4023257	954	4.99	84.57	1.67	76.22	81.95	2.75	68.2	0.0415568	3	4	1	9	15.7755	Medium	TRUE	TRUE	d__Bacteria;p__Firmicutes;c__Bacilli;o__Bacillales;f__Bacillaceae_G;g__Bacillus_A;s__Bacillus_A cereus_O	Novel_GTDB_annotation	Met5583,Met5584
V0016B_Ch_prok_bin.1	1057338	201	6.686	54.23	0.56	51.43	40.52	0	40.52	0.901436	1	0	0	6	105.774	Medium	FALSE	TRUE	d__Bacteria;p__Firmicutes;c__Bacilli;o__Lactobacillales;f__Aerococcaceae;g__Granulicatella;s__	Novel_no_GTDB_annotation	Met4940
V0035B_Ac+Ch_prok_bin.52	4156467	585	10.048	84.94	2.59	71.99	89.64	2.15	78.89	0.206337	2	1	1	23	26.5982	Medium	TRUE	TRUE	d__Bacteria;p__Actinobacteriota;c__Actinomycetia;o__Propionibacteriales;f__Propionibacteriaceae;g__Enemella;s__Enemella evansiae	Novel_GTDB_annotation	Met4989,Met4990
V0111B_Ac+Ch_prok_bin.22	2056526	72	45.357	92.9	3.53	75.25	96.15	2.54	83.45	0.188974	4	2	0	22	24.4789	Near-complete	TRUE	TRUE	d__Bacteria;p__Actinobacteriota;c__Actinomycetia;o__Actinomycetales;f__Bifidobacteriaceae;g__Bifidobacterium;s__Bifidobacterium adolescentis	Not_novel	Met5235,Met5236
V0035B_Ac+Ch_prok_bin.50	1414514	570	2.453	71.2	3.42	54.1	49.94	3.2	33.94	0.790195	3	2	2	12	60.5668	Medium	TRUE	TRUE	d__Bacteria;p__Proteobacteria;c__Gammaproteobacteria;o__Pseudomonadales;f__Moraxellaceae;g__Moraxella_A;s__Moraxella_A cinereus	Novel_GTDB_annotation	Met4989,Met4990
V0035B_Ac+Ch_prok_bin.48	1870163	641	3.083	57.13	1.82	48.03	60.06	1.31	53.51	0.273061	0	0	0	17	14.9398	Medium	TRUE	TRUE	d__Bacteria;p__Actinobacteriota;c__Actinomycetia;o__Propionibacteriales;f__Propionibacteriaceae;g__Aestuariimicrobium;s__	Novel_and_in_mothers	Met4989,Met4990
V0111B_Ac+Ch_prok_bin.135	1420976	419	3.824	82.29	1.72	73.69	75.69	1.51	68.14	0.0194326	1	0	0	14	9.54051	Medium	TRUE	TRUE	d__Bacteria;p__Firmicutes_A;c__Clostridia;o__Oscillospirales;f__Acutalibacteraceae;g__Eubacterium_R;s__Eubacterium_R sp003526845	Not_novel	Met5235,Met5236
V0035B_Ac+Ch_prok_bin.46	1008820	11	184.604	98.26	0.14	97.56	60.4	0	60.4	0.0130198	1	1	2	23	29.7269	High	TRUE	TRUE	d__Bacteria;p__Patescibacteria;c__Saccharimonadia;o__Saccharimonadales;f__Saccharimonadaceae;g__Saccharimonas;s__	Novel_no_GTDB_annotation	Met4989,Met4990
V0126B_Ac+Ch_T3_prok_bin.63	976411	194	5.732	59.91	0.72	56.31	39.66	1.72	31.06	0.439814	1	1	0	6	27.2902	Medium	TRUE	TRUE	d__Bacteria;p__Firmicutes_C;c__Negativicutes;o__Veillonellales;f__Veillonellaceae;g__F0422;s__	Novel_no_GTDB_annotation	Met5498,Met5499
V0016B_Ac_prok_bin.48	2761681	510	6.676	81.99	1.68	73.59	87.8	2.37	75.95	0.074617	0	1	0	18	15.9403	Medium	FALSE	TRUE	d__Bacteria;p__Proteobacteria;c__Alphaproteobacteria;o__Sphingomonadales;f__Sphingomonadaceae;g__Sphingomonas;s__	Novel_no_GTDB_annotation	Met4941
V0111B_Ac+Ch_prok_bin.92	3246489	995	3.629	70.33	1.59	62.38	71.49	0.64	68.29	0.0324791	5	1	0	16	9.08522	Medium	TRUE	TRUE	d__Bacteria;p__Bacteroidota;c__Bacteroidia;o__Bacteroidales;f__Tannerellaceae;g__Parabacteroides;s__Parabacteroides distasonis	Not_novel	Met5235,Met5236
V0076B_Ac_prok_bin.20	6013375	18	508.811	97.13	0.51	94.58	99.52	3.04	84.32	0.0017205	2	1	0	23	60.3079	Near-complete	FALSE	TRUE	d__Bacteria;p__Bacteroidota;c__Bacteroidia;o__AKYH767;f__B-17BO;g__UBA4416;s__	Novel_no_GTDB_annotation	Met5113
V0076B_Ac+Ch_prok_bin.60	4550689	1579	2.867	57.1	0.96	52.3	47.9	1.29	41.45	0.176947	3	0	2	16	9.4455	Medium	TRUE	TRUE	d__Bacteria;p__Actinobacteriota;c__Actinomycetia;o__Mycobacteriales;f__Mycobacteriaceae;g__Rhodococcus;s__Rhodococcus qingshengii	Novel_GTDB_annotation	Met5112,Met5113
V0016B_Ac_T1_prok_bin.3	1621215	424	4.307	81.11	0.69	77.66	80.27	2.33	68.62	0.1524	0	0	1	20	13.5094	Medium	FALSE	TRUE	d__Bacteria;p__Firmicutes;c__Bacilli;o__Lactobacillales;f__Streptococcaceae;g__Streptococcus;s__	Novel_no_GTDB_annotation	Met5414
V0016B_Ac_T1_prok_bin.5	1985113	296	8.381	86.21	1.67	77.86	88.81	1.87	79.46	0.00941841	0	0	0	20	13.3999	Medium	FALSE	TRUE	d__Bacteria;p__Actinobacteriota;c__Actinomycetia;o__Actinomycetales;f__Actinomycetaceae;g__Winkia;s__Winkia sp002849225	Not_novel	Met5414
V0196B_Ac+Ch_T3_prok_bin.27	525120	161	3.694	79.86	1.97	70.01	62.46	0.66	59.16	0.0987325	0	0	0	15	31.0067	Medium	TRUE	TRUE	d__Bacteria;p__Patescibacteria;c__Saccharimonadia;o__Saccharimonadales;f__Nanogingivalaceae;g__Nanogingivalis;s__Nanogingivalis sp015257795	Not_novel	Met6174,Met6175
V0035B_Ac_prok_bin.46	1034798	389	2.68	66.33	1.12	60.73	49.95	1.18	44.05	0.299295	1	0	0	9	15.5403	Medium	FALSE	TRUE	d__Bacteria;p__Bacteroidota;c__Bacteroidia;o__Bacteroidales;f__Porphyromonadaceae;g__Porphyromonas;s__Porphyromonas sp003640335	Novel_GTDB_annotation	Met4990
V0076B_Ac+Ch_prok_bin.43	1822538	552	3.7	68.42	1.46	61.12	61.03	0	61.03	1.15458	0	0	0	19	25.4613	Medium	TRUE	TRUE	d__Bacteria;p__Actinobacteriota;c__Actinomycetia;o__Actinomycetales;f__Micrococcaceae;g__Micrococcus;s__	Not_novel	Met5112,Met5113
V0031B_Ch_prok_bin.38	3406907	139	36.836	99.62	2.69	86.17	95.52	4.17	74.67	0.0325214	1	0	0	21	176.723	Near-complete	FALSE	TRUE	d__Bacteria;p__Proteobacteria;c__Gammaproteobacteria;o__Xanthomonadales;f__Xanthomonadaceae;g__Luteimonas;s__	Novel_no_GTDB_annotation	Met4981
V0031B_Ch_prok_bin.37	5281576	650	10.881	95.04	5.04	69.84	94.7	2.74	81	0.217176	4	0	2	22	15.9203	Medium	FALSE	TRUE	d__Bacteria;p__Proteobacteria;c__Gammaproteobacteria;o__Pseudomonadales;f__Pseudomonadaceae;g__Pseudomonas_E;s__Pseudomonas_E helleri	Not_novel	Met4981
V0016B_Ac_prok_bin.21	4742666	448	16.562	95.61	0.36	93.81	96.47	0.14	95.77	0.00779193	0	0	0	19	17.788	Near-complete	FALSE	TRUE	d__Bacteria;p__Bacteroidota;c__Bacteroidia;o__Bacteroidales;f__Bacteroidaceae;g__Bacteroides;s__Bacteroides fragilis	Not_novel	Met4941
V0031B_Ch_prok_bin.25	2837679	162	25.199	87.05	1.66	78.75	86.87	2.91	72.32	0.588994	0	0	0	22	52.6384	Medium	FALSE	TRUE	d__Bacteria;p__Proteobacteria;c__Alphaproteobacteria;o__Caulobacterales;f__Caulobacteraceae;g__Brevundimonas;s__Brevundimonas sp003938605	Not_novel	Met4981
V0076B_Ac+Ch_prok_bin.69	4510430	253	26.305	99.85	2.76	86.05	99.09	1.32	92.49	0.0870542	3	0	0	22	24.3035	Near-complete	TRUE	TRUE	d__Bacteria;p__Proteobacteria;c__Gammaproteobacteria;o__Burkholderiales;f__Burkholderiaceae;g__Aquabacterium;s__Aquabacterium sp001770725	Novel_GTDB_annotation	Met5112,Met5113
V0126B_Ac+Ch_T3_prok_bin.20	886343	388	2.255	56.64	0.3	55.14	38.3	0.56	35.5	0.940839	2	1	1	10	10.0495	Medium	TRUE	TRUE	d__Bacteria;p__Bacteroidota;c__Bacteroidia;o__Bacteroidales;f__Bacteroidaceae;g__Alloprevotella;s__Alloprevotella sp015257125	Novel_GTDB_annotation	Met5498,Met5499
V0035B_Ac_prok_bin.35	3369482	63	90.638	100	0	100	98.91	0.04	98.71	0.0240265	1	0	0	22	182.478	Near-complete	FALSE	TRUE	d__Bacteria;p__Proteobacteria;c__Gammaproteobacteria;o__Xanthomonadales;f__Xanthomonadaceae;g__Xanthomonas;s__	Novel_no_GTDB_annotation	Met4990
V0126B_Ac+Ch_T3_prok_bin.22	1739849	89	28.056	86.21	4.66	62.91	90.25	4.04	70.05	0.144489	7	1	1	19	131.836	Medium	TRUE	TRUE	d__Bacteria;p__Proteobacteria;c__Gammaproteobacteria;o__Enterobacterales;f__Pasteurellaceae;g__Haemophilus_D;s__Haemophilus_D parainfluenzae_K	Not_novel	Met5498,Met5499
V0111B_Ac_prok_bin.22	1508626	434	3.957	65.63	1.84	56.43	46.73	0	46.73	0.502302	0	1	0	15	16.5737	Medium	FALSE	TRUE	d__Bacteria;p__Firmicutes;c__Bacilli;o__Lactobacillales;f__Streptococcaceae;g__Streptococcus;s__Streptococcus sanguinis	Novel_GTDB_annotation	Met5236
V0031B_Ch_prok_bin.3	3276558	743	5.131	71.31	0.29	69.86	73.92	1.33	67.27	0.229367	3	0	0	17	10.9779	Medium	FALSE	TRUE	d__Bacteria;p__Proteobacteria;c__Alphaproteobacteria;o__Rhizobiales;f__Beijerinckiaceae;g__Bosea;s__	Novel_no_GTDB_annotation	Met4981
V0111B_Ac_prok_bin.13	3623830	428	12.024	95.19	1.21	89.14	95.21	2.22	84.11	0.0410351	0	0	0	21	18.027	Near-complete	FALSE	TRUE	d__Bacteria;p__Proteobacteria;c__Alphaproteobacteria;o__Sphingomonadales;f__Sphingomonadaceae;g__Sphingomonas;s__Sphingomonas excrementigallinarum	Novel_and_in_mothers	Met5236
V0024B_Ch_prok_bin.32	2866758	370	10.664	93.33	0.82	89.23	93.83	2.02	83.73	0.0640132	4	1	0	20	14.8938	Near-complete	FALSE	TRUE	d__Bacteria;p__Proteobacteria;c__Alphaproteobacteria;o__Sphingomonadales;f__Sphingomonadaceae;g__Sphingomonas;s__	Novel_no_GTDB_annotation	Met4962
V0137B_Ac+Ch_T3_prok_bin.21	2560435	842	3.226	64.8	1.86	55.5	67.99	5.25	41.74	0.533869	2	4	1	22	24.2982	Medium	TRUE	TRUE	d__Bacteria;p__Deinococcota;c__Deinococci;o__Deinococcales;f__Deinococcaceae;g__Deinococcus;s__Deinococcus radiodurans	Novel_GTDB_annotation	Met5523,Met5524
V0163B_Ch_T3_prok_bin.5	5001118	96	94.355	99.99	0.99	95.04	99.57	1.08	94.17	0.0680286	2	0	0	21	29.6147	Near-complete	FALSE	TRUE	d__Bacteria;p__Proteobacteria;c__Alphaproteobacteria;o__Rhizobiales_A;f__Rhizobiaceae_A;g__Ochrobactrum_A;s__Ochrobactrum_A pseudogrignonensis	Novel_GTDB_annotation	Met5581
V0027B_Ac_prok_bin.1	1659276	631	2.678	61.5	1.77	52.65	59.59	2.23	48.44	0.651564	1	0	0	16	12.0672	Medium	FALSE	TRUE	d__Bacteria;p__Actinobacteriota;c__Actinomycetia;o__Actinomycetales;f__Dermatophilaceae;g__Janibacter;s__	Novel_no_GTDB_annotation	Met4971
V0027B_Ac_prok_bin.20	2742167	268	16.977	99.94	0.13	99.29	98.62	2.41	86.57	0.0172558	3	0	0	20	20.8202	Near-complete	FALSE	TRUE	d__Bacteria;p__Firmicutes;c__Bacilli;o__Staphylococcales;f__Staphylococcaceae;g__Mammaliicoccus;s__Mammaliicoccus sciuri	Not_novel	Met4971
V0047B_Ac+Ch_T1_prok_bin.4	3621305	110	71.41	99.66	4.05	79.41	97.96	2.72	84.36	0.00763057	1	1	1	23	30.3568	High	TRUE	TRUE	d__Bacteria;p__Firmicutes_A;c__Clostridia;o__Oscillospirales;f__Ruminococcaceae;g__Ruthenibacterium;s__Ruthenibacterium lactatiformans	Not_novel	Met5427,Met5428
V0047B_Ac+Ch_T1_prok_bin.30	6190683	49	222.271	99.99	0.96	95.19	98.44	0.08	98.04	0.00105573	5	1	0	22	362.566	Near-complete	TRUE	TRUE	d__Bacteria;p__Bacteroidota;c__Bacteroidia;o__Bacteroidales;f__Bacteroidaceae;g__Bacteroides;s__Bacteroides thetaiotaomicron	Not_novel	Met5427,Met5428
V0063B_Ac_T1_prok_bin.4	1780758	253	9.107	87.49	0.95	82.74	95.28	2.94	80.58	0.189276	1	1	0	9	16.579	Medium	FALSE	TRUE	d__Bacteria;p__Firmicutes;c__Bacilli;o__Lactobacillales;f__Streptococcaceae;g__Streptococcus;s__	Novel_no_GTDB_annotation	Met5476
V0191B_Ac_T3_prok_bin.1	3569794	1072	3.657	69.11	1.07	63.76	68.84	2.28	57.44	0.159733	0	0	1	16	20.2498	Medium	FALSE	TRUE	d__Bacteria;p__Proteobacteria;c__Gammaproteobacteria;o__Xanthomonadales;f__Xanthomonadaceae;g__Stenotrophomonas;s__Stenotrophomonas maltophilia_A	Not_novel	Met5648
V0186B_Ac_T3_prok_bin.2	2195093	18	232.369	100	0.03	99.85	100	0.34	98.3	0.00501113	0	0	0	22	374.054	Near-complete	FALSE	TRUE	d__Bacteria;p__Proteobacteria;c__Gammaproteobacteria;o__Burkholderiales;f__Neisseriaceae;g__Neisseria;s__Neisseria sp000186165	Not_novel	Met5637
V0191B_Ac+Ch_T3_prok_bin.39	3077123	630	6.463	89.74	2.22	78.64	91.52	2.5	79.02	0.519112	3	1	0	19	31.8078	Medium	TRUE	TRUE	d__Bacteria;p__Actinobacteriota;c__Actinomycetia;o__Actinomycetales;f__Dermabacteraceae;g__Brachybacterium;s__Brachybacterium paraconglomeratum	Not_novel	Met5647,Met5648
V0063B_Ac_prok_bin.24	1378354	465	3.121	58.89	0.06	58.59	57.09	1.37	50.24	0.0279687	0	1	0	11	9.56396	Medium	FALSE	TRUE	d__Bacteria;p__Firmicutes_A;c__Clostridia;o__Oscillospirales;f__Ruminococcaceae;g__Ruminococcus_D;s__Ruminococcus_D bicirculans	Novel_GTDB_annotation	Met5081
V0027B_Ch_T1_prok_bin.2	2537485	21	234.002	100	0.01	99.95	99.44	0	99.44	0.00506284	6	3	1	21	94.5218	High	FALSE	TRUE	d__Bacteria;p__Firmicutes;c__Bacilli;o__Staphylococcales;f__Staphylococcaceae;g__Staphylococcus;s__Staphylococcus saprophyticus	Not_novel	Met5338
V0166B_Ac+Ch_T3_prok_bin.30	3757698	118	57.166	99.98	0.02	99.88	99.38	1.1	93.88	0.0125009	2	1	1	21	60.9327	High	TRUE	TRUE	d__Bacteria;p__Proteobacteria;c__Gammaproteobacteria;o__Pseudomonadales;f__Moraxellaceae;g__Acinetobacter;s__Acinetobacter seifertii	Novel_GTDB_annotation	Met5589,Met5590
V0186B_Ac+Ch_T3_prok_bin.74	1442683	258	7.384	89.27	0.78	85.37	91.5	0.33	89.85	0.0636347	1	0	0	17	25.1053	Medium	TRUE	TRUE	d__Bacteria;p__Bacteroidota;c__Bacteroidia;o__Flavobacteriales;f__Weeksellaceae;g__JABCPE02;s__	Novel_no_GTDB_annotation	Met5636,Met5637
V0063B_Ac_prok_bin.49	1910266	582	3.665	64.89	1.28	58.49	61.74	0	61.74	0.0273833	0	0	0	9	9.95925	Medium	FALSE	TRUE	d__Bacteria;p__Firmicutes_A;c__Clostridia;o__Lachnospirales;f__Lachnospiraceae;g__Coprococcus;s__Coprococcus eutactus_A	Not_novel	Met5081
V0157B_Ch_T3_prok_bin.20	2099126	162	18.25	99.91	0.39	97.96	98.87	0.57	96.02	0.0818407	0	0	1	13	37.0321	Near-complete	FALSE	TRUE	d__Bacteria;p__Firmicutes;c__Bacilli;o__Lactobacillales;f__Streptococcaceae;g__Lactococcus;s__Lactococcus cremoris	Not_novel	Met5568
V0186B_Ac+Ch_T3_prok_bin.60	1738630	596	3.117	63.78	3.11	48.23	56.74	1.29	50.29	0.156674	1	1	1	14	11.4937	Medium	TRUE	TRUE	d__Bacteria;p__Firmicutes_A;c__Clostridia;o__Lachnospirales;f__Lachnospiraceae;g__Oribacterium;s__Oribacterium sinus	Novel_GTDB_annotation	Met5636,Met5637
V0184B_Ch_T3_prok_bin.15	4650759	408	19.131	99.65	0.5	97.15	93.83	0.41	91.78	0.0180422	7	6	1	19	22.4885	High	FALSE	TRUE	d__Bacteria;p__Firmicutes;c__Bacilli;o__Bacillales;f__Bacillaceae_G;g__Bacillus_A;s__Bacillus_A wiedmannii	Novel_GTDB_annotation	Met5631
V0186B_Ac+Ch_T3_prok_bin.46	1337727	449	3.098	65.6	2.32	54	73.3	2.07	62.95	0.26026	0	0	0	10	14.0712	Medium	TRUE	TRUE	d__Bacteria;p__Campylobacterota;c__Campylobacteria;o__Campylobacterales;f__Campylobacteraceae;g__Campylobacter_A;s__Campylobacter_A concisus_F	Novel_GTDB_annotation	Met5636,Met5637
V0157B_Ac_T3_prok_bin.47	5129328	291	27.539	99.78	0.63	96.63	95.63	1.77	86.78	0.0657751	2	0	1	21	24.0779	Near-complete	FALSE	TRUE	d__Bacteria;p__Actinobacteriota;c__Actinomycetia;o__Propionibacteriales;f__Propionibacteriaceae;g__Microlunatus;s__	Novel_no_GTDB_annotation	Met5569
V0047B_Ac+Ch_T1_prok_bin.43	3032472	393	10.631	96.18	2.17	85.33	99.12	0.92	94.52	0.0237494	1	1	1	20	14.113	High	TRUE	TRUE	d__Bacteria;p__Actinobacteriota;c__Coriobacteriia;o__Coriobacteriales;f__Eggerthellaceae;g__Eggerthella;s__Eggerthella lenta	Not_novel	Met5427,Met5428
V0047B_Ac+Ch_T1_prok_bin.5	1555961	19	163.103	99.96	0.21	98.91	100	0.09	99.55	0.0131704	1	0	0	22	32.7919	Near-complete	TRUE	TRUE	d__Bacteria;p__Actinobacteriota;c__Actinomycetia;o__Actinomycetales;f__Bifidobacteriaceae;g__Bifidobacterium;s__Bifidobacterium swidsinskii	Not_novel	Met5427,Met5428
V0166B_Ac_T3_prok_bin.63	2302209	128	27.772	99.98	0.88	95.58	98.1	1.6	90.1	0.115479	2	1	0	22	36.0281	Near-complete	FALSE	TRUE	d__Bacteria;p__Actinobacteriota;c__Actinomycetia;o__Actinomycetales;f__Actinomycetaceae;g__Pauljensenia;s__Pauljensenia sp000278725	Not_novel	Met5590
V0115B_Ac+Ch_T1_prok_bin.10	1878636	64	60.682	99.98	1.83	90.83	99.55	0.73	95.9	0.0552597	1	0	0	20	76.5182	Near-complete	TRUE	TRUE	d__Bacteria;p__Firmicutes;c__Bacilli;o__Lactobacillales;f__Streptococcaceae;g__Streptococcus;s__Streptococcus lutetiensis	Not_novel	Met5371,Met5372
V0192B_Ac+Ch_T3_prok_bin.16	3083169	19	245.469	90.49	1.43	83.34	93.9	1.79	84.95	0.0012024	2	0	1	21	91.8758	Near-complete	TRUE	TRUE	d__Bacteria;p__Bdellovibrionota;c__Bacteriovoracia;o__Bacteriovoracales;f__Bacteriovoracaceae;g__;s__	Novel_no_GTDB_annotation	Met5649,Met5650
V0115B_Ac+Ch_T1_prok_bin.9	3371546	1121	3.176	61.2	1.74	52.5	62.07	1.01	57.02	0.538008	2	1	0	15	11.0029	Medium	TRUE	TRUE	d__Bacteria;p__Proteobacteria;c__Gammaproteobacteria;o__Enterobacterales;f__Enterobacteriaceae;g__Klebsiella;s__Klebsiella variicola	Not_novel	Met5371,Met5372
V0192B_Ac+Ch_T3_prok_bin.151	719324	174	4.784	56.74	0.8	52.74	0	0	0	0.210683	0	1	0	14	19.2009	Medium	TRUE	TRUE	Unclassified Bacteria	Novel_GTDB_annotation	Met5649,Met5650
V0192B_Ac+Ch_T3_prok_bin.14	898554	1	898.554	99.53	0	99.53	65.38	1.71	56.83	0	3	3	2	22	161.286	High	TRUE	TRUE	d__Bacteria;p__Patescibacteria;c__Saccharimonadia;o__Saccharimonadales;f__UBA1547;g__UBA6175;s__	Novel_no_GTDB_annotation	Met5649,Met5650
V0129B_Ac+Ch_T3_prok_bin.12	4923462	510	13.395	100	0.13	99.35	97.96	0.69	94.51	0.0187129	1	1	1	21	22.7763	High	TRUE	TRUE	d__Bacteria;p__Proteobacteria;c__Gammaproteobacteria;o__Burkholderiales;f__Burkholderiaceae;g__Acidovorax_A;s__Acidovorax_A citrulli	Novel_GTDB_annotation	Met5505,Met5506
V0047B_Ac+Ch_T1_prok_bin.6	2159228	427	6.333	84.55	0.62	81.45	85.29	2.7	71.79	0.133621	1	0	0	13	11.9106	Medium	TRUE	TRUE	d__Bacteria;p__Actinobacteriota;c__Actinomycetia;o__Actinomycetales;f__Actinomycetaceae;g__Actinomyces;s__Actinomyces urogenitalis	Not_novel	Met5427,Met5428
V0115B_Ac+Ch_T1_prok_bin.34	1121385	371	3.235	56.16	0.37	54.31	58.73	0.65	55.48	0.0377171	0	2	0	10	9.8649	Medium	TRUE	TRUE	d__Bacteria;p__Bacteroidota;c__Bacteroidia;o__Bacteroidales;f__Porphyromonadaceae;g__Porphyromonas;s__	Novel_no_GTDB_annotation	Met5371,Met5372
V0192B_Ac+Ch_T3_prok_bin.120	537937	2	536.351	64.6	0.46	62.3	4.17	0	4.17	0.0066159	0	1	0	23	71.0832	Medium	TRUE	TRUE	Unclassified Bacteria	Novel_GTDB_annotation	Met5649,Met5650
V0063B_Ac+Ch_prok_bin.4	1675545	607	2.814	57.59	3.19	41.64	60.47	1.55	52.72	0.242744	2	2	0	7	9.37115	Medium	TRUE	TRUE	d__Bacteria;p__Bacteroidota;c__Bacteroidia;o__Flavobacteriales;f__Flavobacteriaceae;g__Capnocytophaga;s__Capnocytophaga sputigena	Novel_GTDB_annotation	Met5080,Met5081
V0027B_Ac+Ch_prok_bin.47	3083364	156	31.068	99.92	0.23	98.77	99.3	1.06	94	0.0262178	0	1	0	21	27.957	Near-complete	TRUE	TRUE	d__Bacteria;p__Proteobacteria;c__Alphaproteobacteria;o__Caulobacterales;f__Caulobacteraceae;g__Brevundimonas;s__Brevundimonas diminuta_B	Novel_GTDB_annotation	Met4970,Met4971
V0115B_Ac+Ch_T1_prok_bin.25	1445489	566	2.604	55.22	0.16	54.42	59.53	1.08	54.13	0.123653	2	0	2	10	13.8766	Medium	TRUE	TRUE	d__Bacteria;p__Firmicutes_A;c__Clostridia;o__Clostridiales;f__Clostridiaceae;g__Clostridium_P;s__Clostridium_P perfringens	Not_novel	Met5371,Met5372
V0115B_Ac+Ch_T1_prok_bin.22	3809940	341	17.106	99.24	0.67	95.89	97.43	1.85	88.18	0.0534411	1	0	0	21	21.6248	Near-complete	TRUE	TRUE	d__Bacteria;p__Proteobacteria;c__Alphaproteobacteria;o__Sphingomonadales;f__Sphingomonadaceae;g__Sphingomonas;s__Sphingomonas melonis_A	Novel_GTDB_annotation	Met5371,Met5372
V0115B_Ac+Ch_T1_prok_bin.20	2092941	885	2.359	73.81	1.77	64.96	50.21	2.04	40.01	0.562566	3	1	2	15	10.5629	Medium	TRUE	TRUE	d__Bacteria;p__Proteobacteria;c__Gammaproteobacteria;o__Pseudomonadales;f__Pseudomonadaceae;g__Pseudomonas_B;s__Pseudomonas_B oryzihabitans	Novel_GTDB_annotation	Met5371,Met5372
V0063B_Ac+Ch_prok_bin.5	599665	71	12.539	82.21	1.45	74.96	55.64	1.71	47.09	0.180856	0	0	0	17	14.7364	Medium	TRUE	TRUE	d__Bacteria;p__Patescibacteria;c__Saccharimonadia;o__Saccharimonadales;f__Nanosynbacteraceae;g__Nanosynbacter;s__	Novel_no_GTDB_annotation	Met5080,Met5081
V0160B_Ac+Ch_T3_prok_bin.57	862854	151	7.314	94.58	0.06	94.28	63.68	0	63.68	0.00722893	1	0	1	23	17.3324	Near-complete	TRUE	TRUE	d__Bacteria;p__Patescibacteria;c__JAEDAM01;o__BD1-5;f__UBA2023;g__GN02-873;s__GN02-873 sp003260345	Novel_GTDB_annotation	Met5574,Met5575
V0129B_Ch_T3_prok_bin.6	1721913	528	3.606	78.77	5.41	51.72	77.25	9.15	31.5	0.630115	1	1	1	14	41.9806	Medium	FALSE	TRUE	d__Bacteria;p__Firmicutes;c__Bacilli;o__Lactobacillales;f__Streptococcaceae;g__Streptococcus;s__	Novel_no_GTDB_annotation	Met5505
V0047B_Ac+Ch_T1_prok_bin.54	1064961	347	3.234	57.03	1.26	50.73	63.06	0.4	61.06	0.242006	0	0	0	4	12.4382	Medium	TRUE	TRUE	d__Bacteria;p__Firmicutes;c__Bacilli;o__Lactobacillales;f__Aerococcaceae;g__Granulicatella;s__Granulicatella sp900551535	Novel_GTDB_annotation	Met5427,Met5428
V0186B_Ac+Ch_T3_prok_bin.15	2185642	738	3.16	65.5	0.94	60.8	64.51	0.65	61.26	0.0600105	1	0	1	12	11.8849	Medium	TRUE	TRUE	d__Bacteria;p__Proteobacteria;c__Gammaproteobacteria;o__Burkholderiales;f__Burkholderiaceae;g__Lautropia;s__Lautropia mirabilis	Novel_GTDB_annotation	Met5636,Met5637
V0184B_Ch_T3_prok_bin.25	6620012	190	54.486	99.54	6.79	65.59	98.83	5.45	71.58	0.0441522	7	1	0	22	46.2617	Medium	FALSE	TRUE	d__Bacteria;p__Proteobacteria;c__Gammaproteobacteria;o__Pseudomonadales;f__Pseudomonadaceae;g__Pseudomonas_E;s__Pseudomonas_E azotoformans_A	Novel_GTDB_annotation	Met5631
V0027B_Ch_prok_bin.5	4942255	329	23.805	99.05	2.19	88.1	98.07	1.68	89.67	0.0555515	5	1	1	20	24.8287	High	FALSE	TRUE	d__Bacteria;p__Proteobacteria;c__Gammaproteobacteria;o__Pseudomonadales;f__Pseudomonadaceae;g__Pseudomonas_E;s__Pseudomonas_E bubulae	Novel_and_in_mothers	Met4970
V0027B_Ch_prok_bin.7	2211361	352	7.977	91.56	0.72	87.96	94.21	2.08	83.81	0.151992	2	1	0	21	17.3236	Near-complete	FALSE	TRUE	d__Bacteria;p__Bacteroidota;c__Bacteroidia;o__Flavobacteriales;f__Weeksellaceae;g__Kaistella;s__Kaistella haifensis	Novel_GTDB_annotation	Met4970
V0113B_Ac+Ch_prok_bin.1	2364686	732	3.576	64.95	2.58	52.05	71.89	2.23	60.74	0.132668	1	2	1	18	11.5624	Medium	TRUE	TRUE	d__Bacteria;p__Actinobacteriota;c__Actinomycetia;o__Mycobacteriales;f__Mycobacteriaceae;g__Corynebacterium;s__Corynebacterium sputi	Novel_GTDB_annotation	Met5242,Met5243
V0055B_Ac+Ch_prok_bin.29	813294	13	132.058	99.83	0.02	99.73	62.96	0.85	58.71	0.0144418	2	2	1	21	21.4003	High	TRUE	TRUE	d__Bacteria;p__Patescibacteria;c__Saccharimonadia;o__Saccharimonadales;f__UBA2112;g__;s__	Novel_and_in_mothers	Met5063,Met5064
V0165B_Ch_T3_prok_bin.2	1351474	211	8.08	68.69	5.39	41.74	70.79	3.84	51.59	0.321591	4	0	1	14	101.679	Medium	FALSE	TRUE	d__Bacteria;p__Proteobacteria;c__Gammaproteobacteria;o__Enterobacterales;f__Pasteurellaceae;g__Haemophilus_D;s__	Novel_no_GTDB_annotation	Met5587
V0166B_Ac_T3_prok_bin.18	4485626	135	46.6	99.99	0.65	96.74	99.81	1.68	91.41	0.00760533	3	1	1	23	50.7684	High	FALSE	TRUE	d__Bacteria;p__Proteobacteria;c__Gammaproteobacteria;o__Xanthomonadales;f__Xanthomonadaceae;g__SCMT01;s__	Novel_no_GTDB_annotation	Met5590
V0157B_Ac+Ch_T3_prok_bin.42	2480675	283	12.128	89.84	1.46	82.54	88.49	3.06	73.19	0.351594	1	1	2	21	33.3456	Medium	TRUE	TRUE	d__Bacteria;p__Actinobacteriota;c__Actinomycetia;o__Actinomycetales;f__Microbacteriaceae;g__Microbacterium;s__Microbacterium aurum	Not_novel	Met5568,Met5569
V0166B_Ac_T3_prok_bin.26	918708	90	15.761	93.42	1.23	87.27	63.82	2.56	51.02	0.0193264	2	2	3	20	17.2619	High	FALSE	TRUE	d__Bacteria;p__Patescibacteria;c__Saccharimonadia;o__Saccharimonadales;f__UBA1547;g__UBA6175;s__	Novel_no_GTDB_annotation	Met5590
V0055B_Ac+Ch_prok_bin.6	1103282	18	166.273	99.47	0.06	99.17	64.67	0.85	60.42	0.00430255	1	3	3	23	21.2307	High	TRUE	TRUE	d__Bacteria;p__Patescibacteria;c__Saccharimonadia;o__Saccharimonadales;f__UBA10027;g__UBA10027;s__	Novel_no_GTDB_annotation	Met5063,Met5064
V0157B_Ac+Ch_T3_prok_bin.37	1407208	440	3.424	58.51	0.55	55.76	67.64	1.21	61.59	0.0509109	2	1	0	15	10.6244	Medium	TRUE	TRUE	d__Bacteria;p__Proteobacteria;c__Gammaproteobacteria;o__Xanthomonadales;f__Xanthomonadaceae;g__Lysobacter_B;s__	Novel_no_GTDB_annotation	Met5568,Met5569
V0055B_Ac+Ch_prok_bin.64	2813319	292	13.862	98.48	0.29	97.03	96.18	2.51	83.63	0.141585	1	0	1	21	17.015	Near-complete	TRUE	TRUE	d__Bacteria;p__Proteobacteria;c__Alphaproteobacteria;o__Sphingomonadales;f__Sphingomonadaceae;g__Sphingomonas;s__	Novel_no_GTDB_annotation	Met5063,Met5064
V0024B_Ac+Ch_prok_bin.95	2361609	281	12.924	84.3	1.56	76.5	94.59	3.7	76.09	0.216998	3	6	1	23	29.4961	Medium	TRUE	TRUE	d__Bacteria;p__Firmicutes;c__Bacilli;o__Bacillales_A;f__Planococcaceae;g__Chryseomicrobium;s__	Novel_no_GTDB_annotation	Met4962,Met4963
V0157B_Ac+Ch_T3_prok_bin.36	1789345	482	4.396	71.26	0.69	67.81	77.21	1.93	67.56	0.178622	0	0	0	14	14.1568	Medium	TRUE	TRUE	d__Bacteria;p__Firmicutes;c__Bacilli;o__Lactobacillales;f__Listeriaceae;g__Brochothrix;s__Brochothrix thermosphacta	Novel_GTDB_annotation	Met5568,Met5569
V0137B_Ac_T3_prok_bin.15	3929091	219	27.297	100	0.35	98.25	99.59	0.99	94.64	0.0748465	3	1	1	22	99.6308	High	FALSE	TRUE	d__Bacteria;p__Proteobacteria;c__Gammaproteobacteria;o__Pseudomonadales;f__Moraxellaceae;g__Acinetobacter;s__Acinetobacter nosocomialis	Not_novel	Met5524
V0166B_Ac_T3_prok_bin.36	2592299	374	9.962	94.48	3.27	78.13	95.6	5.07	70.25	0.396929	2	0	0	20	31.7757	Near-complete	FALSE	TRUE	d__Bacteria;p__Actinobacteriota;c__Actinomycetia;o__Mycobacteriales;f__Mycobacteriaceae;g__Corynebacterium;s__Corynebacterium freneyi	Not_novel	Met5590
V0166B_Ac_T3_prok_bin.48	5877199	87	129.949	100	1.28	93.6	99.75	3.65	81.5	0.0155261	3	0	0	22	77.5792	Near-complete	FALSE	TRUE	d__Bacteria;p__Actinobacteriota;c__Actinomycetia;o__Mycobacteriales;f__Mycobacteriaceae;g__Mycobacterium;s__	Novel_no_GTDB_annotation	Met5590
V0055B_Ac_T1_prok_bin.4	744819	76	14.725	92.88	0.27	91.53	60.75	0.85	56.5	0.0107689	1	0	1	21	15.771	Near-complete	FALSE	TRUE	d__Bacteria;p__Patescibacteria;c__Saccharimonadia;o__Saccharimonadales;f__Saccharimonadaceae;g__SZUA-359;s__	Novel_no_GTDB_annotation	Met5321
V0003B_Ac+Ch_prok_bin.60	610081	118	6.083	64.48	0.21	63.43	46.68	0	46.68	0.0860177	0	1	0	21	11.0423	Medium	TRUE	TRUE	d__Bacteria;p__Patescibacteria;c__Saccharimonadia;o__Saccharimonadales;f__Nanosynbacteraceae;g__Nanosynbacter;s__	Novel_no_GTDB_annotation	Met4900,Met4901
V0137B_Ac+Ch_T3_prok_bin.29	2095876	59	60.743	99.96	3.63	81.81	98.87	4.25	77.62	0.0276659	3	1	0	19	225.902	Near-complete	TRUE	TRUE	d__Bacteria;p__Firmicutes;c__Bacilli;o__Lactobacillales;f__Streptococcaceae;g__Streptococcus;s__	Novel_no_GTDB_annotation	Met5523,Met5524
V0001B_Ac_prok_bin.1	3874731	1299	3.162	65.03	1.64	56.83	64.72	0.97	59.87	0.109921	1	1	2	17	12.2632	Medium	FALSE	TRUE	d__Bacteria;p__Proteobacteria;c__Gammaproteobacteria;o__Pseudomonadales;f__Pseudomonadaceae;g__Pseudomonas_E;s__Pseudomonas_E lactis	Novel_GTDB_annotation	Met4891
V0157B_Ac+Ch_T3_prok_bin.61	1093433	11	237.838	99.73	0.13	99.08	63.39	0	63.39	0.000621811	1	1	2	22	42.0108	High	TRUE	TRUE	d__Bacteria;p__Patescibacteria;c__Saccharimonadia;o__Saccharimonadales;f__UBA5946;g__;s__	Novel_and_in_mothers	Met5568,Met5569
V0024B_Ac+Ch_prok_bin.2	2206361	197	17.584	94.87	1.88	85.47	96.61	2.56	83.81	0.0481171	2	1	0	21	15.1901	Near-complete	TRUE	TRUE	d__Bacteria;p__Actinobacteriota;c__Actinomycetia;o__Mycobacteriales;f__Mycobacteriaceae;g__Corynebacterium;s__Corynebacterium pseudodiphtheriticum	Not_novel	Met4962,Met4963
V0113B_Ch_prok_bin.30	1449876	410	3.874	68.6	2.88	54.2	62.19	1.85	52.94	0.255833	0	1	1	9	13.735	Medium	FALSE	TRUE	d__Bacteria;p__Firmicutes;c__Bacilli;o__Lactobacillales;f__Streptococcaceae;g__Streptococcus;s__Streptococcus sanguinis	Novel_GTDB_annotation	Met5242
V0121B_Ac+Ch_T3_prok_bin.28	997901	354	3	51.81	4.19	30.86	58.35	1.64	50.15	0.617477	1	0	0	8	28.1833	Medium	TRUE	TRUE	d__Bacteria;p__Firmicutes;c__Bacilli;o__Lactobacillales;f__Aerococcaceae;g__Granulicatella;s__	Novel_no_GTDB_annotation	Met5485,Met5486
V0166B_Ac+Ch_T3_prok_bin.62	3573837	945	4.398	72.58	3.38	55.68	73.61	2.83	59.46	0.0744352	2	1	1	22	14.0572	Medium	TRUE	TRUE	d__Bacteria;p__Actinobacteriota;c__Thermoleophilia;o__Solirubrobacterales;f__70-9;g__VAYN01;s__	Novel_no_GTDB_annotation	Met5589,Met5590
V0166B_Ac+Ch_T3_prok_bin.63	896168	6	242.174	99.4	0.04	99.2	65.1	1.71	56.55	0.00563003	4	1	1	20	55.0259	High	TRUE	TRUE	d__Bacteria;p__Patescibacteria;c__Saccharimonadia;o__Saccharimonadales;f__;g__;s__	Novel_and_in_mothers	Met5589,Met5590
V0055B_Ac+Ch_T1_prok_bin.20	2924022	554	6.593	91.16	1.19	85.21	90.7	2.33	79.05	0.155989	2	2	2	21	16.3628	High	TRUE	TRUE	d__Bacteria;p__Proteobacteria;c__Alphaproteobacteria;o__Caulobacterales;f__Caulobacteraceae;g__Brevundimonas;s__Brevundimonas sp002434505	Novel_GTDB_annotation	Met5320,Met5321
V0157B_Ac_T3_prok_bin.18	3149327	165	29.075	99.99	1.74	91.29	96.68	3.07	81.33	0.209069	1	1	1	20	40.2453	High	FALSE	TRUE	d__Bacteria;p__Proteobacteria;c__Alphaproteobacteria;o__Caulobacterales;f__Caulobacteraceae;g__Brevundimonas;s__	Novel_no_GTDB_annotation	Met5569
V0139B_Ac+Ch_T3_prok_bin.1	3971632	1010	4.613	77.98	3.37	61.13	84.85	3.64	66.65	0.109812	3	1	0	19	13.1857	Medium	TRUE	TRUE	d__Bacteria;p__Proteobacteria;c__Gammaproteobacteria;o__Enterobacterales;f__Enterobacteriaceae;g__Chimaeribacter;s__Chimaeribacter coloradensis	Not_novel	Met5527,Met5528
V0139B_Ac+Ch_T3_prok_bin.11	4295682	523	12.404	99.23	1.65	90.98	94.68	2.07	84.33	0.107489	0	0	0	21	34.6374	Near-complete	TRUE	TRUE	d__Bacteria;p__Proteobacteria;c__Alphaproteobacteria;o__Acetobacterales;f__Acetobacteraceae;g__Roseomonas;s__Roseomonas mucosa	Not_novel	Met5527,Met5528
V0139B_Ac+Ch_T3_prok_bin.27	1739905	591	3.082	61.08	1.57	53.23	66.02	1.2	60.02	0.18267	0	1	0	12	13.386	Medium	TRUE	TRUE	d__Bacteria;p__Proteobacteria;c__Alphaproteobacteria;o__Rhodobacterales;f__Rhodobacteraceae;g__Paracoccus;s__	Novel_and_in_mothers	Met5527,Met5528
V0055B_Ac+Ch_prok_bin.10	1165264	164	9.452	83.77	6.27	52.42	57.54	2.56	44.74	0.0138459	2	1	1	20	11.9226	Medium	TRUE	TRUE	d__Bacteria;p__Patescibacteria;c__Saccharimonadia;o__Saccharimonadales;f__UBA1547;g__2011-GWC2-44-17;s__	Novel_no_GTDB_annotation	Met5063,Met5064
V0063B_Ch_prok_bin.42	690760	47	22.139	98.19	0.25	96.94	62.89	0	62.89	0.0212481	1	3	1	22	24.9569	High	FALSE	TRUE	d__Bacteria;p__Patescibacteria;c__Saccharimonadia;o__Saccharimonadales;f__Nanogingivalaceae;g__Nanogingivalis;s__	Novel_no_GTDB_annotation	Met5080
V0166B_Ac+Ch_T3_prok_bin.76	1205831	423	2.916	58.57	0.42	56.47	53.55	0.38	51.65	0.115852	2	1	2	15	11.787	Medium	TRUE	TRUE	d__Bacteria;p__Proteobacteria;c__Gammaproteobacteria;o__Burkholderiales;f__Neisseriaceae;g__Simonsiella;s__Simonsiella muelleri	Novel_GTDB_annotation	Met5589,Met5590
V0157B_Ac+Ch_T3_prok_bin.7	2785581	307	12.856	99.99	1.61	91.94	97.41	0.78	93.51	0.238587	4	2	1	22	22.5673	High	TRUE	TRUE	d__Bacteria;p__Proteobacteria;c__Gammaproteobacteria;o__Pseudomonadales;f__Moraxellaceae;g__Alkanindiges;s__Alkanindiges illinoisensis_A	Novel_GTDB_annotation	Met5568,Met5569
V0055B_Ac+Ch_T1_prok_bin.5	1173262	375	3.397	63.91	1.46	56.61	71.31	1.26	65.01	0.0827454	1	1	2	7	12.7818	Medium	TRUE	TRUE	d__Bacteria;p__Firmicutes;c__Bacilli;o__Lactobacillales;f__Aerococcaceae;g__Granulicatella;s__	Novel_no_GTDB_annotation	Met5320,Met5321
V0055B_Ac+Ch_T1_prok_bin.6	5190128	569	11.027	83.23	2.82	69.13	77.33	2.5	64.83	0.237624	1	0	1	20	18.2355	Medium	TRUE	TRUE	d__Bacteria;p__Actinobacteriota;c__Actinomycetia;o__Mycobacteriales;f__Mycobacteriaceae;g__Mycobacterium;s__	Novel_no_GTDB_annotation	Met5320,Met5321
V0113B_Ac+Ch_prok_bin.7	1705111	627	2.819	68.48	1.29	62.03	49.04	0.62	45.94	0.201857	0	1	0	13	8.76501	Medium	TRUE	TRUE	d__Bacteria;p__Proteobacteria;c__Gammaproteobacteria;o__Burkholderiales;f__Burkholderiaceae;g__Lautropia;s__Lautropia mirabilis	Novel_GTDB_annotation	Met5242,Met5243
V0055B_Ac+Ch_T1_prok_bin.8	1845547	142	20.733	99.97	0.16	99.17	96.84	0.02	96.74	0.0361285	3	3	1	23	39.1526	High	TRUE	TRUE	d__Bacteria;p__Firmicutes;c__Bacilli;o__Staphylococcales;f__Gemellaceae;g__Gemella;s__Gemella haemolysans_B	Novel_GTDB_annotation	Met5320,Met5321
V0178B_Ch_T3_prok_bin.14	623606	205	3.235	82.93	3.72	64.33	52.46	2.31	40.91	0.375356	0	1	1	21	14.5422	Medium	FALSE	TRUE	d__Bacteria;p__Patescibacteria;c__Saccharimonadia;o__Saccharimonadales;f__Nanosynbacteraceae;g__Nanosynbacter;s__Nanosynbacter sp900555425	Novel_GTDB_annotation	Met5618
V0125B_Ch_T3_prok_bin.30	2053252	45	80.863	99.79	0.2	98.79	98.68	0.6	95.68	0.0166959	2	2	1	17	134.753	Near-complete	FALSE	TRUE	d__Bacteria;p__Firmicutes_C;c__Negativicutes;o__Veillonellales;f__Veillonellaceae;g__F0422;s__	Novel_no_GTDB_annotation	Met5495
V0099B_Ac+Ch_prok_bin.81	4223565	82	96.718	100	3.35	83.25	92.11	1.89	82.66	0.0250035	3	1	0	21	19.2353	Near-complete	TRUE	TRUE	d__Bacteria;p__Bdellovibrionota;c__Bacteriovoracia;o__Bacteriovoracales;f__Bacteriovoracaceae;g__UBA4096;s__	Novel_no_GTDB_annotation	Met5196,Met5197
V0036B_Ac_T1_prok_bin.12	2196276	146	24.087	88.04	0.23	86.89	92.27	0.75	88.52	0.24471	3	2	0	11	25.5705	Medium	FALSE	TRUE	d__Bacteria;p__Firmicutes;c__Bacilli;o__Staphylococcales;f__Staphylococcaceae;g__Staphylococcus;s__Staphylococcus petrasii	Not_novel	Met5439
V0190B_Ac_T3_prok_bin.7	2930810	69	94.196	99.99	0.74	96.29	100	0.88	95.6	0.0456183	1	1	2	22	64.0758	High	FALSE	TRUE	d__Bacteria;p__Proteobacteria;c__Alphaproteobacteria;o__Sphingomonadales;f__Sphingomonadaceae;g__Sphingomicrobium;s__	Novel_no_GTDB_annotation	Met5646
V0104B_Ac+Ch_prok_bin.74	3210796	130	44.163	99.85	0	99.85	98.99	0.34	97.29	0.0665935	2	2	0	21	49.1559	Near-complete	TRUE	TRUE	d__Bacteria;p__Bacteroidota;c__Bacteroidia;o__Bacteroidales;f__Bacteroidaceae;g__Prevotella;s__Prevotella melaninogenica	Not_novel	Met5212,Met5213
V0018B_Ac+Ch_prok_bin.22	1584430	480	3.607	70.63	0.24	69.43	72.88	1.76	64.08	0.334912	2	1	0	13	13.7753	Medium	TRUE	TRUE	d__Bacteria;p__Proteobacteria;c__Gammaproteobacteria;o__Enterobacterales;f__Pasteurellaceae;g__Aggregatibacter;s__Aggregatibacter kilianii	Novel_GTDB_annotation	Met4944,Met4945
V0017B_Ch_T1_prok_bin.16	1702014	140	17.047	86.21	1.21	80.16	90.06	0.93	85.41	0.0794044	0	4	0	10	18.3558	Medium	FALSE	TRUE	d__Bacteria;p__Firmicutes_A;c__Clostridia;o__Tissierellales;f__Peptoniphilaceae;g__Anaerococcus;s__	Novel_no_GTDB_annotation	Met5453
V0060B_Ac+Ch_prok_bin.117	3196174	100	57.741	99.76	0.77	95.91	99.53	2.94	84.83	0.0486446	3	0	1	21	75.2024	Near-complete	TRUE	TRUE	d__Bacteria;p__Actinobacteriota;c__Actinomycetia;o__Actinomycetales;f__Actinomycetaceae;g__Actinomyces;s__Actinomyces naeslundii	Novel_GTDB_annotation	Met5073,Met5074
V0148B_Ac_T3_prok_bin.1	916419	316	3.091	64.44	2.09	53.99	63.56	0	63.56	0.270321	1	2	0	17	13.5097	Medium	FALSE	TRUE	d__Bacteria;p__Actinobacteriota;c__Coriobacteriia;o__Coriobacteriales;f__Atopobiaceae;g__Lancefieldella;s__Lancefieldella sp000564995	Novel_GTDB_annotation	Met5547
V0099B_Ac_prok_bin.111	1909275	592	3.609	72.33	1.59	64.38	69.17	1.72	60.57	0.0938201	1	1	0	11	10.2983	Medium	FALSE	TRUE	d__Bacteria;p__Proteobacteria;c__Gammaproteobacteria;o__Legionellales;f__Legionellaceae;g__Legionella;s__	Novel_no_GTDB_annotation	Met5197
V0038B_Ac+Ch_prok_bin.94	1462497	315	5.304	72.69	0.37	70.84	77.79	0.71	74.24	0.273373	3	0	0	21	11.0536	Medium	TRUE	TRUE	d__Bacteria;p__Actinobacteriota;c__Actinomycetia;o__Actinomycetales;f__Actinomycetaceae;g__Pauljensenia;s__Pauljensenia pyogenes_A	Novel_GTDB_annotation	Met5024,Met5025
V0036B_Ac+Ch_prok_bin.85	2276744	51	89.166	95.09	0.95	90.34	97.59	2	87.59	0.114797	2	1	1	19	74.225	High	TRUE	TRUE	d__Bacteria;p__Firmicutes;c__Bacilli;o__Lactobacillales;f__Streptococcaceae;g__Streptococcus;s__Streptococcus sanguinis	Not_novel	Met5020,Met5021
V0106B_Ac+Ch_prok_bin.55	1829855	649	2.813	51.51	0.39	49.56	50.34	0	50.34	0.133541	0	0	1	9	11.2393	Medium	TRUE	TRUE	d__Bacteria;p__Firmicutes_A;c__Clostridia;o__Lachnospirales;f__Lachnospiraceae;g__Blautia_A;s__Blautia_A wexlerae	Not_novel	Met5218,Met5219
V0189B_Ac_T3_prok_bin.4	2873632	125	35.727	100	0.39	98.05	99.02	0.86	94.72	0.0556152	3	4	2	21	72.5871	High	FALSE	TRUE	d__Bacteria;p__Bacteroidota;c__Bacteroidia;o__Flavobacteriales;f__Weeksellaceae;g__Epilithonimonas;s__Epilithonimonas bovis	Novel_GTDB_annotation	Met5643
V0017B_Ac+Ch_T1_prok_bin.21	1429810	166	11.443	86.66	0.27	85.31	90.55	1.52	82.95	0.361843	1	2	0	9	28.0612	Medium	TRUE	TRUE	d__Bacteria;p__Firmicutes_A;c__Clostridia;o__Tissierellales;f__Peptoniphilaceae;g__Anaerococcus;s__Anaerococcus octavius	Not_novel	Met5453,Met5454
V0043B_Ac+Ch_prok_bin.26	2900324	54	93.878	99.94	0.06	99.64	99.46	0.54	96.76	0.00326399	2	2	2	21	70.2503	High	TRUE	TRUE	d__Bacteria;p__Firmicutes;c__Bacilli;o__Lactobacillales;f__Lactobacillaceae;g__Lacticaseibacillus;s__Lacticaseibacillus rhamnosus	Not_novel	Met5035,Met5036
V0089B_Ac+Ch_prok_bin.146	3529543	229	24.829	95.67	0.29	94.22	98.18	0.13	97.53	0.0118553	4	0	1	20	18.6304	Near-complete	TRUE	TRUE	d__Bacteria;p__Bacteroidota;c__Bacteroidia;o__Flavobacteriales;f__Flavobacteriaceae;g__Flavobacterium;s__Flavobacterium sp012270005	Novel_GTDB_annotation	Met5156,Met5157
V0068B_Ac+Ch_prok_bin.102	403127	159	2.555	59.86	0.59	56.91	38.62	1.85	29.37	0.0966619	1	0	0	10	7.45525	Medium	TRUE	TRUE	d__Bacteria;p__Patescibacteria;c__Saccharimonadia;o__Saccharimonadales;f__Nanosynbacteraceae;g__VGLK01;s__VGLK01 sp905372785	Novel_GTDB_annotation	Met5091,Met5092
V0090B_Ac_prok_bin.1	2100929	108	30.436	90.64	0.49	88.19	87.43	0.33	85.78	1.11568	0	0	0	22	136.51	Near-complete	FALSE	TRUE	d__Bacteria;p__Actinobacteriota;c__Actinomycetia;o__Propionibacteriales;f__Propionibacteriaceae;g__Cutibacterium;s__Cutibacterium namnetense	Not_novel	Met5160
V0104B_Ac+Ch_prok_bin.99	2008146	199	14.942	88.35	2.5	75.85	90.08	2.19	79.13	0.148072	1	0	0	20	14.4474	Medium	TRUE	TRUE	d__Bacteria;p__Actinobacteriota;c__Actinomycetia;o__Mycobacteriales;f__Mycobacteriaceae;g__Corynebacterium;s__Corynebacterium macginleyi	Novel_GTDB_annotation	Met5212,Met5213
V0017B_Ch_prok_bin.4	2250353	772	3.031	68.83	0.98	63.93	69.73	2.62	56.63	0.536202	1	0	1	18	10.1067	Medium	FALSE	TRUE	d__Bacteria;p__Proteobacteria;c__Alphaproteobacteria;o__Caulobacterales;f__Caulobacteraceae;g__Brevundimonas;s__	Novel_no_GTDB_annotation	Met4942
V0106B_Ac+Ch_prok_bin.8	445383	149	3.31	78.14	1.11	72.59	48.93	0.85	44.68	0.223267	1	0	0	15	10.8439	Medium	TRUE	TRUE	d__Bacteria;p__Patescibacteria;c__Saccharimonadia;o__Saccharimonadales;f__Nanogingivalaceae;g__Nanogingivalis;s__Nanogingivalis sp015257795	Novel_GTDB_annotation	Met5218,Met5219
V0043B_Ac+Ch_T1_prok_bin.7	1974548	72	44.609	99.92	0.13	99.27	97.01	0.43	94.86	0.0422397	0	1	0	10	98.4677	Near-complete	TRUE	TRUE	d__Bacteria;p__Firmicutes;c__Bacilli;o__Lactobacillales;f__Streptococcaceae;g__Streptococcus;s__	Novel_no_GTDB_annotation	Met5463,Met5464
V0123B_Ac+Ch_T3_prok_bin.60	2571946	111	42.21	99.28	5.28	72.88	100	17.75	11.25	0.178002	3	1	2	22	64.4828	Medium	TRUE	TRUE	d__Bacteria;p__Actinobacteriota;c__Actinomycetia;o__Mycobacteriales;f__Mycobacteriaceae;g__Corynebacterium;s__Corynebacterium gottingense	Not_novel	Met5490,Met5491
V0015B_Ac_prok_bin.36	2080998	679	3.311	74.68	0.76	70.88	72.57	2.05	62.32	0.508799	0	0	1	16	14.2608	Medium	FALSE	TRUE	d__Bacteria;p__Proteobacteria;c__Alphaproteobacteria;o__Rhodobacterales;f__Rhodobacteraceae;g__Paracoccus;s__Paracoccus marinus	Novel_GTDB_annotation	Met4939
V0017B_Ac+Ch_T1_prok_bin.13	2441487	53	88.63	99.98	0.03	99.83	99.78	0	99.78	0.0174936	1	0	0	22	24.6504	Near-complete	TRUE	TRUE	d__Bacteria;p__Actinobacteriota;c__Actinomycetia;o__Mycobacteriales;f__Mycobacteriaceae;g__Corynebacterium;s__Corynebacterium propinquum	Not_novel	Met5453,Met5454
V0092B_Ac_prok_bin.11	1558004	61	39.177	96.43	2.23	85.28	96.3	1.31	89.75	0.0842431	1	0	0	22	30.5946	Near-complete	FALSE	TRUE	d__Bacteria;p__Actinobacteriota;c__Actinomycetia;o__Actinomycetales;f__Bifidobacteriaceae;g__Bifidobacterium;s__Bifidobacterium vaginale	Not_novel	Met5167
V0008B_Ac+Ch_T1_prok_bin.13	2807170	46	99.855	99.81	0.02	99.71	99.42	0.19	98.47	0.00550279	1	1	4	21	35.6301	High	TRUE	TRUE	d__Bacteria;p__Firmicutes_A;c__Clostridia;o__Lachnospirales;f__Lachnospiraceae;g__Ruminococcus_B;s__Ruminococcus_B gnavus	Not_novel	Met5390,Met5391
V0017B_Ac_T1_prok_bin.41	676102	272	2.503	56.93	0.29	55.48	51.83	0	51.83	0.0974262	0	1	0	3	11.3322	Medium	FALSE	TRUE	d__Bacteria;p__Firmicutes_A;c__Clostridia;o__Tissierellales;f__Peptoniphilaceae;g__Peptoniphilus_A;s__Peptoniphilus_A lacydonensis	Novel_GTDB_annotation	Met5454
V0099B_Ac+Ch_prok_bin.9	4277318	453	12.915	92.15	2.71	78.6	92.27	2.72	78.67	0.407634	0	1	0	21	21.3464	Near-complete	TRUE	TRUE	d__Bacteria;p__Proteobacteria;c__Alphaproteobacteria;o__Sphingomonadales;f__Sphingomonadaceae;g__Sphingobium;s__Sphingobium yanoikuyae	Not_novel	Met5196,Met5197
V0089B_Ac+Ch_prok_bin.121	2616050	122	30.4	98.5	0.33	96.85	94.96	1.05	89.71	0.184814	5	1	1	23	58.2231	High	TRUE	TRUE	d__Bacteria;p__Actinobacteriota;c__Actinomycetia;o__Actinomycetales;f__Micrococcaceae;g__Kocuria;s__Kocuria rhizophila	Not_novel	Met5156,Met5157
V0043B_Ch_T1_prok_bin.6	1911805	82	36.043	99.25	0.01	99.2	97.29	0.6	94.29	0.0649228	2	1	1	18	41.7514	High	FALSE	TRUE	d__Bacteria;p__Firmicutes;c__Bacilli;o__Lactobacillales;f__Streptococcaceae;g__Streptococcus;s__Streptococcus lactarius	Not_novel	Met5464
V0004B_Ac_prok_bin.25	1033896	359	2.927	53.78	4.2	32.78	56.7	0.6	53.7	0.0611819	2	2	0	8	12.4725	Medium	FALSE	TRUE	d__Bacteria;p__Firmicutes_C;c__Negativicutes;o__Veillonellales;f__Veillonellaceae;g__F0422;s__	Novel_no_GTDB_annotation	Met4904
V0060B_Ac+Ch_prok_bin.143	2711704	92	48.501	99.95	0.3	98.45	98.52	0.15	97.77	0.0283066	2	2	1	21	34.6615	High	TRUE	TRUE	d__Bacteria;p__Actinobacteriota;c__Actinomycetia;o__Mycobacteriales;f__Mycobacteriaceae;g__Corynebacterium;s__Corynebacterium matruchotii	Not_novel	Met5073,Met5074
V0180B_Ac_T3_prok_bin.21	2860111	309	14.478	94.95	2.8	80.95	95.62	4.3	74.12	0.0636062	2	2	1	21	38.2252	High	FALSE	TRUE	d__Bacteria;p__Proteobacteria;c__Gammaproteobacteria;o__Pseudomonadales;f__Moraxellaceae;g__Acinetobacter;s__Acinetobacter sp002165255	Novel_GTDB_annotation	Met5623
V0061B_Ac+Ch_prok_bin.60	2039060	119	29.798	92.78	1.66	84.48	91.97	2.42	79.87	0.155036	6	2	2	22	17.8262	High	TRUE	TRUE	d__Bacteria;p__Actinobacteriota;c__Actinomycetia;o__Actinomycetales;f__Bifidobacteriaceae;g__Bifidobacterium;s__Bifidobacterium kashiwanohense	Not_novel	Met5076,Met5077
V0099B_Ac+Ch_prok_bin.72	3104069	128	36	86.56	1.66	78.26	90.18	0.73	86.53	0.316028	0	2	0	21	30.1894	Medium	TRUE	TRUE	d__Bacteria;p__Proteobacteria;c__Alphaproteobacteria;o__Sphingomonadales;f__Sphingomonadaceae;g__Sphingomonas;s__	Novel_no_GTDB_annotation	Met5196,Met5197
V0008B_Ac+Ch_prok_bin.101	1307837	455	2.984	57.25	1.69	48.8	64.52	0.18	63.62	0.476617	0	0	0	15	10.7663	Medium	TRUE	TRUE	d__Bacteria;p__Actinobacteriota;c__Actinomycetia;o__Actinomycetales;f__Actinomycetaceae;g__Actinomyces;s__Actinomyces graevenitzii	Novel_GTDB_annotation	Met4920,Met4921
V0180B_Ac_T3_prok_bin.8	6572509	356	30.381	99.99	0.58	97.09	98.81	0.74	95.11	0.0034442	1	2	2	20	56.3901	High	FALSE	TRUE	d__Bacteria;p__Bacteroidota;c__Bacteroidia;o__Cytophagales;f__Hymenobacteraceae;g__Solirubrum;s__	Novel_no_GTDB_annotation	Met5623
V0004B_Ac_prok_bin.20	2383401	635	4.213	81.9	4.41	59.85	82.56	3.32	65.96	0.359863	1	1	0	17	22.5771	Medium	FALSE	TRUE	d__Bacteria;p__Proteobacteria;c__Gammaproteobacteria;o__Pseudomonadales;f__Moraxellaceae;g__Psychrobacter;s__Psychrobacter faecalis	Novel_GTDB_annotation	Met4904
V0099B_Ac+Ch_prok_bin.73	938765	6	188.94	99.46	0.01	99.41	65.1	0.85	60.85	0.00896797	1	2	1	20	25.1819	High	TRUE	TRUE	d__Bacteria;p__Patescibacteria;c__Saccharimonadia;o__Saccharimonadales;f__;g__;s__	Novel_no_GTDB_annotation	Met5196,Met5197
V0099B_Ac+Ch_prok_bin.74	2858545	199	22.941	99.68	2.03	89.53	97.22	1.12	91.62	0.116664	3	0	0	22	25.797	Near-complete	TRUE	TRUE	d__Bacteria;p__Proteobacteria;c__Gammaproteobacteria;o__Pseudomonadales;f__Moraxellaceae;g__Acinetobacter;s__Acinetobacter radioresistens	Not_novel	Met5196,Met5197
V0092B_Ac_prok_bin.25	5470462	443	16.998	93.54	5.09	68.09	91.48	5.27	65.13	0.331918	9	1	0	20	25.7373	Medium	FALSE	TRUE	d__Bacteria;p__Proteobacteria;c__Gammaproteobacteria;o__Burkholderiales;f__Burkholderiaceae;g__Massilia;s__	Novel_no_GTDB_annotation	Met5167
V0004B_Ac_prok_bin.16	2848514	434	8.926	96.11	2.84	81.91	94.82	2.04	84.62	0.231193	1	0	1	21	23.0546	Near-complete	FALSE	TRUE	d__Bacteria;p__Actinobacteriota;c__Actinomycetia;o__Mycobacteriales;f__Mycobacteriaceae;g__Corynebacterium;s__Corynebacterium sp014837045	Novel_and_in_mothers	Met4904
V0089B_Ac+Ch_prok_bin.122	3615995	56	98.578	99.34	0	99.34	98.09	0	98.09	0.00745041	2	0	0	22	33.9453	Near-complete	TRUE	TRUE	d__Bacteria;p__Bacteroidota;c__Bacteroidia;o__Sphingobacteriales;f__Sphingobacteriaceae;g__Pedobacter;s__	Novel_no_GTDB_annotation	Met5156,Met5157
V0202B_Ac+Ch_T3_prok_bin.39	2566745	427	8.058	67.41	1.73	58.76	70.93	1.49	63.48	0.0650226	1	1	0	20	37.4107	Medium	TRUE	TRUE	d__Bacteria;p__Actinobacteriota;c__Actinomycetia;o__Actinomycetales;f__Dermatophilaceae;g__Branchiibius;s__	Novel_and_in_mothers	Met6198,Met6199
V0038B_Ac+Ch_prok_bin.53	2522796	79	80.281	93.62	0.4	91.62	93.86	0.31	92.31	0.932295	4	0	0	21	206.863	Near-complete	TRUE	TRUE	d__Bacteria;p__Actinobacteriota;c__Actinomycetia;o__Propionibacteriales;f__Propionibacteriaceae;g__Cutibacterium;s__Cutibacterium modestum	Not_novel	Met5024,Met5025
V0004B_Ac_prok_bin.1	913731	346	2.7	56.38	1.32	49.78	56.44	0.68	53.04	0.34883	0	0	0	3	16.2609	Medium	FALSE	TRUE	d__Bacteria;p__Firmicutes;c__Bacilli;o__Lactobacillales;f__Aerococcaceae;g__Granulicatella;s__	Novel_no_GTDB_annotation	Met4904
V0099B_Ac+Ch_prok_bin.85	5289109	1215	5.275	81.38	4.63	58.23	85	3.71	66.45	0.35627	0	0	0	19	14.514	Medium	TRUE	TRUE	d__Bacteria;p__Actinobacteriota;c__Actinomycetia;o__Mycobacteriales;f__Mycobacteriaceae;g__Mycobacterium;s__Mycobacterium arabiense	Novel_GTDB_annotation	Met5196,Met5197
V0008B_Ac+Ch_T1_prok_bin.23	2261406	24	193.732	99.98	0.06	99.68	100	0	100	0.0016348	2	2	1	22	918.639	High	TRUE	TRUE	d__Bacteria;p__Actinobacteriota;c__Actinomycetia;o__Actinomycetales;f__Bifidobacteriaceae;g__Bifidobacterium;s__Bifidobacterium breve	Not_novel	Met5390,Met5391
V0029B_Ac+Ch_T1_prok_bin.31	1833488	342	7.047	90.36	2.47	78.01	89.93	1.86	80.63	0.181835	2	1	0	21	15.0662	Near-complete	TRUE	TRUE	d__Bacteria;p__Bacteroidota;c__Bacteroidia;o__Bacteroidales;f__Porphyromonadaceae;g__Porphyromonas_A;s__Porphyromonas_A bennonis	Not_novel	Met5469,Met5470
V0043B_Ac_prok_bin.12	2398093	11	309.504	99.99	0	99.99	96.96	0	96.96	0.00112635	2	1	1	22	79.0928	High	FALSE	TRUE	d__Bacteria;p__Actinobacteriota;c__Actinomycetia;o__Mycobacteriales;f__Mycobacteriaceae;g__Corynebacterium;s__	Not_novel	Met5036
V0089B_Ac+Ch_prok_bin.136	992280	2	516.236	99.46	0.07	99.11	65.1	0	65.1	0.00634396	1	1	1	21	71.1984	High	TRUE	TRUE	d__Bacteria;p__Patescibacteria;c__Saccharimonadia;o__Saccharimonadales;f__Nanosynbacteraceae;g__;s__	Novel_no_GTDB_annotation	Met5156,Met5157
V0089B_Ac+Ch_prok_bin.165	3037578	597	6.086	82.34	0.01	82.29	83.46	1.41	76.41	0.0251648	2	0	0	21	11.5025	Medium	TRUE	TRUE	d__Bacteria;p__Bacteroidota;c__Bacteroidia;o__Flavobacteriales;f__Flavobacteriaceae;g__Flavobacterium;s__	Novel_no_GTDB_annotation	Met5156,Met5157
V0122B_Ch_T3_prok_bin.82	3665605	364	16.09	99.21	0.59	96.26	93.76	3.87	74.41	0.386105	0	1	1	20	247.364	Near-complete	FALSE	TRUE	d__Bacteria;p__Actinobacteriota;c__Actinomycetia;o__Propionibacteriales;f__Propionibacteriaceae;g__Arachnia;s__	Novel_no_GTDB_annotation	Met5487
V0122B_Ch_T3_prok_bin.81	3594860	300	15.814	85.19	0.28	83.79	87.22	1.29	80.77	0.314243	3	1	1	20	91.2311	Medium	FALSE	TRUE	d__Bacteria;p__Bacteroidota;c__Bacteroidia;o__Sphingobacteriales;f__Sphingobacteriaceae;g__Sphingobacterium;s__	Novel_no_GTDB_annotation	Met5487
V0090B_Ac+Ch_prok_bin.54	915715	346	2.679	51.35	1.4	44.35	51.72	0	51.72	0.164735	3	0	1	11	10.7009	Medium	TRUE	TRUE	d__Bacteria;p__Proteobacteria;c__Gammaproteobacteria;o__Enterobacterales;f__Pasteurellaceae;g__Haemophilus_D;s__Haemophilus_D parainfluenzae	Novel_GTDB_annotation	Met5159,Met5160
V0060B_Ac_prok_bin.55	3497794	872	4.719	88.36	1.73	79.71	79.24	2.83	65.09	0.122268	3	1	2	19	12.8928	Medium	FALSE	TRUE	d__Bacteria;p__Proteobacteria;c__Alphaproteobacteria;o__Rhodobacterales;f__Rhodobacteraceae;g__Haematobacter;s__Haematobacter massiliensis	Not_novel	Met5074
V0061B_Ch_prok_bin.35	2805194	85	66.178	99.97	1.25	93.72	100	0	100	0.0128389	6	2	2	22	29.5004	High	FALSE	TRUE	d__Bacteria;p__Firmicutes_A;c__Clostridia;o__Oscillospirales;f__Ruminococcaceae;g__Faecalibacterium;s__Faecalibacterium prausnitzii_G	Not_novel	Met5076
V0065B_Ac+Ch_prok_bin.132	2605218	983	2.725	71.29	8.56	28.49	53.78	0	53.78	0.215697	0	0	0	17	12.5665	Medium	TRUE	TRUE	d__Bacteria;p__Bacteroidota;c__Bacteroidia;o__Flavobacteriales;f__Weeksellaceae;g__Chryseobacterium;s__Chryseobacterium binzhouense	Novel_GTDB_annotation	Met5084,Met5085
V0038B_Ch_prok_bin.32	2408546	22	389.357	99.99	0.24	98.79	98.7	0.44	96.5	0.00401459	4	2	0	23	36.5937	Near-complete	FALSE	TRUE	d__Bacteria;p__Actinobacteriota;c__Actinomycetia;o__Mycobacteriales;f__Mycobacteriaceae;g__Corynebacterium;s__	Novel_no_GTDB_annotation	Met5024
V0038B_Ch_prok_bin.37	1932148	29	90.163	99.03	0.38	97.13	99.46	2.45	87.21	0.00588466	3	2	2	21	54.3651	High	FALSE	TRUE	d__Bacteria;p__Firmicutes;c__Bacilli;o__Lactobacillales;f__Carnobacteriaceae;g__Dolosigranulum;s__Dolosigranulum pigrum	Not_novel	Met5024
V0090B_Ac+Ch_prok_bin.26	2249252	89	39.43	95.26	0.23	94.11	96.67	0.88	92.27	0.0653172	4	1	2	20	26.9163	High	TRUE	TRUE	d__Bacteria;p__Actinobacteriota;c__Actinomycetia;o__Mycobacteriales;f__Mycobacteriaceae;g__Corynebacterium;s__Corynebacterium tuberculostearicum_D	Novel_GTDB_annotation	Met5159,Met5160
V0015B_Ch_prok_bin.44	1232918	134	14.218	97.7	0.42	95.6	97.75	1.12	92.15	0.0373809	1	2	1	20	55.8894	High	FALSE	TRUE	d__Bacteria;p__Fusobacteriota;c__Fusobacteriia;o__Fusobacteriales;f__Leptotrichiaceae;g__Streptobacillus;s__	Novel_no_GTDB_annotation	Met4938
V0122B_Ch_T3_prok_bin.45	3895842	89	84.781	91.4	0.73	87.75	93.29	2.3	81.79	0.0437003	4	1	2	20	51.8008	High	FALSE	TRUE	d__Bacteria;p__Bacteroidota;c__Bacteroidia;o__Sphingobacteriales;f__Sphingobacteriaceae;g__Sphingobacterium;s__	Novel_no_GTDB_annotation	Met5487
V0099B_Ac_prok_bin.80	2093375	86	36.69	72.72	1.85	63.47	77.32	1.23	71.17	0.0825875	4	0	0	17	40.7486	Medium	FALSE	TRUE	d__Bacteria;p__Proteobacteria;c__Gammaproteobacteria;o__Pseudomonadales;f__Moraxellaceae;g__Acinetobacter;s__Acinetobacter brisouii_A	Novel_and_in_mothers	Met5197
V0029B_Ac+Ch_prok_bin.30	1786987	641	2.869	76.36	4.94	51.66	59.83	0	59.83	0.485622	1	0	0	14	28.8831	Medium	TRUE	TRUE	d__Bacteria;p__Proteobacteria;c__Gammaproteobacteria;o__Pseudomonadales;f__Moraxellaceae;g__Acinetobacter;s__Acinetobacter johnsonii	Novel_GTDB_annotation	Met4976,Met4977
V0202B_Ac+Ch_T3_prok_bin.9	5042639	21	398.903	97.55	1.11	92	99.52	2.54	86.82	0.00261597	2	1	1	23	368.85	High	TRUE	TRUE	d__Bacteria;p__Bacteroidota;c__Bacteroidia;o__AKYH767;f__B-17BO;g__UBA4416;s__	Novel_no_GTDB_annotation	Met6198,Met6199
V0065B_Ac+Ch_prok_bin.23	3894135	610	8.577	91.82	6.03	61.67	95.95	7.58	58.05	0.395183	1	0	0	20	29.2272	Medium	TRUE	TRUE	d__Bacteria;p__Proteobacteria;c__Alphaproteobacteria;o__Rhodobacterales;f__Rhodobacteraceae;g__Paracoccus;s__	Novel_no_GTDB_annotation	Met5084,Met5085
V0091B_Ac+Ch_prok_bin.3	2533796	57	211.24	98.75	0.22	97.65	97.58	0	97.58	0.0284905	4	1	1	20	83.7021	High	TRUE	TRUE	d__Bacteria;p__Bacteroidota;c__Bacteroidia;o__Bacteroidales;f__Bacteroidaceae;g__Alloprevotella;s__Alloprevotella sp905371275	Not_novel	Met5163,Met5164
V0028B_Ac+Ch_T1_prok_bin.15	2299085	84	42.504	99.99	0.73	96.34	99.05	0.47	96.7	0.0183211	4	2	1	21	43.3715	High	TRUE	TRUE	d__Bacteria;p__Actinobacteriota;c__Actinomycetia;o__Actinomycetales;f__Actinomycetaceae;g__Pauljensenia;s__Pauljensenia sp001838165	Not_novel	Met5467,Met5468
V0015B_Ch_prok_bin.69	664073	8	172.931	99.77	0.01	99.72	63.74	0	63.74	0.00665975	2	2	0	20	92.145	Near-complete	FALSE	TRUE	d__Bacteria;p__Patescibacteria;c__Saccharimonadia;o__Saccharimonadales;f__Nanogingivalaceae;g__Nanogingivalis;s__Nanogingivalis sp900556165	Novel_and_in_mothers	Met4938
V0036B_Ac+Ch_T1_prok_bin.19	1865720	27	122.917	95.86	0.57	93.01	99.34	1.01	94.29	0.0468726	1	1	1	19	201.391	High	TRUE	TRUE	d__Bacteria;p__Firmicutes;c__Bacilli;o__Lactobacillales;f__Streptococcaceae;g__Streptococcus;s__	Novel_no_GTDB_annotation	Met5438,Met5439
V0013B_Ac+Ch_prok_bin.18	2740632	169	25.897	98.96	0.38	97.06	77.74	0.86	73.44	0.0076314	2	1	0	22	66.484	Near-complete	TRUE	TRUE	d__Bacteria;p__Myxococcota;c__XYA12-FULL-58-9;o__XYA12-FULL-58-9;f__;g__;s__	Novel_no_GTDB_annotation	Met4933,Met4934
V0089B_Ac+Ch_prok_bin.53	3656658	170	38.139	97.74	1.28	91.34	92.11	2.18	81.21	0.0136402	3	0	0	21	16.647	Near-complete	TRUE	TRUE	d__Bacteria;p__Bdellovibrionota;c__Bacteriovoracia;o__Bacteriovoracales;f__Bacteriovoracaceae;g__Bacteriovorax;s__	Novel_no_GTDB_annotation	Met5156,Met5157
V0007B_Ac+Ch_prok_bin.78	4288655	315	19.968	95.22	2.05	84.97	97.01	2.42	84.91	0.0544995	6	0	0	21	19.7156	Near-complete	TRUE	TRUE	d__Bacteria;p__Proteobacteria;c__Gammaproteobacteria;o__Enterobacterales;f__Enterobacteriaceae;g__Enterobacter;s__Enterobacter asburiae	Not_novel	Met4917,Met4918
V0099B_Ch_prok_bin.29	1425711	581	2.46	62.2	2.27	50.85	61.78	3.38	44.88	0.530353	1	0	1	11	10.6081	Medium	FALSE	TRUE	d__Bacteria;p__Proteobacteria;c__Gammaproteobacteria;o__Pseudomonadales;f__Moraxellaceae;g__Moraxella_A;s__Moraxella_A cinereus	Novel_GTDB_annotation	Met5196
V0158B_Ch_T3_prok_bin.7	1006393	373	2.74	54.1	1.89	44.65	60.54	0.34	58.84	0.173444	0	1	0	6	11.9612	Medium	FALSE	TRUE	d__Bacteria;p__Firmicutes_C;c__Negativicutes;o__Veillonellales;f__Veillonellaceae;g__F0422;s__F0422 sp003992135	Novel_GTDB_annotation	Met5570
V0066B_Ch_prok_bin.30	3494204	1076	3.566	74.55	2.37	62.7	73.04	2.48	60.64	0.0541961	6	0	2	19	8.13674	Medium	FALSE	TRUE	d__Bacteria;p__Proteobacteria;c__Gammaproteobacteria;o__Enterobacterales;f__Enterobacteriaceae;g__Pluralibacter;s__Pluralibacter gergoviae	Novel_GTDB_annotation	Met5086
V0092B_Ac+Ch_prok_bin.15	1287810	176	10.092	96.76	0.25	95.51	93.03	1.88	83.63	0.11287	0	0	0	22	17.147	Near-complete	TRUE	TRUE	d__Bacteria;p__Actinobacteriota;c__Coriobacteriia;o__Coriobacteriales;f__Atopobiaceae;g__Fannyhessea;s__Fannyhessea vaginae	Not_novel	Met5166,Met5167
V0089B_Ac+Ch_prok_bin.35	971626	34	56.411	98.81	0.51	96.26	64.25	1.71	55.7	0.0217443	1	3	1	20	20.1048	High	TRUE	TRUE	d__Bacteria;p__Patescibacteria;c__Saccharimonadia;o__Saccharimonadales;f__;g__;s__	Novel_no_GTDB_annotation	Met5156,Met5157
V0099B_Ac_prok_bin.59	2454576	440	6.999	88.87	3.36	72.07	88.27	3.75	69.52	0.671682	0	1	0	20	21.5838	Medium	FALSE	TRUE	d__Bacteria;p__Proteobacteria;c__Gammaproteobacteria;o__Xanthomonadales;f__Xanthomonadaceae;g__Pseudoxanthomonas_B;s__Pseudoxanthomonas_B suwonensis_A	Not_novel	Met5197
V0036B_Ac+Ch_T1_prok_bin.8	1687285	51	55.82	93.42	0.71	89.87	96.4	0.83	92.25	0.275537	2	1	0	14	55.4441	Near-complete	TRUE	TRUE	d__Bacteria;p__Firmicutes;c__Bacilli;o__Lactobacillales;f__Streptococcaceae;g__Streptococcus;s__Streptococcus peroris	Not_novel	Met5438,Met5439
V0036B_Ac+Ch_prok_bin.28	2614560	63	87.374	99.41	0.42	97.31	97.3	0.74	93.6	0.0606722	3	2	1	20	73.4296	High	TRUE	TRUE	d__Bacteria;p__Bacteroidota;c__Bacteroidia;o__Bacteroidales;f__Bacteroidaceae;g__Alloprevotella;s__Alloprevotella sp015259235	Not_novel	Met5020,Met5021
V0102B_Ac+Ch_prok_bin.33	2073872	283	9.198	88.4	1.72	79.8	87.74	1.11	82.19	0.189874	2	3	1	22	19.5122	Medium	TRUE	TRUE	d__Bacteria;p__Proteobacteria;c__Gammaproteobacteria;o__Burkholderiales;f__Neisseriaceae;g__Kingella_B;s__	Novel_no_GTDB_annotation	Met5205,Met5206
V0060B_Ac+Ch_T1_prok_bin.22	1987979	18	155.202	100	0.04	99.8	99.89	0.23	98.74	0.00255014	7	0	0	22	50.9559	Near-complete	TRUE	TRUE	d__Bacteria;p__Proteobacteria;c__Gammaproteobacteria;o__Enterobacterales;f__Pasteurellaceae;g__Haemophilus_D;s__Haemophilus_D sp900764435	Not_novel	Met5410,Met5411
V0060B_Ac+Ch_T1_prok_bin.21	2364446	317	9.993	99.82	5.47	72.47	98.71	6.31	67.16	0.316296	3	1	1	21	90.5222	Medium	TRUE	TRUE	d__Bacteria;p__Actinobacteriota;c__Actinomycetia;o__Mycobacteriales;f__Mycobacteriaceae;g__Corynebacterium;s__Corynebacterium aurimucosum_E	Not_novel	Met5410,Met5411
V0104B_Ac_prok_bin.14	1793692	39	64.8	99.79	0.09	99.34	99.88	0	99.88	0.0278146	3	1	0	21	31.0809	Near-complete	FALSE	TRUE	d__Bacteria;p__Firmicutes_C;c__Negativicutes;o__Veillonellales;f__Veillonellaceae;g__F0422;s__F0422 sp003999875	Not_novel	Met5213
V0061B_Ch_T1_prok_bin.3	1964793	53	50.434	99.47	0.06	99.17	98.14	1.42	91.04	0.0729642	1	2	0	18	43.4406	Near-complete	FALSE	TRUE	d__Bacteria;p__Firmicutes;c__Bacilli;o__Lactobacillales;f__Streptococcaceae;g__Streptococcus;s__Streptococcus sp001813295	Not_novel	Met5462
V0029B_Ac+Ch_T1_prok_bin.8	1316023	434	3.217	56.9	1.13	51.25	54.54	0.44	52.34	0.322195	1	0	0	6	16.9034	Medium	TRUE	TRUE	d__Bacteria;p__Firmicutes_A;c__Clostridia;o__Tissierellales;f__Peptoniphilaceae;g__Finegoldia;s__Finegoldia sp900766215	Novel_GTDB_annotation	Met5469,Met5470
V0038B_Ch_T1_prok_bin.3	2192957	81	44.375	100	0.04	99.8	99.11	0.11	98.56	0.00441401	8	1	4	22	26.9659	High	FALSE	TRUE	d__Bacteria;p__Actinobacteriota;c__Actinomycetia;o__Actinomycetales;f__Micrococcaceae;g__Rothia;s__Rothia mucilaginosa_A	Not_novel	Met5356
V0190B_Ac_T3_prok_bin.17	5123183	393	18.186	99.93	2.23	88.78	98.6	2.03	88.45	0.245164	5	2	2	18	91.842	High	FALSE	TRUE	d__Bacteria;p__Actinobacteriota;c__Actinomycetia;o__Mycobacteriales;f__Mycobacteriaceae;g__Gordonia;s__Gordonia sp002009645	Not_novel	Met5646
V0091B_Ch_prok_bin.9	1924496	171	17.58	99.75	0.14	99.05	97.51	0	97.51	0.0658523	1	0	0	17	109.877	Near-complete	FALSE	TRUE	d__Bacteria;p__Firmicutes;c__Bacilli;o__Lactobacillales;f__Lactobacillaceae;g__Lactobacillus;s__Lactobacillus helveticus	Novel_GTDB_annotation	Met5163
V0007B_Ch_prok_bin.13	2176480	148	19.974	99.92	0.45	97.67	97.05	0.38	95.15	0.138292	3	1	0	18	29.0978	Near-complete	FALSE	TRUE	d__Bacteria;p__Firmicutes;c__Bacilli;o__Lactobacillales;f__Streptococcaceae;g__Lactococcus;s__Lactococcus lactis	Not_novel	Met4917
V0015B_Ch_T1_prok_bin.16	3151807	257	16.257	100	0.04	99.8	99.25	0	99.25	0.044074	5	1	2	22	19.9841	High	FALSE	TRUE	d__Bacteria;p__Proteobacteria;c__Gammaproteobacteria;o__Pseudomonadales;f__Moraxellaceae;g__Acinetobacter;s__Acinetobacter fasciculus	Not_novel	Met5444
V0007B_Ch_T1_prok_bin.11	1869336	22	151.606	99.75	0.04	99.55	99.96	0.47	97.61	0.00170037	1	1	1	22	93.1536	High	FALSE	TRUE	d__Bacteria;p__Actinobacteriota;c__Actinomycetia;o__Actinomycetales;f__Actinomycetaceae;g__Pauljensenia;s__Pauljensenia sp900541895	Not_novel	Met5449
V0122B_Ch_T3_prok_bin.62	3973607	106	59.671	100	0.11	99.45	99.73	0.38	97.83	0.00695037	5	1	0	21	32.2135	Near-complete	FALSE	TRUE	d__Bacteria;p__Proteobacteria;c__Gammaproteobacteria;o__Pseudomonadales;f__Moraxellaceae;g__Acinetobacter;s__Acinetobacter sp000369525	Novel_and_in_mothers	Met5487
V0013B_Ac+Ch_prok_bin.104	4250829	494	12.287	99.39	3.67	81.04	94.85	4.08	74.45	0.0954311	3	0	0	22	18.0992	Near-complete	TRUE	TRUE	d__Bacteria;p__Proteobacteria;c__Gammaproteobacteria;o__Burkholderiales;f__Burkholderiaceae;g__Acidovorax_A;s__	Novel_no_GTDB_annotation	Met4933,Met4934
V0015B_Ch_T1_prok_bin.23	2380302	158	23.226	100	0.48	97.6	99.05	2.25	87.8	0.179957	4	0	1	20	70.5807	Near-complete	FALSE	TRUE	d__Bacteria;p__Actinobacteriota;c__Actinomycetia;o__Actinomycetales;f__Actinomycetaceae;g__Pauljensenia;s__Pauljensenia sp001064145	Not_novel	Met5444
V0036B_Ac+Ch_prok_bin.27	1176502	470	2.461	62.96	2.16	52.16	57.06	1.94	47.36	0.436089	2	2	1	6	12.9123	Medium	TRUE	TRUE	d__Bacteria;p__Firmicutes;c__Bacilli;o__Lactobacillales;f__Aerococcaceae;g__Abiotrophia;s__Abiotrophia defectiva	Novel_GTDB_annotation	Met5020,Met5021
V0029B_Ac+Ch_prok_bin.14	1219419	19	129.751	98.61	0.75	94.86	68.95	1.71	60.4	0.00479798	3	1	2	22	28.7293	High	TRUE	TRUE	d__Bacteria;p__Patescibacteria;c__Saccharimonadia;o__Saccharimonadales;f__UBA2112;g__UBA2112;s__	Novel_no_GTDB_annotation	Met4976,Met4977
V0036B_Ac+Ch_prok_bin.19	1931900	35	95.201	99.95	0	99.95	94.92	0.34	93.22	0.0181195	2	1	1	21	98.8496	High	TRUE	TRUE	d__Bacteria;p__Proteobacteria;c__Gammaproteobacteria;o__Pseudomonadales;f__Moraxellaceae;g__Moraxella;s__	Novel_no_GTDB_annotation	Met5020,Met5021
V0038B_Ch_prok_bin.15	1255673	17	306.769	100	0.01	99.95	95.47	0	95.47	0.0759424	2	3	0	22	26.9686	Near-complete	FALSE	TRUE	d__Bacteria;p__Proteobacteria;c__Gammaproteobacteria;o__Burkholderiales;f__Neisseriaceae;g__;s__	Not_novel	Met5024
V0122B_Ch_T3_prok_bin.60	3267142	115	44.735	100	0.63	96.85	99.42	0	99.42	0.0471829	2	0	0	24	84.5712	Near-complete	FALSE	TRUE	d__Bacteria;p__Actinobacteriota;c__Actinomycetia;o__Actinomycetales;f__Microbacteriaceae;g__Leucobacter;s__Leucobacter muris	Novel_GTDB_annotation	Met5487
V0122B_Ch_T3_prok_bin.6	3123894	371	12.627	96.53	0.15	95.78	96.97	1.27	90.62	0.0235905	0	0	0	19	49.4457	Near-complete	FALSE	TRUE	d__Bacteria;p__Proteobacteria;c__Alphaproteobacteria;o__Rhodobacterales;f__Rhodobacteraceae;g__Paracoccus;s__Paracoccus sanguinis	Not_novel	Met5487
V0123B_Ac_T3_prok_bin.22	4583108	1076	5.24	79.45	6.97	44.6	79.83	5.24	53.63	0.148381	0	1	1	15	19.0439	Medium	FALSE	TRUE	d__Bacteria;p__Proteobacteria;c__Alphaproteobacteria;o__Rhizobiales;f__Rhizobiaceae;g__Pararhizobium;s__Pararhizobium sp900111275	Novel_GTDB_annotation	Met5491
V0038B_Ac+Ch_prok_bin.18	1725570	56	56.83	99.19	0.39	97.24	99.03	0	99.03	0.00581343	7	3	2	21	133.983	High	TRUE	TRUE	d__Bacteria;p__Firmicutes;c__Bacilli;o__Lactobacillales;f__Lactobacillaceae;g__Lactobacillus;s__Lactobacillus delbrueckii	Not_novel	Met5024,Met5025
V0008B_Ac+Ch_prok_bin.125	2790194	362	11.178	92.42	0.06	92.12	96.09	1.79	87.14	0.0514896	0	3	0	12	16.3035	Near-complete	TRUE	TRUE	d__Bacteria;p__Firmicutes_A;c__Clostridia;o__Lachnospirales;f__Lachnospiraceae;g__Catonella;s__Catonella massiliensis	Novel_GTDB_annotation	Met4920,Met4921
V0122B_Ch_T3_prok_bin.19	3915594	190	37.942	100	0.97	95.15	97.22	1.19	91.27	0.0368565	2	1	2	23	21.3931	High	FALSE	TRUE	d__Bacteria;p__Proteobacteria;c__Alphaproteobacteria;o__Rhizobiales;f__Rhizobiaceae;g__Aquamicrobium_A;s__Aquamicrobium_A aerolatum	Novel_GTDB_annotation	Met5487
V0018B_Ac+Ch_T1_prok_bin.15	1852469	247	10.792	83.88	6.26	52.58	81.38	5.01	56.33	0.400516	0	0	0	15	92.8286	Medium	TRUE	TRUE	d__Bacteria;p__Firmicutes;c__Bacilli;o__Lactobacillales;f__Streptococcaceae;g__Streptococcus;s__	Novel_no_GTDB_annotation	Met5376,Met5377
V0119B_Ac+Ch_T3_prok_bin.7	2842326	350	12.079	94.85	1.2	88.85	96.73	1.16	90.93	0.0485265	2	1	0	19	21.7004	Near-complete	TRUE	TRUE	d__Bacteria;p__Bacteroidota;c__Bacteroidia;o__Bacteroidales;f__Bacteroidaceae;g__Prevotella;s__Prevotella histicola	Novel_GTDB_annotation	Met5481,Met5482
V0133B_Ac+Ch_T3_prok_bin.10	1312739	492	2.75	63.65	2.35	51.9	63.83	4.51	41.28	0.392776	3	0	3	13	18.1442	Medium	TRUE	TRUE	d__Bacteria;p__Proteobacteria;c__Gammaproteobacteria;o__Enterobacterales;f__Pasteurellaceae;g__Haemophilus_D;s__Haemophilus_D sp900755445	Novel_GTDB_annotation	Met5515,Met5516
V0099B_Ac+Ch_prok_bin.161	3082308	70	76.012	84.79	2.12	74.19	84.1	2.93	69.45	0.163463	0	0	0	19	100.403	Medium	TRUE	TRUE	d__Bacteria;p__Proteobacteria;c__Alphaproteobacteria;o__Sphingomonadales;f__Sphingomonadaceae;g__Sphingomonas;s__Sphingomonas paucimobilis	Novel_GTDB_annotation	Met5196,Met5197
V0017B_Ac+Ch_prok_bin.22	1939959	245	9.963	85.07	3.22	68.97	86.73	2.45	74.48	0.209134	3	0	1	21	26.3597	Medium	TRUE	TRUE	d__Bacteria;p__Firmicutes;c__Bacilli;o__Lactobacillales;f__Streptococcaceae;g__Streptococcus;s__	Novel_no_GTDB_annotation	Met4942,Met4943
V0179B_Ch_T3_prok_bin.29	1574560	405	4.5	66.92	2.34	55.22	43.33	0	43.33	0.124197	0	0	0	2	16.4537	Medium	FALSE	TRUE	d__Bacteria;p__Firmicutes;c__Bacilli;o__Lactobacillales;f__Streptococcaceae;g__Streptococcus;s__	Novel_no_GTDB_annotation	Met5620
V0069B_Ac+Ch_prok_bin.58	811829	241	3.636	79.98	2.19	69.03	45.69	0	45.69	0.0851323	2	0	0	14	10.9509	Medium	TRUE	TRUE	d__Bacteria;p__Patescibacteria;c__Saccharimonadia;o__Saccharimonadales;f__Saccharimonadaceae;g__Saccharimonas;s__	Novel_no_GTDB_annotation	Met5093,Met5094
V0103B_Ac+Ch_prok_bin.30	748498	25	38.044	95.27	0.71	91.72	64.48	0	64.48	0.0173212	3	1	2	22	17.62	High	TRUE	TRUE	d__Bacteria;p__Patescibacteria;c__Saccharimonadia;o__Saccharimonadales;f__Nanosynbacteraceae;g__Nanosynbacter;s__	Novel_no_GTDB_annotation	Met5209,Met5210
V0068B_Ac+Ch_prok_bin.69	1212379	51	32.126	100	0.19	99.05	92.47	0.43	90.32	0.00453612	3	1	2	21	18.5229	High	TRUE	TRUE	d__Bacteria;p__Proteobacteria;c__Gammaproteobacteria;o__Burkholderiales;f__Neisseriaceae;g__;s__	Novel_no_GTDB_annotation	Met5091,Met5092
V0202B_Ch_T3_prok_bin.6	4110501	52	118.337	100	0.06	99.7	100	0	100	0.00521214	3	2	2	21	133.548	High	FALSE	TRUE	d__Bacteria;p__Bacteroidota;c__Bacteroidia;o__Flavobacteriales;f__Weeksellaceae;g__Elizabethkingia;s__Elizabethkingia bruuniana	Novel_GTDB_annotation	Met6198
V0099B_Ac+Ch_prok_bin.169	929681	6	294.815	95.72	0.35	93.97	64.25	0.85	60	0.0239364	0	1	0	22	41.8583	Near-complete	TRUE	TRUE	d__Bacteria;p__Patescibacteria;c__Saccharimonadia;o__Saccharimonadales;f__UBA1547;g__UBA6175;s__	Novel_and_in_mothers	Met5196,Met5197
V0119B_Ac+Ch_T3_prok_bin.27	1978303	28	167.735	99.98	0.38	98.08	98.94	0	98.94	0.00420995	1	1	0	21	92.5506	Near-complete	TRUE	TRUE	d__Bacteria;p__Firmicutes;c__Bacilli;o__Lactobacillales;f__Lactobacillaceae;g__Lactobacillus;s__Lactobacillus acidophilus	Not_novel	Met5481,Met5482
V0099B_Ac+Ch_prok_bin.171	4688253	799	7.372	81.57	3.43	64.42	78.22	2.6	65.22	0.235087	0	1	0	21	14.1544	Medium	TRUE	TRUE	d__Bacteria;p__Proteobacteria;c__Alphaproteobacteria;o__Rhizobiales;f__Rhizobiaceae;g__Pararhizobium;s__	Novel_no_GTDB_annotation	Met5196,Met5197
V0069B_Ac+Ch_prok_bin.9	3313178	952	4.041	70.37	4.3	48.87	72.35	2.89	57.9	0.155059	0	2	0	21	11.2734	Medium	TRUE	TRUE	d__Bacteria;p__Actinobacteriota;c__Actinomycetia;o__Mycobacteriales;f__Mycobacteriaceae;g__C1-24;s__	Novel_no_GTDB_annotation	Met5093,Met5094
V0099B_Ac+Ch_prok_bin.177	4696405	808	7.721	85.33	1.51	77.78	88.11	4.08	67.71	0.28897	1	2	0	19	11.803	Medium	TRUE	TRUE	d__Bacteria;p__Proteobacteria;c__Alphaproteobacteria;o__Rhizobiales;f__Rhizobiaceae;g__Agrobacterium;s__	Not_novel	Met5196,Met5197
V0014B_Ac+Ch_prok_bin.45	1332101	272	5.892	79.07	1.07	73.72	87.46	0	87.46	0.100652	2	0	0	2	24.9826	Medium	TRUE	TRUE	d__Bacteria;p__Fusobacteriota;c__Fusobacteriia;o__Fusobacteriales;f__Fusobacteriaceae;g__Fusobacterium;s__	Novel_no_GTDB_annotation	Met4935,Met4936
V0099B_Ac+Ch_prok_bin.184	3819312	93	60.447	99.88	0.37	98.03	97.48	0.54	94.78	0.055697	1	1	0	24	37.4584	Near-complete	TRUE	TRUE	d__Bacteria;p__Actinobacteriota;c__Actinomycetia;o__Actinomycetales;f__Dermatophilaceae;g__Flexivirga;s__	Novel_no_GTDB_annotation	Met5196,Met5197
V0008B_Ac_prok_bin.30	3714764	1167	3.502	67.98	1.52	60.38	70.05	0.92	65.45	0.0376968	0	0	1	19	9.44563	Medium	FALSE	TRUE	d__Bacteria;p__Proteobacteria;c__Alphaproteobacteria;o__Rhizobiales;f__Rhizobiaceae;g__Agrobacterium;s__Agrobacterium sp900013535	Novel_GTDB_annotation	Met4921
V0131B_Ac_T3_prok_bin.18	3086977	57	103.135	100	1.19	94.05	99.76	2.3	88.26	0.0279455	4	2	0	22	66.4258	Near-complete	FALSE	TRUE	d__Bacteria;p__Proteobacteria;c__Gammaproteobacteria;o__Xanthomonadales;f__Xanthomonadaceae;g__Luteimonas;s__Luteimonas sp002798175	Novel_GTDB_annotation	Met5510
V0099B_Ac+Ch_prok_bin.188	3604014	196	36.755	99.56	0.31	98.01	98.1	0.76	94.3	0.0375034	0	2	5	18	22.8984	Near-complete	TRUE	TRUE	d__Bacteria;p__Firmicutes_A;c__Clostridia;o__Lachnospirales;f__Lachnospiraceae;g__Blautia_A;s__Blautia_A wexlerae	Not_novel	Met5196,Met5197
V0189B_Ac+Ch_T3_prok_bin.44	736699	299	2.472	63.5	2.1	53	54.78	2.59	41.83	0.307535	1	0	1	8	11.8526	Medium	TRUE	TRUE	d__Bacteria;p__Proteobacteria;c__Gammaproteobacteria;o__Burkholderiales;f__Neisseriaceae;g__QFNR01;s__	Novel_no_GTDB_annotation	Met5642,Met5643
V0098B_Ch_prok_bin.7	1687809	620	2.732	64.7	0.79	60.75	68.58	1.68	60.18	0.634371	2	0	0	13	15.7346	Medium	FALSE	TRUE	d__Bacteria;p__Proteobacteria;c__Gammaproteobacteria;o__Pseudomonadales;f__Moraxellaceae;g__Moraxella_A;s__Moraxella_A cinereus	Novel_GTDB_annotation	Met5191
V0017B_Ac+Ch_prok_bin.48	2187418	192	14.526	91.92	2.81	77.87	92.12	6.59	59.17	0.309951	4	1	1	18	31.2537	High	TRUE	TRUE	d__Bacteria;p__Actinobacteriota;c__Actinomycetia;o__Actinomycetales;f__Actinomycetaceae;g__Pauljensenia;s__	Novel_no_GTDB_annotation	Met4942,Met4943
V0131B_Ac_T3_prok_bin.12	4017744	146	44.987	99.63	0.2	98.63	98.39	1.81	89.34	0.0149377	2	0	1	23	23.0688	Near-complete	FALSE	TRUE	d__Bacteria;p__Proteobacteria;c__Alphaproteobacteria;o__Rhizobiales;f__Rhizobiaceae;g__Aureimonas;s__Aureimonas altamirensis_A	Novel_GTDB_annotation	Met5510
V0099B_Ac+Ch_prok_bin.159	3081527	73	99.726	99.99	0.37	98.14	98.85	0.38	96.95	0.0198536	3	2	1	19	69.9545	High	TRUE	TRUE	d__Bacteria;p__Proteobacteria;c__Gammaproteobacteria;o__Legionellales;f__Legionellaceae;g__Legionella;s__	Novel_no_GTDB_annotation	Met5196,Met5197
V0104B_Ac+Ch_prok_bin.114	858460	4	252.895	99.78	0	99.78	61.68	0.85	57.43	0.00449597	1	3	2	23	352.684	High	TRUE	TRUE	d__Bacteria;p__Patescibacteria;c__Saccharimonadia;o__Saccharimonadales;f__Saccharimonadaceae;g__;s__	Novel_and_in_mothers	Met5212,Met5213
V0092B_Ac_prok_bin.4	2450184	651	4.338	86.74	0.8	82.74	87.58	3.55	69.83	0.323314	1	3	0	21	16.457	Medium	FALSE	TRUE	d__Bacteria;p__Deinococcota;c__Deinococci;o__Deinococcales;f__Deinococcaceae;g__Deinococcus;s__	Not_novel	Met5167
V0104B_Ac+Ch_prok_bin.42	1206090	383	3.4	65.3	2.16	54.5	67.62	1.74	58.92	0.336598	4	0	0	20	9.59964	Medium	TRUE	TRUE	d__Bacteria;p__Proteobacteria;c__Gammaproteobacteria;o__Enterobacterales;f__Pasteurellaceae;g__Aggregatibacter;s__Aggregatibacter sp000466335	Novel_GTDB_annotation	Met5212,Met5213
V0069B_Ac+Ch_prok_bin.15	2073237	84	37.535	98.8	0.6	95.8	98.58	1.18	92.68	0.0499357	4	2	2	21	24.0561	High	TRUE	TRUE	d__Bacteria;p__Actinobacteriota;c__Actinomycetia;o__Actinomycetales;f__Actinomycetaceae;g__Actinomyces;s__Actinomyces graevenitzii	Not_novel	Met5093,Met5094
V0017B_Ac+Ch_T1_prok_bin.44	5544396	541	14.516	93.83	2.58	80.93	94.63	3.71	76.08	0.125243	2	0	0	22	16.167	Near-complete	TRUE	TRUE	d__Bacteria;p__Actinobacteriota;c__Actinomycetia;o__Mycobacteriales;f__Mycobacteriaceae;g__Rhodococcus_B;s__	Novel_no_GTDB_annotation	Met5453,Met5454
V0171B_Ac+Ch_T3_prok_bin.29	2030626	245	11.371	99.92	1.33	93.27	95.34	0.22	94.24	0.0235344	1	0	0	22	23.4536	Near-complete	TRUE	TRUE	d__Bacteria;p__Actinobacteriota;c__Actinomycetia;o__Mycobacteriales;f__Mycobacteriaceae;g__Corynebacterium;s__Corynebacterium otitidis	Not_novel	Met5600,Met5601
V0014B_Ac_T1_prok_bin.21	1274415	13	174.433	100	0	100	90.42	0.43	88.27	0.0148033	1	0	3	22	104.609	Near-complete	FALSE	TRUE	d__Bacteria;p__Proteobacteria;c__Gammaproteobacteria;o__Burkholderiales;f__Neisseriaceae;g__QFNR01;s__QFNR01 sp003248485	Not_novel	Met5360
V0017B_Ac+Ch_T1_prok_bin.7	1661295	50	60.562	88.07	1.56	80.27	92.68	1.93	83.03	0.0695735	2	3	0	10	65.7093	Medium	TRUE	TRUE	d__Bacteria;p__Firmicutes_A;c__Clostridia;o__Tissierellales;f__Peptoniphilaceae;g__Anaerococcus;s__Anaerococcus nagyae	Not_novel	Met5453,Met5454
V0099B_Ac+Ch_prok_bin.148	8104243	2001	4.879	88.45	1.62	80.35	79.91	1.43	72.76	0.122256	2	0	0	17	10.8921	Medium	TRUE	TRUE	d__Bacteria;p__Myxococcota;c__Myxococcia;o__Myxococcales;f__Myxococcaceae;g__Corallococcus;s__Corallococcus interemptor	Novel_GTDB_annotation	Met5196,Met5197
V0171B_Ac+Ch_T3_prok_bin.33	1546996	121	16.834	76.65	0.99	71.7	77.92	1.12	72.32	0.161275	0	0	0	13	50.9805	Medium	TRUE	TRUE	d__Bacteria;p__Firmicutes;c__Bacilli;o__Lactobacillales;f__Streptococcaceae;g__Streptococcus;s__Streptococcus parasanguinis_H	Not_novel	Met5600,Met5601
V0104B_Ac+Ch_prok_bin.29	643877	40	25.032	98.89	1.17	93.04	62.89	0.85	58.64	0.03549	1	4	0	20	19.9229	Near-complete	TRUE	TRUE	d__Bacteria;p__Patescibacteria;c__Saccharimonadia;o__Saccharimonadales;f__Nanogingivalaceae;g__Nanogingivalis;s__	Novel_no_GTDB_annotation	Met5212,Met5213
V0171B_Ac+Ch_T3_prok_bin.40	1761312	182	13.854	93.82	2.71	80.27	98.05	1.4	91.05	0.118694	3	1	0	19	35.5682	Near-complete	TRUE	TRUE	d__Bacteria;p__Firmicutes_C;c__Negativicutes;o__Veillonellales;f__Veillonellaceae;g__Veillonella;s__Veillonella sp018367495	Not_novel	Met5600,Met5601
V0017B_Ac+Ch_T1_prok_bin.9	1529995	20	119.912	99.64	0.17	98.79	100	0	100	0.00476736	2	0	0	22	30.1309	Near-complete	TRUE	TRUE	d__Bacteria;p__Actinobacteriota;c__Coriobacteriia;o__Coriobacteriales;f__Atopobiaceae;g__Lancefieldella;s__Lancefieldella sp000564995	Not_novel	Met5453,Met5454
V0008B_Ch_prok_bin.47	1502320	95	22.517	87.2	1.84	78	92.01	1.34	85.31	0.214921	3	4	1	13	36.0851	Medium	FALSE	TRUE	d__Bacteria;p__Firmicutes;c__Bacilli;o__Lactobacillales;f__Aerococcaceae;g__Granulicatella;s__	Novel_no_GTDB_annotation	Met4920
V0014B_Ac+Ch_prok_bin.65	3849972	501	10.74	94.32	2.2	83.32	96.23	0.59	93.28	0.0890851	4	0	1	22	19.7974	Near-complete	TRUE	TRUE	d__Bacteria;p__Proteobacteria;c__Gammaproteobacteria;o__Burkholderiales;f__Burkholderiaceae;g__Acidovorax;s__Acidovorax temperans	Novel_GTDB_annotation	Met4935,Met4936
V0014B_Ac+Ch_prok_bin.60	4800388	138	63.385	100	2.32	88.4	98.6	2.38	86.7	0.0511822	4	0	2	22	61.7118	Near-complete	TRUE	TRUE	d__Bacteria;p__Proteobacteria;c__Gammaproteobacteria;o__Pseudomonadales;f__Pseudomonadaceae;g__Pseudomonas_E;s__Pseudomonas_E lundensis	Not_novel	Met4935,Met4936
V0099B_Ac+Ch_prok_bin.155	1070680	367	3.133	62.04	0.39	60.09	63.98	0.72	60.38	0.0450564	1	0	0	4	9.28005	Medium	TRUE	TRUE	d__Bacteria;p__Firmicutes;c__Bacilli;o__Lactobacillales;f__Carnobacteriaceae;g__Alloiococcus;s__Alloiococcus otitis	Novel_GTDB_annotation	Met5196,Met5197
V0058B_Ac_T1_prok_bin.31	784980	286	2.854	58.77	1.95	49.02	52.07	0	52.07	0.222769	0	0	0	8	10.596	Medium	FALSE	TRUE	d__Bacteria;p__Firmicutes;c__Bacilli;o__Lactobacillales;f__Aerococcaceae;g__Granulicatella;s__	Novel_no_GTDB_annotation	Met5326
V0175B_Ac+Ch_T3_prok_bin.18	2015195	25	139.153	99.16	0.03	99.01	98.46	0	98.46	0.0141793	5	3	0	16	45.1022	Near-complete	TRUE	TRUE	d__Bacteria;p__Firmicutes;c__Bacilli;o__Lactobacillales;f__Aerococcaceae;g__Abiotrophia;s__Abiotrophia defectiva	Not_novel	Met5611,Met5612
V0088B_Ac+Ch_prok_bin.79	1271479	394	3.492	59.23	0.28	57.83	60.88	1.37	54.03	0.101946	0	2	0	13	12.3037	Medium	TRUE	TRUE	d__Bacteria;p__Proteobacteria;c__Gammaproteobacteria;o__Burkholderiales;f__Neisseriaceae;g__Simonsiella;s__Simonsiella muelleri	Novel_GTDB_annotation	Met5152,Met5153
V0014B_Ac_T1_prok_bin.54	1083837	307	3.809	51.33	0.03	51.18	36.36	2.3	24.86	0.739799	1	2	1	11	53.7621	Medium	FALSE	TRUE	d__Bacteria;p__Proteobacteria;c__Gammaproteobacteria;o__Enterobacterales;f__Pasteurellaceae;g__Haemophilus_D;s__	Novel_no_GTDB_annotation	Met5360
V0008B_Ch_prok_bin.29	938922	16	127.847	97.09	2.66	83.79	72.47	1.12	66.87	0.00429434	2	0	0	22	44.0876	Near-complete	FALSE	TRUE	d__Bacteria;p__Patescibacteria;c__JAEDAM01;o__Absconditabacterales;f__X112;g__HOT-345;s__HOT-345 sp013333295	Novel_GTDB_annotation	Met4920
V0088B_Ac+Ch_prok_bin.66	2102362	38	106.399	100	0	100	96.85	0.41	94.8	0.00788646	2	1	1	22	41.4784	High	TRUE	TRUE	d__Bacteria;p__Proteobacteria;c__Gammaproteobacteria;o__Pseudomonadales;f__Moraxellaceae;g__Moraxella;s__Moraxella nonliquefaciens	Not_novel	Met5152,Met5153
V0058B_Ac_T1_prok_bin.29	1210322	371	3.562	55.23	1.91	45.68	65.66	2.96	50.86	0.195821	0	0	0	14	11.9604	Medium	FALSE	TRUE	d__Bacteria;p__Actinobacteriota;c__Coriobacteriia;o__Coriobacteriales;f__Atopobiaceae;g__Paratractidigestivibacter;s__Paratractidigestivibacter faecalis	Novel_GTDB_annotation	Met5326
V0008B_Ch_prok_bin.10	2410967	291	11.895	87.85	1.98	77.95	86.3	2.43	74.15	0.154942	3	0	0	17	21.6746	Medium	FALSE	TRUE	d__Bacteria;p__Bacteroidota;c__Bacteroidia;o__Bacteroidales;f__Bacteroidaceae;g__Prevotella;s__	Novel_no_GTDB_annotation	Met4920
V0088B_Ch_prok_bin.4	1974653	82	35.803	100	1.86	90.7	97.88	0.9	93.38	0.0286925	2	1	0	22	71.7729	Near-complete	FALSE	TRUE	d__Bacteria;p__Proteobacteria;c__Gammaproteobacteria;o__Burkholderiales;f__Neisseriaceae;g__Neisseria;s__	Novel_no_GTDB_annotation	Met5152
V0202B_Ch_T3_prok_bin.4	3271453	60	97.256	94.72	0.51	92.17	94.56	1.14	88.86	0.0187275	0	0	0	20	69.7044	Near-complete	FALSE	TRUE	d__Bacteria;p__Proteobacteria;c__Alphaproteobacteria;o__Sphingomonadales;f__Sphingomonadaceae;g__Sphingobium;s__	Novel_no_GTDB_annotation	Met6198
V0099B_Ac+Ch_prok_bin.119	2437975	518	5.703	95.16	0.91	90.61	85.99	1.34	79.29	0.0293199	0	1	0	18	12.0796	Near-complete	TRUE	TRUE	d__Bacteria;p__Firmicutes_A;c__Clostridia;o__Oscillospirales;f__Ruminococcaceae;g__CAG-353;s__CAG-353 sp900066885	Not_novel	Met5196,Met5197
V0171B_Ch_T3_prok_bin.5	1265414	486	2.669	52.8	2.18	41.9	56.95	0.95	52.2	0.462159	2	0	0	13	10.8075	Medium	FALSE	TRUE	d__Bacteria;p__Bacteroidota;c__Bacteroidia;o__Bacteroidales;f__Bacteroidaceae;g__Alloprevotella;s__Alloprevotella sp905371275	Novel_GTDB_annotation	Met5600
V0131B_Ac+Ch_T3_prok_bin.6	1727359	653	2.822	50.47	0.65	47.22	55.45	0.62	52.35	0.170156	1	0	0	14	8.83087	Medium	TRUE	TRUE	d__Bacteria;p__Proteobacteria;c__Gammaproteobacteria;o__Burkholderiales;f__Burkholderiaceae;g__Lautropia;s__Lautropia mirabilis	Novel_GTDB_annotation	Met5509,Met5510
V0089B_Ac+Ch_prok_bin.116	2415354	20	214.465	98.42	1.25	92.17	91.18	3.91	71.63	0.0129522	3	1	1	22	48.7633	High	TRUE	TRUE	d__Bacteria;p__Proteobacteria;c__Alphaproteobacteria;o__Micavibrionales;f__UBA2020;g__UBA2020;s__	Novel_no_GTDB_annotation	Met5156,Met5157
V0123B_Ac+Ch_T3_prok_bin.41	2863229	463	8.378	88.74	1.27	82.39	94.33	1.55	86.58	0.0746724	2	1	0	21	25.1964	Medium	TRUE	TRUE	d__Bacteria;p__Proteobacteria;c__Alphaproteobacteria;o__Sphingomonadales;f__Sphingomonadaceae;g__Sphingomonas;s__	Novel_no_GTDB_annotation	Met5490,Met5491
V0008B_Ac+Ch_prok_bin.86	4019038	49	131.987	100	0.03	99.85	99.86	0	99.86	0.00353677	3	1	1	22	44.57	High	TRUE	TRUE	d__Bacteria;p__Proteobacteria;c__Gammaproteobacteria;o__Pseudomonadales;f__Moraxellaceae;g__Alkanindiges;s__	Novel_no_GTDB_annotation	Met4920,Met4921
V0008B_Ac+Ch_prok_bin.81	1337897	196	8.997	70.37	2.27	59.02	75.14	2.9	60.64	0.759875	2	0	0	11	101.278	Medium	TRUE	TRUE	d__Bacteria;p__Firmicutes_C;c__Negativicutes;o__Veillonellales;f__Veillonellaceae;g__F0422;s__	Novel_no_GTDB_annotation	Met4920,Met4921
V0061B_Ac+Ch_prok_bin.115	1069795	462	2.24	58.55	1.52	50.95	39.84	0.32	38.24	0.342802	0	0	0	6	8.43097	Medium	TRUE	TRUE	d__Bacteria;p__Firmicutes_A;c__Clostridia;o__Lachnospirales;f__Lachnospiraceae;g__Oribacterium;s__Oribacterium sinus	Novel_GTDB_annotation	Met5076,Met5077
V0008B_Ac+Ch_prok_bin.8	720281	66	14.96	88.45	1.57	80.6	80.19	0	80.19	0.0252359	1	1	4	22	17.2033	Medium	TRUE	TRUE	d__Bacteria;p__Patescibacteria;c__Saccharimonadia;o__Saccharimonadales;f__Nanosyncoccaceae;g__Nanosyncoccus;s__Nanosyncoccus nanoralicus	Novel_GTDB_annotation	Met4920,Met4921
V0038B_Ac+Ch_T1_prok_bin.13	1611651	25	241.607	99.95	0.03	99.8	95	0	95	0.00274742	5	7	8	22	60.0412	High	TRUE	TRUE	d__Bacteria;p__Actinobacteriota;c__Actinomycetia;o__Mycobacteriales;f__Mycobacteriaceae;g__Lawsonella;s__Lawsonella clevelandensis_A	Not_novel	Met5356,Met5357
V0098B_Ac+Ch_prok_bin.81	2489604	373	9.155	94.37	1.86	85.07	92.73	3.43	75.58	0.0191514	1	0	1	15	16.689	Near-complete	TRUE	TRUE	d__Bacteria;p__Firmicutes_A;c__Clostridia;o__Lachnospirales;f__Lachnospiraceae;g__Anaerostipes;s__Anaerostipes hadrus	Not_novel	Met5191,Met5192
V0008B_Ac+Ch_prok_bin.67	3065231	230	19.891	94.92	0.35	93.17	96.7	0.42	94.6	0.0345223	2	2	0	18	19.0022	Near-complete	TRUE	TRUE	d__Bacteria;p__Bacteroidota;c__Bacteroidia;o__Bacteroidales;f__Bacteroidaceae;g__Prevotella;s__Prevotella shahii	Novel_GTDB_annotation	Met4920,Met4921
V0038B_Ac+Ch_T1_prok_bin.14	1629903	84	33.6	82.71	5.13	57.06	87.58	6.34	55.88	0.307718	0	1	0	9	66.5947	Medium	TRUE	TRUE	d__Bacteria;p__Firmicutes;c__Bacilli;o__Lactobacillales;f__Streptococcaceae;g__Streptococcus;s__	Novel_no_GTDB_annotation	Met5356,Met5357
V0061B_Ac+Ch_prok_bin.124	6277933	140	84.22	99.99	0.11	99.44	98.87	0.94	94.17	0.0252837	6	2	1	22	25.3487	High	TRUE	TRUE	d__Bacteria;p__Actinobacteriota;c__Actinomycetia;o__Mycobacteriales;f__Mycobacteriaceae;g__Rhodococcus;s__Rhodococcus qingshengii	Novel_and_in_mothers	Met5076,Met5077
V0015B_Ac+Ch_T1_prok_bin.9	1112552	318	3.808	62.31	1.52	54.71	66.63	1.09	61.18	0.0993367	1	0	0	5	9.80108	Medium	TRUE	TRUE	d__Bacteria;p__Firmicutes;c__Bacilli;o__Lactobacillales;f__Aerococcaceae;g__Granulicatella;s__	Not_novel	Met5444,Met5445
V0068B_Ac+Ch_prok_bin.22	2032223	41	84.222	100	2.42	87.9	99.58	2	89.58	0.0653585	8	1	2	21	88.1351	High	TRUE	TRUE	d__Bacteria;p__Proteobacteria;c__Gammaproteobacteria;o__Enterobacterales;f__Pasteurellaceae;g__Haemophilus_A;s__Haemophilus_A sputorum	Novel_GTDB_annotation	Met5091,Met5092
V0202B_Ch_T3_prok_bin.20	3268434	363	11.532	83.14	2.02	73.04	83.13	1.94	73.43	0.162936	3	0	0	14	52.0253	Medium	FALSE	TRUE	d__Bacteria;p__Proteobacteria;c__Gammaproteobacteria;o__Pseudomonadales;f__Moraxellaceae;g__Acinetobacter;s__Acinetobacter colistiniresistens	Novel_GTDB_annotation	Met6198
V0015B_Ac+Ch_prok_bin.101	1948912	60	54.722	87.55	3.09	72.1	92.98	3.38	76.08	0.213348	4	2	2	18	41.0594	Medium	TRUE	TRUE	d__Bacteria;p__Bacteroidota;c__Bacteroidia;o__Bacteroidales;f__Porphyromonadaceae;g__Porphyromonas;s__	Novel_no_GTDB_annotation	Met4938,Met4939
V0061B_Ac+Ch_prok_bin.28	5902833	1099	7.104	96.53	2.46	84.23	93.57	3.76	74.77	0.270975	3	2	3	20	19.0618	High	TRUE	TRUE	d__Bacteria;p__Proteobacteria;c__Gammaproteobacteria;o__Pseudomonadales;f__Pseudomonadaceae;g__Pseudomonas_E;s__Pseudomonas_E paracarnis	Not_novel	Met5076,Met5077
V0189B_Ac+Ch_T3_prok_bin.10	1651357	109	22.79	99.78	0.69	96.33	97.34	0	97.34	0.118385	2	1	1	20	33.7372	High	TRUE	TRUE	d__Bacteria;p__Firmicutes_C;c__Negativicutes;o__Veillonellales;f__Veillonellaceae;g__F0422;s__F0422 sp001553345	Not_novel	Met5642,Met5643
V0043B_Ch_prok_bin.36	1343010	233	7.617	67.77	2.61	54.72	71.28	2.04	61.08	0.367153	2	0	0	17	325.661	Medium	FALSE	TRUE	d__Bacteria;p__Firmicutes;c__Bacilli;o__Lactobacillales;f__Streptococcaceae;g__Streptococcus;s__Streptococcus sp901875575	Novel_GTDB_annotation	Met5035
V0060B_Ac+Ch_prok_bin.21	1066164	346	3.208	72.89	1.89	63.44	69.9	3.8	50.9	0.0951764	0	0	0	5	12.1652	Medium	TRUE	TRUE	d__Bacteria;p__Bacteroidota;c__Bacteroidia;o__Flavobacteriales;f__Weeksellaceae;g__JABCPE02;s__	Novel_no_GTDB_annotation	Met5073,Met5074
V0099B_Ac+Ch_prok_bin.63	4290812	899	5.9	88.27	0.57	85.42	79.14	2.24	67.94	0.208851	2	1	2	19	16.6013	Medium	TRUE	TRUE	d__Bacteria;p__Proteobacteria;c__Alphaproteobacteria;o__Acetobacterales;f__Acetobacteraceae;g__Roseomonas;s__	Novel_no_GTDB_annotation	Met5196,Met5197
V0017B_Ac_T1_prok_bin.40	5641535	1345	4.877	85.81	4.91	61.26	87.2	3.5	69.7	0.251751	3	0	3	18	17.6345	Medium	FALSE	TRUE	d__Bacteria;p__Proteobacteria;c__Gammaproteobacteria;o__Pseudomonadales;f__Pseudomonadaceae;g__Pseudomonas_E;s__Pseudomonas_E reactans	Novel_GTDB_annotation	Met5454
V0102B_Ch_prok_bin.49	3209932	73	75.326	99.79	0.11	99.24	98.66	0	98.66	0.00377172	3	0	1	22	54.3635	Near-complete	FALSE	TRUE	d__Bacteria;p__Proteobacteria;c__Gammaproteobacteria;o__Burkholderiales;f__Burkholderiaceae;g__Lautropia;s__Lautropia mirabilis	Novel_GTDB_annotation	Met5205
V0180B_Ac+Ch_T3_prok_bin.50	640408	18	51.4	98.81	0.53	96.16	64.45	0	64.45	0.00742211	1	2	3	22	74.1602	High	TRUE	TRUE	d__Bacteria;p__Patescibacteria;c__Saccharimonadia;o__Saccharimonadales;f__Nanogingivalaceae;g__Nanogingivalis;s__Nanogingivalis gingivitcus	Novel_GTDB_annotation	Met5622,Met5623
V0060B_Ac+Ch_prok_bin.30	2405507	496	6.022	86.71	6.18	55.81	86.87	1.79	77.92	0.329253	4	1	1	15	17.2305	Medium	TRUE	TRUE	d__Bacteria;p__Bacteroidota;c__Bacteroidia;o__Bacteroidales;f__Porphyromonadaceae;g__Porphyromonas;s__Porphyromonas sp905372525	Novel_GTDB_annotation	Met5073,Met5074
V0189B_Ac_T3_prok_bin.34	3433059	259	23.899	98.36	0.27	97.01	98.91	0.8	94.91	0.0310862	0	0	0	21	21.0475	Near-complete	FALSE	TRUE	d__Bacteria;p__Proteobacteria;c__Alphaproteobacteria;o__Sphingomonadales;f__Sphingomonadaceae;g__;s__	Novel_no_GTDB_annotation	Met5643
V0058B_Ac+Ch_T1_prok_bin.29	2150790	142	22.926	96.22	0.82	92.12	99.65	2.51	87.1	0.0451871	3	0	0	21	20.7471	Near-complete	TRUE	TRUE	d__Bacteria;p__Actinobacteriota;c__Coriobacteriia;o__Coriobacteriales;f__Coriobacteriaceae;g__Collinsella;s__Collinsella sp900542635	Not_novel	Met5326,Met5327
V0069B_Ch_prok_bin.27	1820004	95	26.351	100	0.13	99.35	98.91	0.55	96.16	0.05122	1	0	1	13	36.3278	Near-complete	FALSE	TRUE	d__Bacteria;p__Firmicutes;c__Bacilli;o__Lactobacillales;f__Aerococcaceae;g__Granulicatella;s__	Novel_and_in_mothers	Met5093
V0058B_Ac+Ch_prok_bin.38	805350	29	39.322	98.7	0.42	96.6	63.93	0	63.93	0.0411155	2	1	0	21	18.0001	Near-complete	TRUE	TRUE	d__Bacteria;p__Patescibacteria;c__Saccharimonadia;o__Saccharimonadales;f__Nanosynbacteraceae;g__Nanosynbacter;s__	Novel_no_GTDB_annotation	Met5069,Met5070
V0179B_Ac_T3_prok_bin.21	3585347	737	6.017	86.92	0.46	84.62	87.53	0.57	84.68	0.0407944	2	1	1	16	18.8473	Medium	FALSE	TRUE	d__Bacteria;p__Proteobacteria;c__Gammaproteobacteria;o__Pseudomonadales;f__Moraxellaceae;g__Alkanindiges;s__	Novel_no_GTDB_annotation	Met5621
V0060B_Ac+Ch_prok_bin.55	724369	10	145.221	98.16	0.25	96.91	65.81	0	65.81	0.0135993	1	1	1	20	29.8502	High	TRUE	TRUE	d__Bacteria;p__Patescibacteria;c__Saccharimonadia;o__Saccharimonadales;f__Nanosynbacteraceae;g__Nanosynbacter;s__Nanosynbacter sp007845355	Not_novel	Met5073,Met5074
V0089B_Ac+Ch_prok_bin.100	4073968	793	6.736	78.87	0.58	75.97	79.14	1.43	71.99	0.0145586	0	0	0	17	12.0131	Medium	TRUE	TRUE	d__Bacteria;p__Bacteroidota;c__Bacteroidia;o__AKYH767;f__B-17BO;g__UBA4416;s__UBA4416 sp002390745	Novel_GTDB_annotation	Met5156,Met5157
V0074B_Ac+Ch_prok_bin.83	1427627	421	3.818	63.95	3.28	47.55	66.65	1.58	58.75	0.228891	2	0	0	15	10.2592	Medium	TRUE	TRUE	d__Bacteria;p__Actinobacteriota;c__Actinomycetia;o__Mycobacteriales;f__Mycobacteriaceae;g__Corynebacterium;s__Corynebacterium jeikeium_A	Not_novel	Met5105,Met5106
V0060B_Ac+Ch_prok_bin.48	3462501	815	4.872	85.9	1.22	79.8	86.77	2.18	75.87	0.127276	0	0	0	18	14.0682	Medium	TRUE	TRUE	d__Bacteria;p__Proteobacteria;c__Alphaproteobacteria;o__Rhodobacterales;f__Rhodobacteraceae;g__Amaricoccus;s__	Novel_no_GTDB_annotation	Met5073,Met5074
V0058B_Ac+Ch_prok_bin.15	1408496	436	3.525	62.44	8.11	21.89	62.41	1.72	53.81	0.538899	1	2	2	17	38.8275	Medium	TRUE	TRUE	d__Bacteria;p__Bacteroidota;c__Bacteroidia;o__Bacteroidales;f__Porphyromonadaceae;g__Porphyromonas;s__Porphyromonas sp003640335	Novel_GTDB_annotation	Met5069,Met5070
V0098B_Ac_prok_bin.50	2808599	64	62.257	99.87	0.06	99.57	98.68	0.66	95.38	0.0335378	3	1	0	23	118.927	Near-complete	FALSE	TRUE	d__Bacteria;p__Actinobacteriota;c__Actinomycetia;o__Actinomycetales;f__Micrococcaceae;g__Kocuria;s__Kocuria salsicia	Not_novel	Met5192
V0104B_Ac+Ch_prok_bin.53	4641614	124	60.127	99.91	0.14	99.21	98.49	1.18	92.59	0.0405726	2	1	0	22	41.2907	Near-complete	TRUE	TRUE	d__Bacteria;p__Actinobacteriota;c__Actinomycetia;o__Mycobacteriales;f__Mycobacteriaceae;g__Gordonia;s__	Novel_and_in_mothers	Met5212,Met5213
V0202B_Ch_T3_prok_bin.29	4677035	446	13.927	94.8	1.76	86	93.46	2.33	81.81	0.0627537	3	0	0	22	43.1028	Near-complete	FALSE	TRUE	d__Bacteria;p__Actinobacteriota;c__Actinomycetia;o__Mycobacteriales;f__Mycobacteriaceae;g__Tsukamurella;s__Tsukamurella tyrosinosolvens	Novel_GTDB_annotation	Met6198
V0105B_Ac+Ch_prok_bin.13	1811747	581	3.435	76.5	1.76	67.7	70.62	2.89	56.17	0.398545	1	0	0	17	9.99813	Medium	TRUE	TRUE	d__Bacteria;p__Actinobacteriota;c__Actinomycetia;o__Actinomycetales;f__Actinomycetaceae;g__Pauljensenia;s__Pauljensenia sp902373545	Not_novel	Met5215,Met5216
V0099B_Ac+Ch_prok_bin.35	1242780	7	201.379	98.44	0.08	98.04	64.67	0.85	60.42	0.0173594	3	1	1	22	31.4343	High	TRUE	TRUE	d__Bacteria;p__Patescibacteria;c__Saccharimonadia;o__Saccharimonadales;f__UBA10027;g__;s__	Novel_no_GTDB_annotation	Met5196,Met5197
V0202B_Ch_T3_prok_bin.28	3124822	940	3.669	73.08	3.35	56.33	63.16	0.05	62.91	0.00407847	1	0	0	11	19.8328	Medium	FALSE	TRUE	d__Bacteria;p__Bdellovibrionota;c__Bacteriovoracia;o__Bacteriovoracales;f__Bacteriovoracaceae;g__;s__	Novel_no_GTDB_annotation	Met6198
V0060B_Ac+Ch_prok_bin.40	891720	240	4.318	89	1.74	80.3	75.63	0.16	74.83	0.237693	2	3	3	24	14.2717	Medium	TRUE	TRUE	d__Bacteria;p__Patescibacteria;c__Saccharimonadia;o__Saccharimonadales;f__Nanosyncoccaceae;g__Nanosyncoccus;s__	Novel_no_GTDB_annotation	Met5073,Met5074
V0058B_Ac+Ch_T1_prok_bin.6	1930162	198	15.051	87.14	0.13	86.49	88.86	1.4	81.86	0.172603	0	0	0	13	24.5424	Medium	TRUE	TRUE	d__Bacteria;p__Firmicutes;c__Bacilli;o__Lactobacillales;f__Streptococcaceae;g__Streptococcus;s__	Novel_no_GTDB_annotation	Met5326,Met5327
V0098B_Ac_prok_bin.43	3979139	396	13.334	87.99	1.8	78.99	89.37	1.39	82.42	0.13198	2	0	0	18	17.6901	Medium	FALSE	TRUE	d__Bacteria;p__Actinobacteriota;c__Actinomycetia;o__Mycobacteriales;f__Mycobacteriaceae;g__Williamsia_A;s__	Novel_no_GTDB_annotation	Met5192
V0089B_Ac+Ch_prok_bin.11	2595983	365	9.44	87.27	0.32	85.67	86.11	0.49	83.66	0.0520742	2	0	1	18	18.465	Medium	TRUE	TRUE	d__Bacteria;p__Bacteroidota;c__Bacteroidia;o__Flavobacteriales;f__Weeksellaceae;g__Chryseobacterium;s__Chryseobacterium sp017808115	Novel_GTDB_annotation	Met5156,Met5157
V0029B_Ac+Ch_T1_prok_bin.10	3511584	584	8.076	79.33	3.07	63.98	83.81	0.47	81.46	0.0143551	4	2	1	17	15.8842	Medium	TRUE	TRUE	d__Bacteria;p__Firmicutes;c__Bacilli;o__Erysipelotrichales;f__Erysipelotrichaceae;g__Clostridium_AQ;s__Clostridium_AQ innocuum	Not_novel	Met5469,Met5470
V0179B_Ac_T3_prok_bin.2	3570258	275	18.937	97.64	2.59	84.69	95.05	3.64	76.85	0.0755424	1	0	0	20	43.1994	Near-complete	FALSE	TRUE	d__Bacteria;p__Proteobacteria;c__Alphaproteobacteria;o__Caulobacterales;f__Caulobacteraceae;g__Brevundimonas;s__	Novel_no_GTDB_annotation	Met5621
V0061B_Ac+Ch_T1_prok_bin.6	2211325	145	24.866	99.95	0.15	99.2	99.37	0.71	95.82	0.0215224	3	2	0	23	20.1617	Near-complete	TRUE	TRUE	d__Bacteria;p__Actinobacteriota;c__Actinomycetia;o__Actinomycetales;f__Actinomycetaceae;g__Pauljensenia;s__Pauljensenia sp018375675	Not_novel	Met5461,Met5462
V0098B_Ac_prok_bin.35	2696144	124	32.781	75.67	0.48	73.27	77.6	0.62	74.5	0.0294431	2	0	1	20	20.7067	Medium	FALSE	TRUE	d__Bacteria;p__Bacteroidota;c__Bacteroidia;o__Bacteroidales;f__Bacteroidaceae;g__Bacteroides;s__Bacteroides eggerthii	Not_novel	Met5192
V0008B_Ac_T1_prok_bin.1	4508209	744	8.294	94.59	1.09	89.14	93.27	1.57	85.42	0.0242357	3	1	1	20	14.887	High	FALSE	TRUE	d__Bacteria;p__Proteobacteria;c__Gammaproteobacteria;o__Enterobacterales;f__Enterobacteriaceae;g__Citrobacter;s__Citrobacter freundii	Not_novel	Met5390
V0089B_Ac+Ch_prok_bin.63	4026436	305	20.71	99.99	0.12	99.39	99.15	0	99.15	0.0157409	1	5	3	23	25.7773	High	TRUE	TRUE	d__Bacteria;p__Deinococcota;c__Deinococci;o__Deinococcales;f__Deinococcaceae;g__Deinococcus;s__	Novel_and_in_mothers	Met5156,Met5157
V0120B_Ac+Ch_T3_prok_bin.14	788142	269	2.97	80.29	4.02	60.19	53.86	3.47	36.51	0.273951	0	0	0	15	12.2562	Medium	TRUE	TRUE	d__Bacteria;p__Patescibacteria;c__JAEDAM01;o__Absconditabacterales;f__X112;g__HOT-345;s__	Novel_no_GTDB_annotation	Met5483,Met5484
V0009B_Ac+Ch_T1_prok_bin.29	1740493	136	19.184	82.28	5.93	52.63	79.47	9.2	33.47	0.237019	1	1	0	12	109.249	Medium	TRUE	TRUE	d__Bacteria;p__Firmicutes;c__Bacilli;o__Lactobacillales;f__Streptococcaceae;g__Streptococcus;s__	Novel_no_GTDB_annotation	Met5446,Met5448
V0009B_Ac_prok_bin.50	2096061	14	241.444	99.63	0.04	99.43	99.75	0.49	97.3	0.0010543	2	2	0	22	53.654	Near-complete	FALSE	TRUE	d__Bacteria;p__Bacteroidota;c__Bacteroidia;o__Flavobacteriales;f__Weeksellaceae;g__Kaistella;s__	Novel_no_GTDB_annotation	Met4925
V0064B_Ac+Ch_prok_bin.78	1907492	648	3.181	59.67	1.29	53.22	61.23	0.74	57.53	0.210531	2	0	0	7	9.58562	Medium	TRUE	TRUE	d__Bacteria;p__Bacteroidota;c__Bacteroidia;o__Flavobacteriales;f__Flavobacteriaceae;g__Capnocytophaga;s__Capnocytophaga sputigena	Novel_GTDB_annotation	Met5082,Met5083
V0068B_Ac+Ch_T1_prok_bin.21	4526055	528	12.19	99.41	1.83	90.26	97.79	2.78	83.89	0.0295583	4	0	2	23	14.4907	Near-complete	TRUE	TRUE	d__Bacteria;p__Proteobacteria;c__Gammaproteobacteria;o__Pseudomonadales;f__Pseudomonadaceae;g__Pseudomonas_A;s__Pseudomonas_A stutzeri	Not_novel	Met5348,Met5349
V0100B_Ac+Ch_prok_bin.58	2996640	56	75.556	95.94	0.73	92.29	96.41	1.73	87.76	0.0237722	1	0	2	21	44.9166	Near-complete	TRUE	TRUE	d__Bacteria;p__Firmicutes_A;c__Clostridia;o__Lachnospirales;f__Lachnospiraceae;g__Fusicatenibacter;s__Fusicatenibacter saccharivorans	Not_novel	Met5199,Met5200
V0033B_Ac_T1_prok_bin.21	2399964	24	148.975	100	0.1	99.5	99.71	0	99.71	0.00517968	6	0	0	24	120.45	Near-complete	FALSE	TRUE	d__Bacteria;p__Actinobacteriota;c__Actinomycetia;o__Mycobacteriales;f__Mycobacteriaceae;g__Corynebacterium;s__Corynebacterium kefirresidentii	Not_novel	Met5420
V0152B_Ac_T3_prok_bin.38	667385	44	23.372	99.24	1.27	92.89	64.59	0.85	60.34	0.0210504	3	2	1	22	29.3137	High	FALSE	TRUE	d__Bacteria;p__Patescibacteria;c__Saccharimonadia;o__Saccharimonadales;f__Nanogingivalaceae;g__Nanogingivalis;s__Nanogingivalis sp900555945	Novel_GTDB_annotation	Met5556
V0122B_Ac+Ch_T3_prok_bin.86	2097565	168	17.656	88.14	2.33	76.49	89.44	4.49	66.99	0.26701	1	0	1	16	44.5473	Medium	TRUE	TRUE	d__Bacteria;p__Firmicutes;c__Bacilli;o__Lactobacillales;f__Streptococcaceae;g__Streptococcus;s__Streptococcus sanguinis_F	Novel_GTDB_annotation	Met5487,Met5488
V0132B_Ac_T3_prok_bin.24	1708810	377	5.41	89.33	0.58	86.43	88.53	0.98	83.63	0.0715557	2	0	1	20	16.7611	Medium	FALSE	TRUE	d__Bacteria;p__Proteobacteria;c__Gammaproteobacteria;o__Burkholderiales;f__Neisseriaceae;g__Kingella;s__Kingella kingae	Novel_GTDB_annotation	Met5514
V0122B_Ac+Ch_T3_prok_bin.85	3474900	76	79.349	98.92	0.09	98.47	99.46	0	99.46	0.0328281	1	1	1	22	139.581	High	TRUE	TRUE	d__Bacteria;p__Actinobacteriota;c__Actinomycetia;o__Mycobacteriales;f__Antricoccaceae;g__Cumulibacter;s__	Novel_no_GTDB_annotation	Met5487,Met5488
V0018B_Ac_prok_bin.6	987981	429	2.232	55.79	1.09	50.34	51.07	0.8	47.07	0.617588	1	1	0	7	11.2878	Medium	FALSE	TRUE	d__Bacteria;p__Bacteroidota;c__Bacteroidia;o__Bacteroidales;f__Porphyromonadaceae;g__Porphyromonas;s__Porphyromonas pasteri	Novel_GTDB_annotation	Met4945
V0042B_Ac+Ch_prok_bin.32	747141	102	10.54	93.35	2.76	79.55	61.74	2.23	50.59	0.0928541	3	0	1	21	13.7949	Near-complete	TRUE	TRUE	d__Bacteria;p__Patescibacteria;c__Saccharimonadia;o__Saccharimonadales;f__Nanosynbacteraceae;g__Nanosynbacter;s__	Novel_no_GTDB_annotation	Met5033,Met5034
V0086B_Ch_prok_bin.10	2028641	56	55.375	99.73	0.2	98.73	96.45	0.47	94.1	0.00670688	2	1	2	23	47.6913	High	FALSE	TRUE	d__Bacteria;p__Bacteroidota;c__Bacteroidia;o__Bacteroidales;f__Porphyromonadaceae;g__Porphyromonas;s__Porphyromonas sp018127745	Novel_GTDB_annotation	Met5146
V0132B_Ch_T3_prok_bin.2	1235693	417	3.175	70.22	2.82	56.12	72.73	2.36	60.93	0.400438	1	1	5	11	14.7348	Medium	FALSE	TRUE	d__Bacteria;p__Firmicutes;c__Bacilli;o__Lactobacillales;f__Streptococcaceae;g__Streptococcus;s__	Novel_no_GTDB_annotation	Met5513
V0202B_Ac+Ch_T3_prok_bin.50	7608625	794	15.217	96.76	4.34	75.06	91.94	2.1	81.44	0.00976746	3	2	0	23	34.5162	Near-complete	TRUE	TRUE	d__Bacteria;p__Myxococcota;c__Myxococcia;o__Myxococcales;f__Myxococcaceae;g__Archangium_A;s__Archangium_A gephyra_A	Novel_GTDB_annotation	Met6198,Met6199
V0089B_Ac_prok_bin.31	2397726	197	16.478	79.82	3.97	59.97	80.61	6.65	47.36	0.477116	2	0	0	19	88.4343	Medium	FALSE	TRUE	d__Bacteria;p__Actinobacteriota;c__Actinomycetia;o__Actinomycetales;f__Microbacteriaceae;g__Microbacterium;s__	Novel_no_GTDB_annotation	Met5157
V0086B_Ac_prok_bin.8	5758649	54	230.584	96.75	0.81	92.7	99.29	3.6	81.29	0.00296616	3	0	0	24	50.7466	Near-complete	FALSE	TRUE	d__Bacteria;p__Bacteroidota;c__Bacteroidia;o__AKYH767;f__B-17BO;g__UBA4416;s__	Novel_no_GTDB_annotation	Met5147
V0202B_Ac+Ch_T3_prok_bin.49	5262686	333	24.343	99.66	0.11	99.11	96.73	0.98	91.83	0.00676071	4	0	0	22	42.9314	Near-complete	TRUE	TRUE	d__Bacteria;p__Bacteroidota;c__Bacteroidia;o__Sphingobacteriales;f__Sphingobacteriaceae;g__Pedobacter;s__	Novel_no_GTDB_annotation	Met6198,Met6199
V0009B_Ch_prok_bin.25	1676255	524	3.497	65.27	4.38	43.37	53.51	0	53.51	0.638199	2	0	0	6	23.1148	Medium	FALSE	TRUE	d__Bacteria;p__Firmicutes;c__Bacilli;o__Lactobacillales;f__Streptococcaceae;g__Streptococcus;s__	Novel_no_GTDB_annotation	Met4924
V0013B_Ac_prok_bin.20	3316704	113	49.501	99.97	0.07	99.62	92.49	0.41	90.44	0.0187414	0	1	0	20	143.261	Near-complete	FALSE	TRUE	d__Bacteria;p__Proteobacteria;c__Gammaproteobacteria;o__Enterobacterales;f__Vibrionaceae;g__Vibrio;s__Vibrio hibernica	Novel_GTDB_annotation	Met4934
V0122B_Ac+Ch_T3_prok_bin.70	705052	23	40.534	93.5	0.17	92.65	63.82	0	63.82	0.0180361	2	1	1	20	23.3636	High	TRUE	TRUE	d__Bacteria;p__Patescibacteria;c__Saccharimonadia;o__Saccharimonadales;f__Nanosynbacteraceae;g__VGLK01;s__VGLK01 sp905372785	Novel_GTDB_annotation	Met5487,Met5488
V0086B_Ac_prok_bin.31	2273019	871	2.632	55.31	0.1	54.81	48.87	0.74	45.17	0.0631592	1	0	0	11	9.22659	Medium	FALSE	TRUE	d__Bacteria;p__Bacteroidota;c__Bacteroidia;o__Chitinophagales;f__LD1;g__Bog-950;s__	Novel_no_GTDB_annotation	Met5147
V0149B_Ac+Ch_T3_prok_bin.28	1885334	128	19.656	82.2	0.76	78.4	83.25	1.25	77	0.160638	2	1	1	16	41.9847	Medium	TRUE	TRUE	d__Bacteria;p__Firmicutes;c__Bacilli;o__Lactobacillales;f__Streptococcaceae;g__Streptococcus;s__Streptococcus sanguinis	Novel_GTDB_annotation	Met5549,Met5550
V0122B_Ac+Ch_T3_prok_bin.7	2524580	485	6.667	79.86	1.66	71.56	77.6	0	77.6	0.0653352	1	0	1	18	15.7042	Medium	TRUE	TRUE	d__Bacteria;p__Bdellovibrionota;c__Bacteriovoracia;o__Bacteriovoracales;f__Bacteriovoracaceae;g__UBA4096;s__	Novel_no_GTDB_annotation	Met5487,Met5488
V0029B_Ac_prok_bin.23	5279944	168	56.703	99.72	0.56	96.92	97.95	1.31	91.4	0.0593929	1	0	1	23	41.1283	Near-complete	FALSE	TRUE	d__Bacteria;p__Actinobacteriota;c__Actinomycetia;o__Mycobacteriales;f__Mycobacteriaceae;g__Gordonia;s__Gordonia jacobaea	Not_novel	Met4977
V0100B_Ac+Ch_prok_bin.60	2679089	407	8.604	97.72	0.18	96.82	98.11	0.31	96.56	0.116716	4	1	0	21	21.7891	Near-complete	TRUE	TRUE	d__Bacteria;p__Firmicutes;c__Bacilli;o__Erysipelotrichales;f__Coprobacillaceae;g__Faecalibacillus;s__Faecalibacillus intestinalis	Not_novel	Met5199,Met5200
V0042B_Ac+Ch_prok_bin.51	1616968	489	3.629	76.04	0.68	72.64	77.56	1.5	70.06	0.213399	0	0	0	17	17.223	Medium	TRUE	TRUE	d__Bacteria;p__Fusobacteriota;c__Fusobacteriia;o__Fusobacteriales;f__Leptotrichiaceae;g__Leptotrichia_A;s__Leptotrichia_A sp000469505	Novel_and_in_mothers	Met5033,Met5034
V0065B_Ac_prok_bin.31	3393361	112	45.845	99.82	1.36	93.02	98.29	2.47	85.94	0.151762	2	2	0	23	29.9793	Near-complete	FALSE	TRUE	d__Bacteria;p__Actinobacteriota;c__Actinomycetia;o__Actinomycetales;f__Dermatophilaceae;g__Branchiibius;s__	Novel_no_GTDB_annotation	Met5085
V0009B_Ac_prok_bin.36	1883497	177	15.147	91.72	0.98	86.82	92.76	1.53	85.11	0.197871	2	1	0	19	16.2894	Near-complete	FALSE	TRUE	d__Bacteria;p__Proteobacteria;c__Gammaproteobacteria;o__Pseudomonadales;f__Moraxellaceae;g__Acinetobacter;s__	Novel_no_GTDB_annotation	Met4925
V0029B_Ac_T1_prok_bin.7	1682598	418	4.785	79.47	1.44	72.27	82.57	0.75	78.82	0.153331	3	1	0	16	13.1116	Medium	FALSE	TRUE	d__Bacteria;p__Bacteroidota;c__Bacteroidia;o__Bacteroidales;f__Porphyromonadaceae;g__Porphyromonas;s__Porphyromonas sp900538385	Novel_GTDB_annotation	Met5469
V0120B_Ac_T3_prok_bin.34	1894700	355	6.839	75.85	1.93	66.2	80.98	0.82	76.88	0.200233	3	1	0	18	16.1949	Medium	FALSE	TRUE	d__Bacteria;p__Bacteroidota;c__Bacteroidia;o__Bacteroidales;f__Bacteroidaceae;g__Alloprevotella;s__Alloprevotella sp905369775	Not_novel	Met5484
V0029B_Ac_T1_prok_bin.8	1704951	239	9.345	90.39	0.36	88.59	90.05	0.54	87.35	0.147347	1	2	2	21	17.1403	High	FALSE	TRUE	d__Bacteria;p__Actinobacteriota;c__Actinomycetia;o__Mycobacteriales;f__Mycobacteriaceae;g__Lawsonella;s__Lawsonella sp018376445	Not_novel	Met5469
V0122B_Ac_T3_prok_bin.27	1763541	614	3.014	55.94	1.18	50.04	48.75	0.8	44.75	0.0946941	0	0	0	13	14.3954	Medium	FALSE	TRUE	d__Bacteria;p__Proteobacteria;c__Alphaproteobacteria;o__Rhodobacterales;f__Rhodobacteraceae;g__Paracoccus;s__Paracoccus sanguinis	Novel_GTDB_annotation	Met5488
V0100B_Ac+Ch_prok_bin.94	2350648	726	3.594	79.18	1.06	73.88	67.98	3.38	51.08	0.152906	0	1	0	13	10.2732	Medium	TRUE	TRUE	d__Bacteria;p__Firmicutes_A;c__Clostridia;o__Lachnospirales;f__Lachnospiraceae;g__KLE1615;s__KLE1615 sp900066985	Novel_GTDB_annotation	Met5199,Met5200
V0132B_Ac+Ch_T3_prok_bin.18	3860781	1361	3.008	63.51	1.55	55.76	41.38	1.72	32.78	0.505503	0	0	0	12	12.9552	Medium	TRUE	TRUE	d__Bacteria;p__Proteobacteria;c__Gammaproteobacteria;o__Burkholderiales;f__Burkholderiaceae;g__Aquincola;s__	Novel_no_GTDB_annotation	Met5513,Met5514
V0013B_Ac+Ch_prok_bin.99	3417222	199	23.375	93.41	2.67	80.06	89.79	7.79	50.84	0.38619	0	1	0	19	40.0049	Near-complete	TRUE	TRUE	d__Bacteria;p__Proteobacteria;c__Alphaproteobacteria;o__Sphingomonadales;f__Sphingomonadaceae;g__Sphingomonas;s__Sphingomonas sp002292295	Novel_GTDB_annotation	Met4933,Met4934
V0100B_Ac+Ch_prok_bin.88	1810082	113	22.646	73.98	3.91	54.43	79.72	5.44	52.52	0.952185	3	2	0	20	64.3479	Medium	TRUE	TRUE	d__Bacteria;p__Firmicutes_A;c__Clostridia;o__Oscillospirales;f__Ruminococcaceae;g__Faecalibacterium;s__Faecalibacterium sp900539945	Not_novel	Met5199,Met5200
V0100B_Ac+Ch_prok_bin.87	2555607	868	3.132	59.37	0.5	56.87	63.88	0.06	63.58	0.0312511	2	0	0	10	9.79618	Medium	TRUE	TRUE	d__Bacteria;p__Bacteroidota;c__Bacteroidia;o__Flavobacteriales;f__Weeksellaceae;g__Elizabethkingia;s__Elizabethkingia miricola	Novel_GTDB_annotation	Met5199,Met5200
V0193B_Ac+Ch_T3_prok_bin.33	2138255	38	80.017	99.98	0.36	98.18	98.98	1.89	89.53	0.0515355	3	2	1	22	48.4442	High	TRUE	TRUE	d__Bacteria;p__Bacteroidota;c__Bacteroidia;o__Bacteroidales;f__Porphyromonadaceae;g__Porphyromonas;s__	Novel_and_in_mothers	Met5651,Met5652
V0153B_Ac+Ch_T3_prok_bin.32	562308	174	3.381	76.95	0.34	75.25	51.19	1.28	44.79	0.242065	0	1	0	16	14.4572	Medium	TRUE	TRUE	d__Bacteria;p__Patescibacteria;c__Saccharimonadia;o__Saccharimonadales;f__Nanosynbacteraceae;g__Nanosynbacter;s__	Novel_no_GTDB_annotation	Met5558,Met5559
V0087B_Ac+Ch_prok_bin.1	1994414	189	14.608	97.76	0.24	96.56	95.98	0.72	92.38	0.0649266	6	1	1	19	30.3159	High	TRUE	TRUE	d__Bacteria;p__Proteobacteria;c__Gammaproteobacteria;o__Enterobacterales;f__Pasteurellaceae;g__Haemophilus_A;s__Haemophilus_A parahaemolyticus	Not_novel	Met5149,Met5150
V0029B_Ac_T1_prok_bin.9	1422338	266	7.52	85.63	1.43	78.48	88.99	1.11	83.44	0.203282	2	0	0	17	15.4548	Medium	FALSE	TRUE	d__Bacteria;p__Firmicutes_C;c__Negativicutes;o__Veillonellales;f__Dialisteraceae;g__Dialister;s__Dialister sp900541485	Not_novel	Met5469
V0120B_Ac_T3_prok_bin.39	2569252	316	10.696	93.92	0.07	93.57	94.52	0	94.52	0.058963	2	0	0	21	23.2363	Near-complete	FALSE	TRUE	d__Bacteria;p__Bacteroidota;c__Bacteroidia;o__Flavobacteriales;f__Flavobacteriaceae;g__Capnocytophaga;s__	Novel_no_GTDB_annotation	Met5484
V0089B_Ac_prok_bin.22	2463073	52	74.319	95.14	0.16	94.34	96.11	0.55	93.36	0.0487043	1	1	1	20	34.4877	High	FALSE	TRUE	d__Bacteria;p__Proteobacteria;c__Gammaproteobacteria;o__Xanthomonadales;f__Xanthomonadaceae;g__Lysobacter_B;s__Lysobacter_B oculi	Novel_GTDB_annotation	Met5157
V0044B_Ac+Ch_prok_bin.12	515417	173	3.199	61.26	1.37	54.41	38.68	0	38.68	0.0336663	1	0	1	17	8.67607	Medium	TRUE	TRUE	d__Bacteria;p__Patescibacteria;c__Saccharimonadia;o__Saccharimonadales;f__Nanosynbacteraceae;g__Nanosynbacter;s__Nanosynbacter sp900555425	Novel_GTDB_annotation	Met5037,Met5038
V0132B_Ac+Ch_T3_prok_bin.37	2059274	309	8.611	84.42	0.5	81.92	86.17	1.97	76.32	0.323371	0	1	0	14	18.6166	Medium	TRUE	TRUE	d__Bacteria;p__Actinobacteriota;c__Actinomycetia;o__Mycobacteriales;f__Mycobacteriaceae;g__Corynebacterium;s__	Novel_no_GTDB_annotation	Met5513,Met5514
V0065B_Ac_prok_bin.14	5912457	94	98.687	99.94	0.07	99.59	97.02	1.56	89.22	0.0375484	1	2	2	22	63.5214	High	FALSE	TRUE	d__Bacteria;p__Actinobacteriota;c__Actinomycetia;o__Mycobacteriales;f__Mycobacteriaceae;g__Mycobacterium;s__Mycobacterium hippocampi_A	Novel_and_in_mothers	Met5085
V0132B_Ac+Ch_T3_prok_bin.45	1397679	489	2.892	61.23	5.84	32.03	60.34	1.72	51.74	0.561477	2	1	2	13	27.3981	Medium	TRUE	TRUE	d__Bacteria;p__Bacteroidota;c__Bacteroidia;o__Bacteroidales;f__Porphyromonadaceae;g__Porphyromonas;s__Porphyromonas sp003640335	Novel_GTDB_annotation	Met5513,Met5514
V0044B_Ac+Ch_T1_prok_bin.2	1517634	461	3.567	73.59	2.93	58.94	75.77	3.62	57.67	0.330559	1	0	1	7	16.0873	Medium	TRUE	TRUE	d__Bacteria;p__Firmicutes;c__Bacilli;o__Lactobacillales;f__Streptococcaceae;g__Streptococcus;s__Streptococcus mitis_O	Novel_GTDB_annotation	Met5334,Met5335
V0202B_Ac+Ch_T3_prok_bin.11	2286783	850	2.797	54.24	1.45	46.99	53.87	0	53.87	0.0291228	2	0	0	18	20.7605	Medium	TRUE	TRUE	d__Bacteria;p__Proteobacteria;c__Gammaproteobacteria;o__Pseudomonadales;f__Moraxellaceae;g__Alkanindiges;s__	Novel_no_GTDB_annotation	Met6198,Met6199
V0026B_Ac+Ch_T1_prok_bin.16	2872714	1193	2.414	50.88	0.06	50.58	47.42	0.6	44.42	0.105785	2	0	0	13	7.70812	Medium	TRUE	TRUE	d__Bacteria;p__Proteobacteria;c__Gammaproteobacteria;o__Pseudomonadales;f__Pseudomonadaceae;g__Pseudomonas_E;s__Pseudomonas_E fluorescens_BV	Novel_GTDB_annotation	Met5404,Met5405
V0029B_Ac_prok_bin.10	5894724	178	63.362	100	2.01	89.95	99.84	1.62	91.74	0.00750909	1	0	0	22	65.7287	Near-complete	FALSE	TRUE	d__Bacteria;p__Proteobacteria;c__Alphaproteobacteria;o__Caulobacterales;f__Caulobacteraceae;g__Caulobacter;s__	Novel_no_GTDB_annotation	Met4977
V0202B_Ac+Ch_T3_prok_bin.19	4921017	534	12.505	95.81	0.28	94.41	91.97	1.19	86.02	0.0533205	2	1	0	22	37.5815	Near-complete	TRUE	TRUE	d__Bacteria;p__Actinobacteriota;c__Actinomycetia;o__Mycobacteriales;f__Mycobacteriaceae;g__Mycobacterium;s__Mycobacterium chelonae	Novel_GTDB_annotation	Met6198,Met6199
V0149B_Ac+Ch_T3_prok_bin.42	965218	120	10.579	56.07	0.22	54.97	61.1	1.09	55.65	0.122844	3	1	0	6	22.0221	Medium	TRUE	TRUE	d__Bacteria;p__Firmicutes;c__Bacilli;o__Lactobacillales;f__Aerococcaceae;g__Granulicatella;s__	Novel_no_GTDB_annotation	Met5549,Met5550
V0089B_Ch_prok_bin.25	5009100	57	138.979	100	0.08	99.6	100	0.08	99.6	0.00299305	10	1	2	22	29.2671	High	FALSE	TRUE	d__Bacteria;p__Proteobacteria;c__Gammaproteobacteria;o__Enterobacterales;f__Enterobacteriaceae;g__Rahnella;s__Rahnella inusitata	Novel_GTDB_annotation	Met5156
V0086B_Ac+Ch_prok_bin.33	803980	19	69.679	96.24	0.03	96.09	65.1	0	65.1	0.00689653	2	2	2	23	26.6322	High	TRUE	TRUE	d__Bacteria;p__Patescibacteria;c__Saccharimonadia;o__Saccharimonadales;f__UBA10027;g__SDRW01;s__SDRW01 sp007845485	Novel_GTDB_annotation	Met5146,Met5147
V0022B_Ch_prok_bin.28	3173005	119	39.919	99.95	1.01	94.9	98.97	1.47	91.62	0.0745026	0	0	0	20	62.4823	Near-complete	FALSE	TRUE	d__Bacteria;p__Proteobacteria;c__Gammaproteobacteria;o__Xanthomonadales;f__Xanthomonadaceae;g__Xanthomonas_B;s__Xanthomonas_B sp003449195	Novel_and_in_mothers	Met4953
V0153B_Ch_T3_prok_bin.36	1911455	39	81.973	99.83	0.22	98.73	99.56	0	99.56	0.00623472	1	0	0	22	42.7356	Near-complete	FALSE	TRUE	d__Bacteria;p__Actinobacteriota;c__Actinomycetia;o__Actinomycetales;f__Bifidobacteriaceae;g__Bifidobacterium;s__Bifidobacterium animalis	Not_novel	Met5558
V0033B_Ch_T1_prok_bin.10	964038	312	3.293	76.35	0.76	72.55	59.9	1.55	52.15	0.35331	2	2	1	5	13.9933	Medium	FALSE	TRUE	d__Bacteria;p__Firmicutes;c__Bacilli;o__Lactobacillales;f__Aerococcaceae;g__Granulicatella;s__Granulicatella sp001071995	Novel_GTDB_annotation	Met5421
V0065B_Ac_prok_bin.5	2677072	108	39.344	97.92	0.4	95.92	98.66	0.92	94.06	0.107747	2	0	0	22	23.3693	Near-complete	FALSE	TRUE	d__Bacteria;p__Actinobacteriota;c__Actinomycetia;o__Actinomycetales;f__Brevibacteriaceae;g__Brevibacterium;s__	Novel_no_GTDB_annotation	Met5085
V0029B_Ac_prok_bin.3	2054121	47	64.117	100	0	100	99.33	0	99.33	0.0398405	6	2	3	21	43.024	High	FALSE	TRUE	d__Bacteria;p__Actinobacteriota;c__Actinomycetia;o__Actinomycetales;f__Micrococcaceae;g__Rothia;s__	Not_novel	Met4977
V0122B_Ac+Ch_T3_prok_bin.5	1726545	348	6.271	78.56	1.03	73.41	84.34	1.02	79.24	0.338463	3	0	0	19	19.8763	Medium	TRUE	TRUE	d__Bacteria;p__Proteobacteria;c__Gammaproteobacteria;o__Burkholderiales;f__Neisseriaceae;g__CAJPNX01;s__CAJPNX01 sp905372165	Novel_GTDB_annotation	Met5487,Met5488
V0013B_Ac_prok_bin.5	4947327	230	35.307	99.64	1.56	91.84	97.2	1.53	89.55	0.0552991	4	3	0	23	23.2485	Near-complete	FALSE	TRUE	d__Bacteria;p__Actinobacteriota;c__Actinomycetia;o__Mycobacteriales;f__Mycobacteriaceae;g__Rhodococcus_B;s__Rhodococcus_B fascians	Novel_GTDB_annotation	Met4934
V0023B_Ac+Ch_T1_prok_bin.2	2128805	42	120.461	100	0.24	98.8	98.81	0.33	97.16	0.0684385	3	1	2	14	61.4687	Near-complete	TRUE	TRUE	d__Bacteria;p__Firmicutes;c__Bacilli;o__Lactobacillales;f__Streptococcaceae;g__Streptococcus;s__Streptococcus salivarius	Not_novel	Met5350,Met5351
V0023B_Ac+Ch_T1_prok_bin.20	2043728	150	23.714	99.47	1.2	93.47	97.28	2.84	83.08	0.216912	1	1	0	16	98.6595	Near-complete	TRUE	TRUE	d__Bacteria;p__Firmicutes;c__Bacilli;o__Lactobacillales;f__Streptococcaceae;g__Streptococcus;s__	Novel_no_GTDB_annotation	Met5350,Met5351
V0013B_Ac_prok_bin.51	5791176	101	100.171	99.92	0.5	97.42	100	1.43	92.85	0.0097899	7	0	1	22	38.6984	Near-complete	FALSE	TRUE	d__Bacteria;p__Bacteroidota;c__Bacteroidia;o__Sphingobacteriales;f__Sphingobacteriaceae;g__Sphingobacterium;s__Sphingobacterium multivorum	Novel_GTDB_annotation	Met4934
V0122B_Ac+Ch_T3_prok_bin.40	2819619	14	515.333	99.99	0.09	99.54	100	0.98	95.1	0.00103373	2	0	2	21	243.577	Near-complete	TRUE	TRUE	d__Bacteria;p__Bacteroidota;c__Bacteroidia;o__Flavobacteriales;f__Weeksellaceae;g__Kaistella;s__Kaistella carnis	Novel_GTDB_annotation	Met5487,Met5488
V0202B_Ac+Ch_T3_prok_bin.4	5341045	21	680.866	99.89	0.66	96.59	99.7	2.8	85.7	0.00381195	0	1	1	22	225.012	Near-complete	TRUE	TRUE	d__Bacteria;p__Bacteroidota;c__Bacteroidia;o__Cytophagales;f__Cytophagaceae;g__;s__	Novel_no_GTDB_annotation	Met6198,Met6199
V0136B_Ch_T3_prok_bin.4	2030464	48	72.957	99.98	0.36	98.18	100	1.4	93	0.0220831	5	4	1	21	46.0173	High	FALSE	TRUE	d__Bacteria;p__Firmicutes_C;c__Negativicutes;o__Veillonellales;f__Veillonellaceae;g__Veillonella;s__Veillonella parvula_A	Not_novel	Met5521
V0100B_Ac+Ch_prok_bin.111	2908829	75	98.482	99.99	1.56	92.19	98.66	0.02	98.56	0.034653	0	2	2	22	73.3594	Near-complete	TRUE	TRUE	d__Bacteria;p__Firmicutes_A;c__Clostridia;o__Lachnospirales;f__Lachnospiraceae;g__Lachnospira;s__Lachnospira eligens_A	Not_novel	Met5199,Met5200
V0149B_Ch_T3_prok_bin.26	2049078	105	27.647	99.85	5.27	73.5	97.03	9.09	51.58	0.152941	1	1	1	15	241.603	Medium	FALSE	TRUE	d__Bacteria;p__Firmicutes;c__Bacilli;o__Lactobacillales;f__Streptococcaceae;g__Streptococcus;s__	Novel_no_GTDB_annotation	Met5549
V0116B_Ch_T1_prok_bin.7	2380910	39	187.788	99.98	0.01	99.93	97.41	0	97.41	0.0204996	0	1	1	22	21.425	Near-complete	FALSE	TRUE	d__Bacteria;p__Actinobacteriota;c__Actinomycetia;o__Mycobacteriales;f__Mycobacteriaceae;g__Corynebacterium;s__Corynebacterium kroppenstedtii_B	Not_novel	Met5394
V0100B_Ac+Ch_prok_bin.11	3127813	93	54.658	97.57	0.45	95.32	97.8	1.01	92.75	0.0311278	0	3	1	17	49.5522	Near-complete	TRUE	TRUE	d__Bacteria;p__Firmicutes_A;c__Clostridia;o__Lachnospirales;f__Lachnospiraceae;g__CAG-882;s__CAG-882 sp003486385	Not_novel	Met5199,Met5200
V0122B_Ac+Ch_T3_prok_bin.32	3192637	634	6.487	67.46	3.06	52.16	53.16	3.45	35.91	0.706097	3	1	1	19	94.9175	Medium	TRUE	TRUE	d__Bacteria;p__Bacteroidota;c__Bacteroidia;o__Sphingobacteriales;f__Sphingobacteriaceae;g__Sphingobacterium;s__	Novel_no_GTDB_annotation	Met5487,Met5488
V0085B_Ac+Ch_prok_bin.16	1803471	667	2.745	84.13	2.22	73.03	68.58	2.87	54.23	0.619962	0	2	0	16	21.9679	Medium	TRUE	TRUE	d__Bacteria;p__Proteobacteria;c__Gammaproteobacteria;o__Pseudomonadales;f__Moraxellaceae;g__Moraxella_A;s__Moraxella_A cinereus	Novel_GTDB_annotation	Met5142,Met5143
V0136B_Ch_T3_prok_bin.1	2468387	70	74.059	99.99	0.08	99.59	98.4	0.05	98.15	0.173996	0	0	0	22	69.5969	Near-complete	FALSE	TRUE	d__Bacteria;p__Actinobacteriota;c__Actinomycetia;o__Propionibacteriales;f__Propionibacteriaceae;g__Cutibacterium;s__Cutibacterium acnes	Not_novel	Met5521
V0100B_Ac+Ch_prok_bin.109	2451722	140	25.835	96.03	0.04	95.83	98.66	0.56	95.86	0.103674	0	2	1	19	29.2841	Near-complete	TRUE	TRUE	d__Bacteria;p__Firmicutes_A;c__Clostridia;o__Lachnospirales;f__Lachnospiraceae;g__Lachnospira;s__Lachnospira rogosae_A	Not_novel	Met5199,Met5200
V0104B_Ch_prok_bin.56	1437906	221	8.23	78.2	1.54	70.5	84.11	5.51	56.56	0.370593	2	3	1	8	23.1874	Medium	FALSE	TRUE	d__Bacteria;p__Firmicutes;c__Bacilli;o__Lactobacillales;f__Aerococcaceae;g__Granulicatella;s__	Novel_no_GTDB_annotation	Met5212
V0013B_Ac_prok_bin.56	5617921	247	35.349	98.82	0.82	94.72	98.01	1.43	90.86	0.248914	3	2	2	24	77.9639	High	FALSE	TRUE	d__Bacteria;p__Actinobacteriota;c__Actinomycetia;o__Mycobacteriales;f__Mycobacteriaceae;g__Mycobacterium;s__Mycobacterium obuense	Not_novel	Met4934
V0100B_Ac+Ch_prok_bin.15	2832678	949	3.231	56.02	2.12	45.42	61.39	0.71	57.84	0.0642036	3	1	0	11	8.65789	Medium	TRUE	TRUE	d__Bacteria;p__Bacteroidota;c__Bacteroidia;o__Bacteroidales;f__Tannerellaceae;g__Parabacteroides;s__Parabacteroides distasonis	Not_novel	Met5199,Met5200
V0122B_Ac+Ch_T3_prok_bin.51	2997939	188	23.997	99.32	0.18	98.42	97.34	0.35	95.59	0.0176512	4	1	0	20	32.1292	Near-complete	TRUE	TRUE	d__Bacteria;p__Bacteroidota;c__Bacteroidia;o__Flavobacteriales;f__Flavobacteriaceae;g__Flavobacterium;s__	Novel_no_GTDB_annotation	Met5487,Met5488
V0122B_Ac+Ch_T3_prok_bin.65	517675	197	2.773	51.52	0.03	51.37	39.36	0.8	35.36	0.0941854	0	0	0	14	11.1178	Medium	TRUE	TRUE	d__Bacteria;p__Patescibacteria;c__JAEDAM01;o__BD1-5;f__UBA2023;g__GN02-873;s__GN02-873 sp003260345	Novel_GTDB_annotation	Met5487,Met5488
V0022B_Ch_prok_bin.39	1875471	690	2.778	55.9	1.16	50.1	60.75	2.57	47.9	0.863718	0	2	2	13	12.1764	Medium	FALSE	TRUE	d__Bacteria;p__Proteobacteria;c__Alphaproteobacteria;o__Caulobacterales;f__Caulobacteraceae;g__Brevundimonas;s__Brevundimonas sp002434505	Novel_GTDB_annotation	Met4953
V0122B_Ac+Ch_T3_prok_bin.62	4405386	137	49.089	99.94	0.55	97.19	96.18	0.92	91.58	0.0886835	3	0	0	24	43.8294	Near-complete	TRUE	TRUE	d__Bacteria;p__Actinobacteriota;c__Actinomycetia;o__Mycobacteriales;f__Mycobacteriaceae;g__Tsukamurella;s__Tsukamurella pulmonis	Novel_and_in_mothers	Met5487,Met5488
V0100B_Ac+Ch_prok_bin.42	2747144	71	63.198	87.51	0.51	84.96	88.95	1.52	81.35	0.0873587	2	2	0	16	34.9666	Medium	TRUE	TRUE	d__Bacteria;p__Firmicutes_A;c__Clostridia;o__Lachnospirales;f__Lachnospiraceae;g__Agathobacter;s__Agathobacter faecis	Not_novel	Met5199,Met5200
V0022B_Ch_prok_bin.55	1418278	237	7.452	88.77	1.18	82.87	86.07	1.82	76.97	0.279003	1	0	2	9	22.6099	Medium	FALSE	TRUE	d__Bacteria;p__Firmicutes;c__Bacilli;o__Lactobacillales;f__Aerococcaceae;g__Granulicatella;s__	Novel_no_GTDB_annotation	Met4953
V0149B_Ac+Ch_T3_prok_bin.56	6082739	268	33.105	90.43	1.76	81.63	93.67	1.83	84.52	0.0839049	3	1	0	21	39.2216	Near-complete	TRUE	TRUE	d__Bacteria;p__Proteobacteria;c__Gammaproteobacteria;o__Pseudomonadales;f__Pseudomonadaceae;g__Pseudomonas_E;s__	Novel_no_GTDB_annotation	Met5549,Met5550
V0122B_Ac+Ch_T3_prok_bin.6	3347988	733	5.702	84.54	1.75	75.79	90.26	3.62	72.16	0.36718	0	1	0	20	18.5731	Medium	TRUE	TRUE	d__Bacteria;p__Proteobacteria;c__Gammaproteobacteria;o__Burkholderiales;f__Burkholderiaceae;g__Ottowia;s__Ottowia sp018060485	Novel_and_in_mothers	Met5487,Met5488
V0086B_Ac+Ch_prok_bin.70	1408806	466	3.255	67.57	2.19	56.62	65.25	2.27	53.9	0.30427	0	0	0	15	20.9113	Medium	TRUE	TRUE	d__Bacteria;p__Fusobacteriota;c__Fusobacteriia;o__Fusobacteriales;f__Leptotrichiaceae;g__Leptotrichia;s__Leptotrichia shahii	Novel_GTDB_annotation	Met5146,Met5147
V0202B_Ac+Ch_T3_prok_bin.45	3776553	107	62.701	99.81	2.55	87.06	98.16	0.58	95.26	0.0464842	1	1	1	22	82.8108	High	TRUE	TRUE	d__Bacteria;p__Proteobacteria;c__Alphaproteobacteria;o__Sphingomonadales;f__Sphingomonadaceae;g__Sphingomonas;s__	Novel_no_GTDB_annotation	Met6198,Met6199
V0064B_Ac+Ch_T1_prok_bin.25	4273599	696	7.489	74.1	3.19	58.15	75.3	2.62	62.2	0.145672	1	0	0	19	34.2519	Medium	TRUE	TRUE	d__Bacteria;p__Actinobacteriota;c__Actinomycetia;o__Mycobacteriales;f__Mycobacteriaceae;g__Mycobacterium;s__	Novel_no_GTDB_annotation	Met5440,Met5441
V0100B_Ac+Ch_prok_bin.4	3266735	90	53.942	99.77	0.86	95.47	97.54	1.99	87.59	0.0362062	0	6	2	20	34.035	Near-complete	TRUE	TRUE	d__Bacteria;p__Firmicutes_A;c__Clostridia;o__Lachnospirales;f__Lachnospiraceae;g__COE1;s__COE1 sp001916965	Not_novel	Met5199,Met5200
V0033B_Ac_prok_bin.34	2949606	72	59.431	100	0.01	99.95	100	0	100	0.103764	4	2	1	23	56.03	High	FALSE	TRUE	d__Bacteria;p__Actinobacteriota;c__Actinomycetia;o__Actinomycetales;f__Dermatophilaceae;g__Dermacoccus;s__Dermacoccus nishinomiyaensis	Not_novel	Met4986
V0152B_Ac_T3_prok_bin.52	2812878	473	7.801	83.87	4.24	62.67	88.53	5.25	62.28	0.660265	3	1	0	19	51.1128	Medium	FALSE	TRUE	d__Bacteria;p__Actinobacteriota;c__Actinomycetia;o__Actinomycetales;f__Actinomycetaceae;g__Actinomyces;s__	Novel_no_GTDB_annotation	Met5556
V0086B_Ac+Ch_prok_bin.65	1967387	751	2.723	63.32	0.98	58.42	66.16	3.63	48.01	0.748259	0	2	1	15	12.3397	Medium	TRUE	TRUE	d__Bacteria;p__Proteobacteria;c__Alphaproteobacteria;o__Caulobacterales;f__Caulobacteraceae;g__Brevundimonas;s__Brevundimonas sp005484585	Novel_GTDB_annotation	Met5146,Met5147
V0193B_Ac_T3_prok_bin.4	5698451	409	20.496	99.99	0.88	95.59	97.18	3.09	81.73	0.0213314	3	0	0	22	38.9893	Near-complete	FALSE	TRUE	d__Bacteria;p__Proteobacteria;c__Gammaproteobacteria;o__Xanthomonadales;f__Xanthomonadaceae;g__Lysobacter;s__	Novel_and_in_mothers	Met5652
V0086B_Ac+Ch_prok_bin.63	4556622	1325	3.771	67.65	1.66	59.35	58.44	1.5	50.94	0.013113	0	0	0	20	10.2548	Medium	TRUE	TRUE	d__Bacteria;p__Acidobacteriota;c__Blastocatellia;o__Pyrinomonadales;f__Pyrinomonadaceae;g__;s__	Novel_no_GTDB_annotation	Met5146,Met5147
V0086B_Ac+Ch_prok_bin.60	4278241	27	220.167	100	0.34	98.3	99.7	0.6	96.7	0.00459584	5	1	1	21	180.937	High	TRUE	TRUE	d__Bacteria;p__Bacteroidota;c__Bacteroidia;o__Cytophagales;f__Cytophagaceae;g__Cytophaga;s__	Novel_no_GTDB_annotation	Met5146,Met5147
V0086B_Ac+Ch_prok_bin.56	1515415	326	5.637	82.28	0.8	78.28	84.78	1.41	77.73	0.163429	2	1	1	18	12.8646	Medium	TRUE	TRUE	d__Bacteria;p__Proteobacteria;c__Gammaproteobacteria;o__Enterobacterales;f__Pasteurellaceae;g__Rodentibacter;s__Rodentibacter sp901420285	Novel_GTDB_annotation	Met5146,Met5147
V0064B_Ac+Ch_T1_prok_bin.17	1005982	391	2.657	56.19	1.22	50.09	56.98	1.7	48.48	0.0738953	1	0	1	0	28.4294	Medium	TRUE	TRUE	d__Bacteria;p__Firmicutes;c__Bacilli;o__Lactobacillales;f__Aerococcaceae;g__Aerococcus;s__Aerococcus viridans	Novel_GTDB_annotation	Met5440,Met5441
V0009B_Ch_prok_bin.7	2652058	83	56.979	99.98	0.12	99.38	99.71	1.15	93.96	0.0115874	3	3	2	22	173.682	High	FALSE	TRUE	d__Bacteria;p__Proteobacteria;c__Gammaproteobacteria;o__Pseudomonadales;f__Moraxellaceae;g__Moraxella_A;s__	Novel_no_GTDB_annotation	Met4924
V0152B_Ac_T3_prok_bin.8	2490436	23	143.72	96.44	2.48	84.04	100	4.39	78.05	0.00537186	4	2	1	20	82.9925	High	FALSE	TRUE	d__Bacteria;p__Bacteroidota;c__Bacteroidia;o__Bacteroidales;f__Bacteroidaceae;g__Alloprevotella;s__Alloprevotella sp000318095	Novel_GTDB_annotation	Met5556
V0100B_Ac+Ch_prok_bin.28	2287519	61	58.225	99.64	0.98	94.74	99.19	0.81	95.14	0.0109214	4	2	1	22	34.5093	High	TRUE	TRUE	d__Bacteria;p__Actinobacteriota;c__Coriobacteriia;o__Coriobacteriales;f__Coriobacteriaceae;g__Collinsella;s__	Novel_and_in_mothers	Met5199,Met5200
V0089B_Ac_prok_bin.92	3098863	258	18.113	99.75	0.11	99.2	97.02	1.3	90.52	0.0355648	2	1	1	20	21.047	High	FALSE	TRUE	d__Bacteria;p__Proteobacteria;c__Alphaproteobacteria;o__Sphingomonadales;f__Sphingomonadaceae;g__Sandaracinobacter;s__	Novel_and_in_mothers	Met5157
V0100B_Ac+Ch_prok_bin.21	2110160	74	43.951	83.97	4.13	63.32	86.19	2.55	73.44	0.331114	4	1	0	21	126.319	Medium	TRUE	TRUE	d__Bacteria;p__Firmicutes_A;c__Clostridia;o__Oscillospirales;f__Ruminococcaceae;g__Faecalibacterium;s__Faecalibacterium prausnitzii_C	Not_novel	Met5199,Met5200
V0100B_Ac+Ch_prok_bin.2	1842194	166	15.806	76.03	5.89	46.58	76.95	3.57	59.1	0.987096	2	3	0	22	51.3775	Medium	TRUE	TRUE	d__Bacteria;p__Firmicutes_A;c__Clostridia;o__Oscillospirales;f__Ruminococcaceae;g__Faecalibacterium;s__Faecalibacterium prausnitzii_A	Not_novel	Met5199,Met5200
V0009B_Ac_T1_prok_bin.16	2363010	39	102.369	99.98	0.04	99.78	99.81	0	99.81	0.00759416	4	3	1	21	191.028	High	FALSE	TRUE	d__Bacteria;p__Firmicutes;c__Bacilli;o__Staphylococcales;f__Staphylococcaceae;g__Staphylococcus;s__Staphylococcus epidermidis	Not_novel	Met5448
V0074B_Ac+Ch_T1_prok_bin.5	2149870	22	319.816	99.99	0.01	99.94	99.38	0.64	96.18	0.00367305	4	4	0	21	159.264	Near-complete	TRUE	TRUE	d__Bacteria;p__Firmicutes;c__Bacilli;o__Staphylococcales;f__Staphylococcaceae;g__Staphylococcus;s__Staphylococcus hominis	Not_novel	Met5435,Met5436
V0065B_Ac_T1_prok_bin.27	3690569	80	77.213	98.62	2.56	85.82	97.39	3.26	81.09	0.116662	3	0	0	24	40.4629	Near-complete	FALSE	TRUE	d__Bacteria;p__Actinobacteriota;c__Actinomycetia;o__Actinomycetales;f__Dermatophilaceae;g__Branchiibius;s__	Novel_no_GTDB_annotation	Met5389
V0013B_Ch_prok_bin.3	1907894	99	32.982	89.88	0.21	88.83	98.64	0	98.64	0.0753965	2	2	2	20	36.4919	Medium	FALSE	TRUE	d__Bacteria;p__Firmicutes;c__Bacilli;o__Lactobacillales;f__Aerococcaceae;g__Granulicatella;s__	Novel_and_in_mothers	Met4933
V0190B_Ac+Ch_T3_prok_bin.34	2042468	698	3.162	63.08	2.09	52.63	60.25	2.08	49.85	0.121329	2	0	0	16	15.4888	Medium	TRUE	TRUE	d__Bacteria;p__Actinobacteriota;c__Actinomycetia;o__Actinomycetales;f__Micrococcaceae;g__Enteractinococcus;s__Enteractinococcus coprophilus	Novel_GTDB_annotation	Met5645,Met5646
V0190B_Ac+Ch_T3_prok_bin.35	1314029	73	32.779	100	0	100	91.83	0.67	88.48	0.0717136	0	2	1	22	26.3255	Near-complete	TRUE	TRUE	d__Bacteria;p__Proteobacteria;c__Gammaproteobacteria;o__Burkholderiales;f__Neisseriaceae;g__QFNR01;s__	Not_novel	Met5645,Met5646
V0099B_Ch_prok_bin.61	3099184	147	34.522	84.78	1.27	78.43	84.85	1.54	77.15	0.503002	0	0	0	18	129.891	Medium	FALSE	TRUE	d__Bacteria;p__Proteobacteria;c__Alphaproteobacteria;o__Sphingomonadales;f__Sphingomonadaceae;g__Sphingomonas;s__	Novel_no_GTDB_annotation	Met5196
V0013B_Ac+Ch_prok_bin.74	4749156	854	7.197	91.97	2.98	77.07	94.81	4.74	71.11	0.381568	5	2	1	21	31.6637	High	TRUE	TRUE	d__Bacteria;p__Proteobacteria;c__Gammaproteobacteria;o__Pseudomonadales;f__Pseudomonadaceae;g__Pseudomonas_B;s__Pseudomonas_B oryzihabitans	Novel_GTDB_annotation	Met4933,Met4934
V0100B_Ch_prok_bin.67	2434793	37	122.172	99.87	2.47	87.52	98.63	0	98.63	0.0159871	0	0	0	20	66.2058	Near-complete	FALSE	TRUE	d__Bacteria;p__Firmicutes_A;c__Clostridia;o__Oscillospirales;f__Ruminococcaceae;g__Ruminococcus_D;s__Ruminococcus_D bicirculans	Not_novel	Met5199
V0033B_Ac+Ch_T1_prok_bin.12	1722679	38	92.092	99.94	0.08	99.54	99.88	0	99.88	0.0206676	3	1	0	20	42.7668	Near-complete	TRUE	TRUE	d__Bacteria;p__Firmicutes_C;c__Negativicutes;o__Veillonellales;f__Veillonellaceae;g__F0422;s__F0422 sp900766245	Not_novel	Met5420,Met5421
V0100B_Ch_prok_bin.64	2153027	267	12.64	96.62	0.51	94.07	93.96	0.67	90.61	0.0270078	4	1	1	19	15.1463	High	FALSE	TRUE	d__Bacteria;p__Firmicutes_A;c__Clostridia;o__Oscillospirales;f__Ruminococcaceae;g__Ruminococcus_C;s__Ruminococcus_C sp000433635	Not_novel	Met5199
V0099B_Ch_prok_bin.65	3392632	18	343.076	91.39	1.29	84.94	90.33	1.79	81.38	0.00121305	5	2	0	21	50.4239	Near-complete	FALSE	TRUE	d__Bacteria;p__Bdellovibrionota;c__Bacteriovoracia;o__Bacteriovoracales;f__Bacteriovoracaceae;g__UBA4096;s__	Novel_no_GTDB_annotation	Met5196
V0099B_Ch_prok_bin.70	4827021	120	61.683	99.92	0.12	99.32	97.21	0	97.21	0.00292502	3	2	0	22	26.7264	Near-complete	FALSE	TRUE	d__Bacteria;p__Bacteroidota;c__Bacteroidia;o__Sphingobacteriales;f__Sphingobacteriaceae;g__Pedobacter;s__	Novel_no_GTDB_annotation	Met5196
V0009B_Ac+Ch_prok_bin.56	3707057	1337	2.846	63.62	1.38	56.72	59.52	1.74	50.82	0.545922	2	1	0	15	9.76887	Medium	TRUE	TRUE	d__Bacteria;p__Proteobacteria;c__Gammaproteobacteria;o__Burkholderiales;f__Burkholderiaceae;g__Comamonas;s__Comamonas acidovorans	Novel_GTDB_annotation	Met4924,Met4925
V0064B_Ac_prok_bin.56	1594281	211	10.413	82.13	4.97	57.28	86.36	5.22	60.26	0.538452	1	0	0	11	66.275	Medium	FALSE	TRUE	d__Bacteria;p__Firmicutes;c__Bacilli;o__Lactobacillales;f__Aerococcaceae;g__Aerococcus;s__Aerococcus urinaeequi	Not_novel	Met5083
V0065B_Ac+Ch_prok_bin.77	1014439	422	2.414	63.44	0.7	59.94	52.15	0.69	48.7	0.547122	1	0	0	11	9.31228	Medium	TRUE	TRUE	d__Bacteria;p__Bacteroidota;c__Bacteroidia;o__Bacteroidales;f__Porphyromonadaceae;g__Porphyromonas;s__Porphyromonas pasteri	Novel_GTDB_annotation	Met5084,Met5085
V0060B_Ch_T1_prok_bin.4	1731918	333	7.116	93.22	2.12	82.62	94.26	1.52	86.66	0.0287045	2	0	0	10	14.655	Near-complete	FALSE	TRUE	d__Bacteria;p__Firmicutes_C;c__Negativicutes;o__Veillonellales;f__Veillonellaceae;g__Veillonella;s__Veillonella dispar	Not_novel	Met5411
V0099B_Ch_prok_bin.69	6572878	93	125.179	99.98	0.4	97.98	100	1.97	90.15	0.00202948	3	0	1	21	20.9073	Near-complete	FALSE	TRUE	d__Bacteria;p__Bacteroidota;c__Bacteroidia;o__Chitinophagales;f__Chitinophagaceae;g__Filimonas;s__	Novel_no_GTDB_annotation	Met5196
V0100B_Ch_prok_bin.47	3014673	74	92.617	93.77	0.4	91.77	93.99	1.2	87.99	0.0221103	0	2	0	21	22.7871	Near-complete	FALSE	TRUE	d__Bacteria;p__Bacteroidota;c__Bacteroidia;o__Bacteroidales;f__Rikenellaceae;g__Alistipes;s__Alistipes finegoldii	Not_novel	Met5199
V0033B_Ac+Ch_prok_bin.33	1683871	610	2.881	57.2	1.3	50.7	60.14	1.2	54.14	0.065161	1	1	1	14	13.3202	Medium	TRUE	TRUE	d__Bacteria;p__Firmicutes;c__Bacilli;o__Lactobacillales;f__Lactobacillaceae;g__Lacticaseibacillus;s__Lacticaseibacillus rhamnosus	Not_novel	Met4985,Met4986
V0018B_Ac_prok_bin.16	1306145	539	2.422	66.06	1.11	60.51	52.51	1.82	43.41	0.663309	1	0	0	13	15.8548	Medium	FALSE	TRUE	d__Bacteria;p__Proteobacteria;c__Gammaproteobacteria;o__Pseudomonadales;f__Moraxellaceae;g__Moraxella_A;s__Moraxella_A sp002478835	Novel_GTDB_annotation	Met4945
V0190B_Ac+Ch_T3_prok_bin.17	364004	133	2.901	59.35	0.68	55.95	34.19	0	34.19	0.0314317	0	2	1	7	11.1242	Medium	TRUE	TRUE	d__Bacteria;p__Patescibacteria;c__Saccharimonadia;o__Saccharimonadales;f__Nanogingivalaceae;g__Nanogingivalis;s__	Novel_no_GTDB_annotation	Met5645,Met5646
V0100B_Ch_prok_bin.78	3343046	102	51.427	98.62	0.42	96.52	97.68	1.45	90.43	0.0251543	1	1	1	19	48.8984	High	FALSE	TRUE	d__Bacteria;p__Firmicutes_A;c__Clostridia;o__Lachnospirales;f__Lachnospiraceae;g__Acetatifactor;s__Acetatifactor sp900066565	Not_novel	Met5199
V0100B_Ch_prok_bin.85	4370290	53	139.445	99.96	1.37	93.11	99.26	0.96	94.46	0.0107583	5	1	1	21	46.962	High	FALSE	TRUE	d__Bacteria;p__Bacteroidota;c__Bacteroidia;o__Bacteroidales;f__Bacteroidaceae;g__Bacteroides;s__Bacteroides uniformis	Not_novel	Met5199
V0044B_Ac_prok_bin.14	2216509	692	3.486	93.16	3.97	73.31	78.54	5.79	49.59	0.588324	1	0	1	19	18.0016	Near-complete	FALSE	TRUE	d__Bacteria;p__Proteobacteria;c__Alphaproteobacteria;o__Caulobacterales;f__Caulobacteraceae;g__Brevundimonas;s__	Not_novel	Met5038
V0009B_Ac+Ch_prok_bin.26	1472493	443	3.697	65.21	2.44	53.01	68.88	2.33	57.23	0.144986	3	1	1	13	12.9581	Medium	TRUE	TRUE	d__Bacteria;p__Bacteroidota;c__Bacteroidia;o__Flavobacteriales;f__Flavobacteriaceae;g__Capnocytophaga;s__Capnocytophaga sp905372595	Novel_GTDB_annotation	Met4924,Met4925
V0152B_Ac+Ch_T3_prok_bin.36	1728161	194	12.122	85.4	5.14	59.7	88.83	3.71	70.28	0.284808	6	1	4	19	83.1723	Medium	TRUE	TRUE	d__Bacteria;p__Proteobacteria;c__Gammaproteobacteria;o__Enterobacterales;f__Pasteurellaceae;g__Haemophilus_D;s__	Not_novel	Met5555,Met5556
V0029B_Ac_T1_prok_bin.19	1730710	426	4.896	79.76	1.29	73.31	84.08	1.89	74.63	0.0499231	0	0	0	14	13.2812	Medium	FALSE	TRUE	d__Bacteria;p__Bacteroidota;c__Bacteroidia;o__Bacteroidales;f__Bacteroidaceae;g__Prevotella;s__Prevotella disiens	Novel_GTDB_annotation	Met5469
V0009B_Ac+Ch_prok_bin.29	1665577	297	7.766	87.9	1.34	81.2	88.3	1.38	81.4	0.248598	4	1	1	14	12.5801	Medium	TRUE	TRUE	d__Bacteria;p__Firmicutes;c__Bacilli;o__Staphylococcales;f__Staphylococcaceae;g__Macrococcus;s__Macrococcus bovicus	Novel_GTDB_annotation	Met4924,Met4925
V0093B_Ac+Ch_prok_bin.58	3031281	254	15.601	81.29	1.92	71.69	43.24	12.29	-18.21	0.276007	1	0	0	11	21.0953	Medium	TRUE	TRUE	d__Archaea;p__Asgardarchaeota;c__Wukongarchaeia;o__;f__;g__;s__	Not_novel	Met5173,Met5174
V0013B_Ch_prok_bin.19	493993	168	3.195	84.46	1.53	76.81	46.59	1.71	38.04	0.391376	0	0	0	19	11.5834	Medium	FALSE	TRUE	d__Bacteria;p__Patescibacteria;c__Saccharimonadia;o__Saccharimonadales;f__Nanosynbacteraceae;g__Nanosynbacter;s__	Novel_no_GTDB_annotation	Met4933
V0068B_Ac+Ch_T1_prok_bin.29	428915	171	2.58	53.26	0.65	50.01	27.95	0	27.95	0.075594	1	0	0	18	8.95511	Medium	TRUE	TRUE	d__Bacteria;p__Patescibacteria;c__Saccharimonadia;o__Saccharimonadales;f__UBA10027;g__SDRW01;s__SDRW01 sp007845485	Novel_GTDB_annotation	Met5348,Met5349
V0093B_Ac+Ch_prok_bin.66	6889038	684	15.374	99.87	3.43	82.72	94.83	2.12	84.23	0.0656462	1	0	0	21	21.1742	Near-complete	TRUE	TRUE	d__Bacteria;p__Proteobacteria;c__Gammaproteobacteria;o__Burkholderiales;f__Burkholderiaceae;g__Mitsuaria;s__	Novel_no_GTDB_annotation	Met5173,Met5174
V0007B_Ac+Ch_T1_prok_bin.10	3686913	1314	2.961	72.44	3.49	54.99	71.98	3.14	56.28	0.441257	4	1	0	14	11.8214	Medium	TRUE	TRUE	d__Bacteria;p__Proteobacteria;c__Gammaproteobacteria;o__Burkholderiales;f__Burkholderiaceae;g__Massilia;s__Massilia aurea_A	Novel_GTDB_annotation	Met5449,Met5450
V0099B_Ch_prok_bin.44	3555048	119	49.252	95.71	3.72	77.11	92.44	2.75	78.69	0.185586	0	0	0	20	83.4747	Near-complete	FALSE	TRUE	d__Bacteria;p__Proteobacteria;c__Alphaproteobacteria;o__Sphingomonadales;f__Sphingomonadaceae;g__Sphingomonas;s__Sphingomonas aquatilis	Novel_GTDB_annotation	Met5196
V0093B_Ac+Ch_prok_bin.22	1186393	446	2.723	52.41	0.38	50.51	55.84	0.52	53.24	0.653111	0	0	0	11	9.91797	Medium	TRUE	TRUE	d__Bacteria;p__Bacteroidota;c__Bacteroidia;o__Bacteroidales;f__Porphyromonadaceae;g__Porphyromonas;s__Porphyromonas sp018127745	Novel_GTDB_annotation	Met5173,Met5174
V0089B_Ch_prok_bin.47	5085915	219	34.781	100	0.03	99.85	99.37	0.18	98.47	0.142416	3	0	0	20	36.4224	Near-complete	FALSE	TRUE	d__Bacteria;p__Actinobacteriota;c__Actinomycetia;o__Mycobacteriales;f__Mycobacteriaceae;g__Gordonia;s__Gordonia bronchialis	Not_novel	Met5156
V0093B_Ac+Ch_prok_bin.18	4387923	471	13.494	95.03	2.81	80.98	96.25	2.92	81.65	0.0324764	1	1	1	21	20.6875	High	TRUE	TRUE	d__Bacteria;p__Proteobacteria;c__Alphaproteobacteria;o__Caulobacterales;f__Caulobacteraceae;g__Caulobacter;s__	Novel_no_GTDB_annotation	Met5173,Met5174
V0161B_Ac+Ch_T3_prok_bin.37	2432044	588	4.866	80.76	2.85	66.51	85.39	4.06	65.09	0.295015	1	0	0	20	14.7552	Medium	TRUE	TRUE	d__Bacteria;p__Proteobacteria;c__Alphaproteobacteria;o__Caulobacterales;f__Caulobacteraceae;g__Brevundimonas;s__Brevundimonas sp003248965	Novel_GTDB_annotation	Met5576,Met5577
V0060B_Ch_T1_prok_bin.7	795312	294	2.875	50.36	0.83	46.21	52.47	0.47	50.12	0.0404931	2	1	1	10	7.23421	Medium	FALSE	TRUE	d__Bacteria;p__Actinobacteriota;c__Actinomycetia;o__Actinomycetales;f__Bifidobacteriaceae;g__Scardovia;s__Scardovia wiggsiae	Novel_GTDB_annotation	Met5411
V0100B_Ch_prok_bin.58	1973961	91	28.11	73.52	0.22	72.42	81.07	0.98	76.17	0.0825711	0	3	3	20	23.5887	Medium	FALSE	TRUE	d__Bacteria;p__Firmicutes_A;c__Clostridia;o__Lachnospirales;f__Lachnospiraceae;g__Mediterraneibacter;s__Mediterraneibacter faecis	Not_novel	Met5199
V0009B_Ac+Ch_prok_bin.71	1407833	455	3.269	70.13	0.47	67.78	63.18	4.31	41.63	0.0513407	1	0	0	8	15.4128	Medium	TRUE	TRUE	d__Bacteria;p__Fusobacteriota;c__Fusobacteriia;o__Fusobacteriales;f__Leptotrichiaceae;g__Leptotrichia_A;s__Leptotrichia_A sp001274535	Novel_GTDB_annotation	Met4924,Met4925
V0202B_Ac+Ch_T3_prok_bin.66	2726112	789	3.812	74.35	2.58	61.45	74.69	3.32	58.09	0.393552	0	0	0	19	33.6567	Medium	TRUE	TRUE	d__Bacteria;p__Proteobacteria;c__Alphaproteobacteria;o__Sphingomonadales;f__Sphingomonadaceae;g__Sphingomonas;s__Sphingomonas adhaesiva	Novel_GTDB_annotation	Met6198,Met6199
V0107B_Ac_prok_bin.31	1563654	507	3.308	71.84	0.11	71.29	66.01	0.55	63.26	0.0077522	1	1	0	15	9.47855	Medium	FALSE	TRUE	d__Bacteria;p__Proteobacteria;c__Alphaproteobacteria;o__Sphingomonadales;f__Sphingomonadaceae;g__Sphingorhabdus_B;s__	Novel_and_in_mothers	Met5224
V0158B_Ac+Ch_T3_prok_bin.29	1573102	448	3.998	67.84	2.07	57.49	76.03	1.48	68.63	0.124617	2	0	0	19	13.7389	Medium	TRUE	TRUE	d__Bacteria;p__Proteobacteria;c__Gammaproteobacteria;o__Burkholderiales;f__Neisseriaceae;g__Kingella_B;s__	Novel_no_GTDB_annotation	Met5570,Met5571
V0042B_Ac+Ch_prok_bin.82	2361067	684	3.923	86.26	5.59	58.31	82.55	1.35	75.8	0.310352	0	0	3	19	13.0884	Medium	TRUE	TRUE	d__Bacteria;p__Firmicutes_A;c__Clostridia;o__Lachnospirales;f__Lachnospiraceae;g__Oribacterium;s__Oribacterium sinus	Novel_GTDB_annotation	Met5033,Met5034
V0009B_Ac+Ch_prok_bin.97	3191360	171	31.364	99.96	1.93	90.31	99.76	2.15	89.01	0.0406788	6	1	1	21	52.5909	High	TRUE	TRUE	d__Bacteria;p__Proteobacteria;c__Gammaproteobacteria;o__Pseudomonadales;f__Moraxellaceae;g__Acinetobacter;s__Acinetobacter junii	Not_novel	Met4924,Met4925
V0066B_Ac+Ch_T1_prok_bin.12	1452362	236	8.291	90.53	0.62	87.43	91.86	0.23	90.71	0.0408135	1	1	0	16	15.8066	Near-complete	TRUE	TRUE	d__Bacteria;p__Firmicutes_A;c__Clostridia;o__Tissierellales;f__Peptoniphilaceae;g__Fenollaria;s__Fenollaria massiliensis	Novel_GTDB_annotation	Met5442,Met5443
V0176B_Ac_T3_prok_bin.38	3167899	174	33.067	99.72	0.9	95.22	95.41	0.75	91.66	0.0933865	4	1	0	21	58.4759	Near-complete	FALSE	TRUE	d__Bacteria;p__Proteobacteria;c__Gammaproteobacteria;o__Pseudomonadales;f__Moraxellaceae;g__Acinetobacter;s__Acinetobacter baumannii	Not_novel	Met5614
V0099B_Ch_prok_bin.73	4057120	633	8.672	89.64	0.63	86.49	91.19	1.75	82.44	0.211854	0	0	0	19	14.0739	Medium	FALSE	TRUE	d__Bacteria;p__Proteobacteria;c__Alphaproteobacteria;o__Rhizobiales;f__Beijerinckiaceae;g__Bosea;s__	Novel_no_GTDB_annotation	Met5196
V0042B_Ch_prok_bin.51	786940	99	10.892	92.08	3.44	74.88	64.55	3.42	47.45	0.310707	2	1	2	23	29.3168	High	FALSE	TRUE	d__Bacteria;p__Patescibacteria;c__Saccharimonadia;o__Saccharimonadales;f__Nanosynbacteraceae;g__Nanosynbacter;s__	Novel_no_GTDB_annotation	Met5033
V0176B_Ac_T3_prok_bin.21	2420026	99	41.69	99.98	0	99.98	97.68	0.66	94.38	0.0170298	3	1	1	21	479.27	High	FALSE	TRUE	d__Bacteria;p__Actinobacteriota;c__Actinomycetia;o__Actinomycetales;f__Micrococcaceae;g__Rothia;s__Rothia kristinae	Not_novel	Met5614
V0089B_Ac_prok_bin.111	4207770	16	314.361	95.59	2.25	84.34	90.33	1.79	81.38	0.0102772	4	1	0	21	45.7171	Near-complete	FALSE	TRUE	d__Bacteria;p__Bdellovibrionota;c__Bacteriovoracia;o__Bacteriovoracales;f__Bacteriovoracaceae;g__UBA4096;s__	Novel_no_GTDB_annotation	Met5157
V0064B_Ac_prok_bin.3	2532886	32	102.232	99.98	1.02	94.88	99.67	1.35	92.92	0.0111682	2	2	2	23	366.357	High	FALSE	TRUE	d__Bacteria;p__Actinobacteriota;c__Actinomycetia;o__Mycobacteriales;f__Mycobacteriaceae;g__Corynebacterium;s__Corynebacterium doosanense	Novel_GTDB_annotation	Met5083
V0066B_Ac+Ch_T1_prok_bin.6	1939669	233	10.753	94.47	1.56	86.67	96.53	0.71	92.98	0.0380821	2	1	1	20	13.9273	High	TRUE	TRUE	d__Bacteria;p__Bacteroidota;c__Bacteroidia;o__Bacteroidales;f__Porphyromonadaceae;g__Porphyromonas;s__Porphyromonas uenonis	Novel_GTDB_annotation	Met5442,Met5443
V0100B_Ch_prok_bin.21	5307820	35	283.889	100	0.04	99.8	99.25	0.31	97.7	0.00516121	3	1	0	21	97.7664	Near-complete	FALSE	TRUE	d__Bacteria;p__Bacteroidota;c__Bacteroidia;o__Bacteroidales;f__Bacteroidaceae;g__Phocaeicola;s__Phocaeicola dorei	Not_novel	Met5199
V0114B_Ac+Ch_prok_bin.50	1103367	397	2.865	55.62	0.4	53.62	53.34	0	53.34	0.11631	0	0	0	5	12.7133	Medium	TRUE	TRUE	d__Bacteria;p__Firmicutes_A;c__Clostridia;o__Lachnospirales;f__Lachnospiraceae;g__Lachnoanaerobaculum;s__	Novel_no_GTDB_annotation	Met5246,Met5247
V0042B_Ac+Ch_prok_bin.79	1343393	402	3.67	69.17	0.39	67.22	65.15	1.27	58.8	0.197859	0	1	0	8	11.4883	Medium	TRUE	TRUE	d__Bacteria;p__Campylobacterota;c__Campylobacteria;o__Campylobacterales;f__Campylobacteraceae;g__Campylobacter_A;s__Campylobacter_A concisus_T	Novel_GTDB_annotation	Met5033,Met5034
V0089B_Ac_prok_bin.116	3894061	13	357.267	89.66	0.82	85.56	91.22	1.79	82.27	0.0113927	2	1	0	21	40.341	Medium	FALSE	TRUE	d__Bacteria;p__Bdellovibrionota;c__Bacteriovoracia;o__Bacteriovoracales;f__Bacteriovoracaceae;g__UBA4096;s__	Novel_no_GTDB_annotation	Met5157
V0064B_Ac_prok_bin.37	2109964	75	44.977	99.38	0.31	97.83	99.44	2.1	88.94	0.164959	1	2	1	22	80.5783	High	FALSE	TRUE	d__Bacteria;p__Actinobacteriota;c__Actinomycetia;o__Mycobacteriales;f__Mycobacteriaceae;g__Corynebacterium;s__Corynebacterium sp015351405	Not_novel	Met5083
V0099B_Ch_prok_bin.37	4340084	150	42.458	94.44	0.07	94.09	97.61	1.24	91.41	0.197154	7	2	0	20	19.5584	Near-complete	FALSE	TRUE	d__Bacteria;p__Proteobacteria;c__Gammaproteobacteria;o__Enterobacterales;f__Enterobacteriaceae;g__Pantoea;s__Pantoea brenneri	Not_novel	Met5196
V0064B_Ac_prok_bin.43	2454372	720	3.839	67.78	2.01	57.73	65.77	0.79	61.82	0.0310826	1	2	0	4	9.02302	Medium	FALSE	TRUE	d__Bacteria;p__Firmicutes;c__Bacilli;o__Lactobacillales;f__Enterococcaceae;g__Enterococcus_D;s__Enterococcus_D sp002850555	Not_novel	Met5083
V0007B_Ac+Ch_prok_bin.5	1792054	410	5.312	78.78	1.63	70.63	82.74	2.13	72.09	0.206621	2	1	0	21	12.4952	Medium	TRUE	TRUE	d__Bacteria;p__Proteobacteria;c__Gammaproteobacteria;o__Burkholderiales;f__Neisseriaceae;g__Kingella_B;s__	Novel_no_GTDB_annotation	Met4917,Met4918
V0114B_Ac+Ch_prok_bin.35	8539506	161	92.492	99.96	0.46	97.66	98.39	2.51	85.84	0.0154532	4	0	3	21	30.6903	Near-complete	TRUE	TRUE	d__Bacteria;p__Proteobacteria;c__Gammaproteobacteria;o__Burkholderiales;f__Burkholderiaceae;g__Burkholderia;s__Burkholderia aenigmatica	Novel_GTDB_annotation	Met5246,Met5247
V0100B_Ch_prok_bin.37	2267932	42	94.048	98.79	0.88	94.39	98.66	0.56	95.86	0.0216929	3	1	0	19	97.8934	Near-complete	FALSE	TRUE	d__Bacteria;p__Firmicutes_A;c__Clostridia;o__Oscillospirales;f__Acutalibacteraceae;g__Ruminococcus_E;s__Ruminococcus_E sp003526955	Not_novel	Met5199
V0029B_Ac_T1_prok_bin.6	1896092	175	16.512	95.37	0.63	92.22	95.75	0.18	94.85	0.0279545	0	2	0	20	22.2535	Near-complete	FALSE	TRUE	d__Bacteria;p__Bacteroidota;c__Bacteroidia;o__Bacteroidales;f__Bacteroidaceae;g__Prevotella;s__Prevotella bivia	Not_novel	Met5469
V0100B_Ch_prok_bin.36	2379018	72	55.546	99.48	0.05	99.23	99.06	0.38	97.16	0.00531312	2	1	0	21	25.9197	Near-complete	FALSE	TRUE	d__Bacteria;p__Bacteroidota;c__Bacteroidia;o__Bacteroidales;f__Muribaculaceae;g__UBA7173;s__UBA7173 sp900546835	Not_novel	Met5199
V0152B_Ac+Ch_T3_prok_bin.54	1846658	156	18.138	83.92	4.23	62.77	88.23	5.19	62.28	0.336734	3	2	0	16	114.363	Medium	TRUE	TRUE	d__Bacteria;p__Firmicutes_C;c__Negativicutes;o__Veillonellales;f__Veillonellaceae;g__Veillonella;s__Veillonella sp900552715	Novel_GTDB_annotation	Met5555,Met5556
V0090B_Ac+Ch_prok_bin.14	4719079	684	8.681	81.22	3.03	66.07	79.61	2.58	66.71	0.181514	5	0	0	20	15.6759	Medium	TRUE	TRUE	d__Bacteria;p__Proteobacteria;c__Gammaproteobacteria;o__Pseudomonadales;f__Pseudomonadaceae;g__Pseudomonas_E;s__Pseudomonas_E putida_N	Novel_GTDB_annotation	Met5159,Met5160
V0100B_Ch_prok_bin.31	2823514	120	32.658	87.38	0.05	87.13	92.48	0	92.48	0.073484	1	0	5	17	21.8392	Medium	FALSE	TRUE	d__Bacteria;p__Firmicutes_A;c__Clostridia;o__Lachnospirales;f__Lachnospiraceae;g__Blautia_A;s__Blautia_A faecis	Not_novel	Met5199
V0009B_Ac+Ch_prok_bin.83	2503939	150	26.45	98.27	0.81	94.22	98.82	2.64	85.62	0.150219	2	0	0	22	21.4331	Near-complete	TRUE	TRUE	d__Bacteria;p__Actinobacteriota;c__Actinomycetia;o__Actinomycetales;f__Actinomycetaceae;g__Peptidiphaga;s__Peptidiphaga sp905373325	Novel_GTDB_annotation	Met4924,Met4925
V0013B_Ac+Ch_prok_bin.19	3155575	102	45.374	99.99	0.61	96.94	98.9	1.26	92.6	0.0167077	4	0	1	22	33.273	Near-complete	TRUE	TRUE	d__Bacteria;p__Proteobacteria;c__Gammaproteobacteria;o__Pseudomonadales;f__Moraxellaceae;g__Psychrobacter;s__	Novel_no_GTDB_annotation	Met4933,Met4934
V0166B_Ch_T3_prok_bin.10	2216837	68	55.676	100	4.77	76.15	99.74	1.94	90.04	0.0865369	0	0	0	21	75.285	Near-complete	FALSE	FALSE	d__Bacteria;p__Proteobacteria;c__Gammaproteobacteria;o__Burkholderiales;f__Neisseriaceae;g__Neisseria;s__Neisseria sp000186165		Met5589
V0068B_Ac+Ch_T1_prok_bin.4	579488	29	28.788	87.78	0.58	84.88	58.61	0	58.61	0.00728032	1	1	1	20	38.3343	Medium	TRUE	FALSE	d__Bacteria;p__Patescibacteria;c__Saccharimonadia;o__Saccharimonadales;f__Nanogingivalaceae;g__Nanogingivalis;s__Nanogingivalis gingivitcus		Met5348,Met5349
V0166B_Ac+Ch_T3_prok_bin.33	2510350	130	31.281	99.99	0.31	98.44	96.03	0.17	95.18	0.259113	5	2	2	20	44.6048	High	TRUE	FALSE	d__Bacteria;p__Actinobacteriota;c__Actinomycetia;o__Actinomycetales;f__Micrococcaceae;g__Rothia;s__Rothia aeria		Met5589,Met5590
V0068B_Ac+Ch_T1_prok_bin.7	2395031	407	7.703	94.23	1.42	87.13	94.32	2.11	83.77	0.487681	2	2	1	6	40.7962	Near-complete	TRUE	FALSE	d__Bacteria;p__Firmicutes;c__Bacilli;o__Staphylococcales;f__Staphylococcaceae;g__Staphylococcus;s__Staphylococcus epidermidis		Met5348,Met5349
V0068B_Ac+Ch_prok_bin.52	1579293	214	9.381	91.78	1.33	85.13	96.05	1.43	88.9	0.017552	3	2	0	14	15.502	Near-complete	TRUE	FALSE	d__Bacteria;p__Firmicutes;c__Bacilli;o__Erysipelotrichales;f__Erysipelotrichaceae;g__Bulleidia;s__Bulleidia sp015256455		Met5091,Met5092
V0068B_Ac+Ch_T1_prok_bin.8	1895634	582	3.544	72.76	1.62	64.66	75.95	3.41	58.9	0.598562	1	0	0	17	18.9117	Medium	TRUE	FALSE	d__Bacteria;p__Actinobacteriota;c__Actinomycetia;o__Actinomycetales;f__Micrococcaceae;g__Micrococcus;s__Micrococcus luteus		Met5348,Met5349
V0166B_Ac_T3_prok_bin.12	2859655	103	46.524	100	0	100	100	0.49	97.55	0.00752092	2	1	2	21	41.2597	High	FALSE	FALSE	d__Bacteria;p__Bacteroidota;c__Bacteroidia;o__Flavobacteriales;f__Weeksellaceae;g__Epilithonimonas;s__Epilithonimonas vandammei		Met5590
V0166B_Ac+Ch_T3_prok_bin.31	599325	127	6.026	93.53	2.29	82.08	59.89	0.51	57.34	0.0879511	1	1	1	14	17.3909	Near-complete	TRUE	FALSE	d__Bacteria;p__Patescibacteria;c__Saccharimonadia;o__Saccharimonadales;f__Nanogingivalaceae;g__Nanogingivalis;s__Nanogingivalis sp900556165		Met5589,Met5590
V0166B_Ac+Ch_T3_prok_bin.28	2051003	683	3.212	79.85	5.02	54.75	85.65	4.09	65.2	0.726198	4	0	1	19	44.6052	Medium	TRUE	FALSE	d__Bacteria;p__Proteobacteria;c__Gammaproteobacteria;o__Pseudomonadales;f__Moraxellaceae;g__Moraxella_A;s__Moraxella_A cinereus		Met5589,Met5590
V0068B_Ac+Ch_prok_bin.42	1311706	489	2.801	50.92	0.14	50.22	43.35	0	43.35	0.631575	2	2	0	16	9.08557	Medium	TRUE	FALSE	d__Bacteria;p__Actinobacteriota;c__Actinomycetia;o__Actinomycetales;f__Micrococcaceae;g__Rothia;s__Rothia aeria		Met5091,Met5092
V0166B_Ac+Ch_T3_prok_bin.89	674649	161	4.982	70.51	0.88	66.11	53.25	0	53.25	0.0506648	4	2	0	14	12.271	Medium	TRUE	FALSE	d__Bacteria;p__Patescibacteria;c__Saccharimonadia;o__Saccharimonadales;f__Nanosynbacteraceae;g__Nanosynbacter;s__		Met5589,Met5590
V0068B_Ac+Ch_T1_prok_bin.12	2251360	46	92.877	100	0.06	99.7	99.33	0	99.33	0.00419947	7	2	3	22	52.8712	High	TRUE	FALSE	d__Bacteria;p__Actinobacteriota;c__Actinomycetia;o__Actinomycetales;f__Micrococcaceae;g__Rothia;s__Rothia mucilaginosa		Met5348,Met5349
V0068B_Ac+Ch_T1_prok_bin.9	2421352	92	47.233	98.01	1.94	88.31	97.58	1.29	91.13	0.123337	5	4	2	21	34.6504	High	TRUE	FALSE	d__Bacteria;p__Bacteroidota;c__Bacteroidia;o__Bacteroidales;f__Bacteroidaceae;g__Alloprevotella;s__Alloprevotella sp905371275		Met5348,Met5349
V0166B_Ch_T3_prok_bin.1	1667462	272	7.582	80.45	3.66	62.15	84.72	7.11	49.17	0.336249	3	1	0	19	31.9763	Medium	FALSE	FALSE	d__Bacteria;p__Proteobacteria;c__Gammaproteobacteria;o__Enterobacterales;f__Pasteurellaceae;g__Haemophilus_D;s__Haemophilus_D sp900764435		Met5589
V0068B_Ac+Ch_T1_prok_bin.13	1173792	191	8.14	99.82	0.14	99.12	88.82	0.85	84.57	0.121877	1	1	2	18	15.9808	High	TRUE	FALSE	d__Bacteria;p__Proteobacteria;c__Gammaproteobacteria;o__Burkholderiales;f__Neisseriaceae;g__QFNR01;s__QFNR01 sp003248485		Met5348,Met5349
V0166B_Ac+Ch_T3_prok_bin.23	2236289	169	21.752	99.94	3.87	80.59	100	7.52	62.4	0.255706	3	5	2	21	49.2323	High	TRUE	FALSE	d__Bacteria;p__Bacteroidota;c__Bacteroidia;o__Bacteroidales;f__Porphyromonadaceae;g__Porphyromonas;s__Porphyromonas pasteri		Met5589,Met5590
V0068B_Ac+Ch_T1_prok_bin.5	2280447	277	11.964	95.19	4.51	72.64	95.6	8.29	54.15	0.426991	5	3	0	21	270.852	Near-complete	TRUE	FALSE	d__Bacteria;p__Firmicutes;c__Bacilli;o__Staphylococcales;f__Staphylococcaceae;g__Staphylococcus;s__Staphylococcus hominis		Met5348,Met5349
V0166B_Ac_T3_prok_bin.9	2472168	121	39.41	99.97	1.33	93.32	96.99	0.87	92.64	0.332517	0	0	0	21	112.03	Near-complete	FALSE	FALSE	d__Bacteria;p__Actinobacteriota;c__Actinomycetia;o__Propionibacteriales;f__Propionibacteriaceae;g__Cutibacterium;s__Cutibacterium acnes		Met5590
V0166B_Ac+Ch_T3_prok_bin.93	4249724	413	14.258	85.61	1.19	79.66	87.19	2.1	76.69	0.321728	2	2	1	19	136.449	Medium	TRUE	FALSE	d__Bacteria;p__Actinobacteriota;c__Actinomycetia;o__Mycobacteriales;f__Mycobacteriaceae;g__Gordonia;s__Gordonia sputi		Met5589,Met5590
V0166B_Ac+Ch_T3_prok_bin.29	1653079	412	4.779	71.6	0.56	68.8	76.51	1.84	67.31	0.140226	4	2	1	20	12.945	Medium	TRUE	FALSE	d__Bacteria;p__Actinobacteriota;c__Actinomycetia;o__Actinomycetales;f__Actinomycetaceae;g__Actinomyces;s__Actinomyces graevenitzii		Met5589,Met5590
V0166B_Ac+Ch_T3_prok_bin.85	2547494	401	9.204	83.71	0.98	78.81	83.07	0.99	78.12	0.243024	2	0	0	23	19.7136	Medium	TRUE	FALSE	d__Bacteria;p__Actinobacteriota;c__Actinomycetia;o__Actinomycetales;f__Micrococcaceae;g__Kocuria;s__Kocuria salsicia		Met5589,Met5590
V0166B_Ac+Ch_T3_prok_bin.3	2086478	161	20.407	94.2	4.21	73.15	96.46	3.72	77.86	0.215751	5	4	7	22	49.4234	High	TRUE	FALSE	d__Bacteria;p__Bacteroidota;c__Bacteroidia;o__Bacteroidales;f__Porphyromonadaceae;g__Porphyromonas;s__Porphyromonas sp003640335		Met5589,Met5590
V0166B_Ac+Ch_T3_prok_bin.82	2712252	144	28.101	94.31	2.82	80.21	95.22	0.66	91.92	0.0398582	2	4	1	19	19.8287	High	TRUE	FALSE	d__Bacteria;p__Actinobacteriota;c__Actinomycetia;o__Mycobacteriales;f__Mycobacteriaceae;g__Corynebacterium;s__Corynebacterium durum		Met5589,Met5590
V0166B_Ac_T3_prok_bin.16	2604748	511	6.367	85.72	5.04	60.52	85.3	3.46	68	0.53892	2	0	0	23	21.2904	Medium	FALSE	FALSE	d__Bacteria;p__Actinobacteriota;c__Actinomycetia;o__Actinomycetales;f__Dermatophilaceae;g__Dermacoccus;s__Dermacoccus nishinomiyaensis		Met5590
V0166B_Ac_T3_prok_bin.74	1162337	384	3.116	55.26	0.41	53.21	57.28	0.73	53.63	0.0480033	0	0	0	9	11.6042	Medium	FALSE	FALSE	d__Bacteria;p__Bacteroidota;c__Bacteroidia;o__Bacteroidales;f__Bacteroidaceae;g__Prevotella;s__		Met5590
V0166B_Ac_T3_prok_bin.8	1927236	159	17.942	93.24	0.11	92.69	95.68	2.62	82.58	0.168292	3	3	2	22	29.3343	High	FALSE	FALSE	d__Bacteria;p__Bacteroidota;c__Bacteroidia;o__Bacteroidales;f__Porphyromonadaceae;g__Porphyromonas;s__Porphyromonas sp003640335		Met5590
V0068B_Ac+Ch_T1_prok_bin.34	1918906	58	57.073	93.26	0.94	88.56	95	2.62	81.9	0.0758907	2	0	2	18	142.136	Near-complete	TRUE	FALSE	d__Bacteria;p__Firmicutes;c__Bacilli;o__Lactobacillales;f__Streptococcaceae;g__Streptococcus;s__Streptococcus lactarius		Met5348,Met5349
V0166B_Ac_T3_prok_bin.31	2172916	66	40.222	99.45	4.38	77.55	98.31	4.18	77.41	0.0877244	1	0	0	21	97.8251	Near-complete	FALSE	FALSE	d__Bacteria;p__Proteobacteria;c__Gammaproteobacteria;o__Burkholderiales;f__Neisseriaceae;g__Neisseria;s__Neisseria sp000186165		Met5590
V0166B_Ac+Ch_T3_prok_bin.67	2774494	445	8.1	95.09	5.26	68.79	94.74	6.29	63.29	0.532993	2	0	0	23	26.5985	Medium	TRUE	FALSE	d__Bacteria;p__Actinobacteriota;c__Actinomycetia;o__Actinomycetales;f__Dermatophilaceae;g__Dermacoccus;s__Dermacoccus nishinomiyaensis		Met5589,Met5590
V0166B_Ac_T3_prok_bin.69	3051839	342	12.59	86.31	6.67	52.96	95.25	5.93	65.6	0.558139	4	0	1	19	29.6811	Medium	FALSE	FALSE	d__Bacteria;p__Actinobacteriota;c__Actinomycetia;o__Actinomycetales;f__Actinomycetaceae;g__Actinomyces;s__Actinomyces naeslundii		Met5590
V0166B_Ac_T3_prok_bin.68	3136468	1018	3.376	65.67	2.53	53.02	66.52	1.97	56.67	0.0940734	3	0	1	21	12.5374	Medium	FALSE	FALSE	d__Bacteria;p__Actinobacteriota;c__Thermoleophilia;o__Solirubrobacterales;f__70-9;g__VAYN01;s__		Met5590
V0166B_Ac+Ch_T3_prok_bin.65	2286509	89	36.977	99.99	2.46	87.69	97.87	2.29	86.42	0.078126	3	0	0	22	66.3507	Near-complete	TRUE	FALSE	d__Bacteria;p__Actinobacteriota;c__Actinomycetia;o__Actinomycetales;f__Actinomycetaceae;g__Pauljensenia;s__Pauljensenia sp000278725		Met5589,Met5590
V0068B_Ac+Ch_prok_bin.15	2418321	51	87.612	95.3	0.19	94.35	97.54	0.37	95.69	0.0740784	5	3	0	20	34.145	Near-complete	TRUE	FALSE	d__Bacteria;p__Bacteroidota;c__Bacteroidia;o__Bacteroidales;f__Bacteroidaceae;g__Alloprevotella;s__Alloprevotella sp015257125		Met5091,Met5092
V0166B_Ac+Ch_T3_prok_bin.48	2838899	102	46.605	99.76	1.26	93.46	97.47	1.36	90.67	0.0606991	3	1	1	20	50.0424	High	TRUE	FALSE	d__Bacteria;p__Bacteroidota;c__Bacteroidia;o__Bacteroidales;f__Bacteroidaceae;g__Prevotella;s__Prevotella melaninogenica		Met5589,Met5590
V0166B_Ac_T3_prok_bin.4	2100865	389	6.629	72.88	1.19	66.93	77.51	0.75	73.76	0.0861274	1	3	1	19	13.2199	Medium	FALSE	FALSE	d__Bacteria;p__Actinobacteriota;c__Actinomycetia;o__Mycobacteriales;f__Mycobacteriaceae;g__Corynebacterium;s__Corynebacterium durum		Met5590
V0166B_Ac+Ch_T3_prok_bin.49	1847458	249	10.23	81.65	2.06	71.35	80.75	2.75	67	0.204128	2	0	1	9	27.6566	Medium	TRUE	FALSE	d__Bacteria;p__Firmicutes;c__Bacilli;o__Lactobacillales;f__Streptococcaceae;g__Streptococcus;s__Streptococcus sanguinis		Met5589,Met5590
V0166B_Ac_T3_prok_bin.61	3725845	219	27.258	99.97	0.86	95.67	99.08	0.82	94.98	0.0269826	2	1	2	22	30.0532	High	FALSE	FALSE	d__Bacteria;p__Proteobacteria;c__Gammaproteobacteria;o__Pseudomonadales;f__Moraxellaceae;g__Acinetobacter;s__Acinetobacter seifertii		Met5590
V0166B_Ac+Ch_T3_prok_bin.6	1074339	107	21.207	98.22	3.66	79.92	81.9	3.84	62.7	0.0612081	2	6	6	22	31.8802	High	TRUE	FALSE	d__Bacteria;p__Patescibacteria;c__Saccharimonadia;o__Saccharimonadales;f__UBA1547;g__UBA6175;s__		Met5589,Met5590
V0068B_Ac+Ch_T1_prok_bin.27	1679377	193	12.464	89.93	2.05	79.68	93.3	3.82	74.2	0.250554	1	1	0	8	22.7108	Medium	TRUE	FALSE	d__Bacteria;p__Firmicutes;c__Bacilli;o__Lactobacillales;f__Aerococcaceae;g__Aerococcus;s__Aerococcus viridans		Met5348,Met5349
V0166B_Ac+Ch_T3_prok_bin.88	4612674	289	24.995	100	0.28	98.6	97.46	0	97.46	0.0106002	3	4	2	21	33.2994	High	TRUE	FALSE	d__Bacteria;p__Deinococcota;c__Deinococci;o__Deinococcales;f__Deinococcaceae;g__Deinococcus;s__		Met5589,Met5590
V0166B_Ac+Ch_T3_prok_bin.53	2430302	287	12.321	90.91	1.61	82.86	91.96	1.43	84.81	0.231973	3	0	0	21	27.5445	Near-complete	TRUE	FALSE	d__Bacteria;p__Actinobacteriota;c__Actinomycetia;o__Actinomycetales;f__Microbacteriaceae;g__Microbacterium;s__Microbacterium sp015707995		Met5589,Met5590
V0068B_Ac+Ch_T1_prok_bin.22	1302247	278	5.663	60.98	0.49	58.53	56.9	0	56.9	0.37238	3	0	0	18	28.7122	Medium	TRUE	FALSE	d__Bacteria;p__Firmicutes_C;c__Negativicutes;o__Veillonellales;f__Veillonellaceae;g__Veillonella;s__Veillonella nakazawae		Met5348,Met5349
V0166B_Ac_T3_prok_bin.5	2185921	75	64.259	95.08	0.36	93.28	93	0.1	92.5	0.0662759	6	1	3	22	50.1841	High	FALSE	FALSE	d__Bacteria;p__Actinobacteriota;c__Actinomycetia;o__Actinomycetales;f__Micrococcaceae;g__Rothia;s__Rothia mucilaginosa		Met5590
V0166B_Ac+Ch_T3_prok_bin.52	1848792	49	73.778	90.03	1.24	83.83	95.57	1.2	89.57	0.0432708	4	1	0	13	162.148	Near-complete	TRUE	FALSE	d__Bacteria;p__Firmicutes_C;c__Negativicutes;o__Veillonellales;f__Veillonellaceae;g__F0422;s__		Met5589,Met5590
V0166B_Ac_T3_prok_bin.51	1114259	320	3.877	60.12	1.63	51.97	64.26	3.52	46.66	0.47628	0	1	0	4	22.9294	Medium	FALSE	FALSE	d__Bacteria;p__Firmicutes;c__Bacilli;o__Lactobacillales;f__Aerococcaceae;g__Granulicatella;s__		Met5590
V0068B_Ac+Ch_prok_bin.2	2134219	133	26.688	99.67	2.28	88.27	94.73	0.78	90.83	0.183825	6	0	0	22	48.6254	Near-complete	TRUE	FALSE	d__Bacteria;p__Actinobacteriota;c__Actinomycetia;o__Actinomycetales;f__Micrococcaceae;g__Rothia;s__Rothia mucilaginosa		Met5091,Met5092
V0166B_Ac+Ch_T3_prok_bin.68	2210409	63	63.676	98.01	0.06	97.71	95.33	0.8	91.33	0.055452	6	1	3	22	94.9084	High	TRUE	FALSE	d__Bacteria;p__Actinobacteriota;c__Actinomycetia;o__Actinomycetales;f__Micrococcaceae;g__Rothia;s__Rothia mucilaginosa		Met5589,Met5590
V0166B_Ac_T3_prok_bin.3	2411762	171	22.597	94.07	0.34	92.37	93.95	1.48	86.55	0.250551	3	3	2	20	26.9106	High	FALSE	FALSE	d__Bacteria;p__Actinobacteriota;c__Actinomycetia;o__Actinomycetales;f__Micrococcaceae;g__Rothia;s__Rothia aeria		Met5590
V0068B_Ac+Ch_prok_bin.26	1972774	302	9.275	82.85	5.57	55	87.34	4.45	65.09	0.64602	4	2	1	19	20.5796	Medium	TRUE	FALSE	d__Bacteria;p__Bacteroidota;c__Bacteroidia;o__Bacteroidales;f__Porphyromonadaceae;g__Porphyromonas;s__		Met5091,Met5092
V0068B_Ac+Ch_prok_bin.28	2175747	675	3.45	67.17	0.26	65.87	70.36	3.25	54.11	0.799392	1	1	1	18	12.9563	Medium	TRUE	FALSE	d__Bacteria;p__Actinobacteriota;c__Actinomycetia;o__Actinomycetales;f__Micrococcaceae;g__Citricoccus;s__Citricoccus terreus		Met5091,Met5092
V0166B_Ac_T3_prok_bin.2	3998098	355	14.354	82.35	3.68	63.95	83.1	2.94	68.4	0.311666	2	2	0	18	128.672	Medium	FALSE	FALSE	d__Bacteria;p__Actinobacteriota;c__Actinomycetia;o__Mycobacteriales;f__Mycobacteriaceae;g__Gordonia;s__Gordonia sputi		Met5590
V0166B_Ac_T3_prok_bin.21	2166769	293	10.086	96.83	2.07	86.48	96.36	4.61	73.31	0.286866	3	6	1	22	24.229	High	FALSE	FALSE	d__Bacteria;p__Bacteroidota;c__Bacteroidia;o__Bacteroidales;f__Porphyromonadaceae;g__Porphyromonas;s__Porphyromonas pasteri		Met5590
V0068B_Ac+Ch_prok_bin.39	1373049	281	6.109	68.7	0.73	65.05	80.58	2.62	67.48	0.0972334	2	0	0	4	27.9583	Medium	TRUE	FALSE	d__Bacteria;p__Fusobacteriota;c__Fusobacteriia;o__Fusobacteriales;f__Fusobacteriaceae;g__Fusobacterium;s__Fusobacterium pseudoperiodonticum		Met5091,Met5092
V0068B_Ac+Ch_prok_bin.36	1882196	72	40.841	92.46	1.61	84.41	93.29	2.5	80.79	0.0611066	3	2	1	19	48.1966	High	TRUE	FALSE	d__Bacteria;p__Firmicutes_C;c__Negativicutes;o__Veillonellales;f__Veillonellaceae;g__F0422;s__F0422 sp900544365		Met5091,Met5092
V0068B_Ac+Ch_T1_prok_bin.30	1942211	74	44.738	99.8	0.6	96.8	97.69	1.13	92.04	0.081349	6	1	2	22	36.3339	High	TRUE	FALSE	d__Bacteria;p__Proteobacteria;c__Gammaproteobacteria;o__Enterobacterales;f__Pasteurellaceae;g__Haemophilus;s__Haemophilus seminalis		Met5348,Met5349
V0166B_Ac_T3_prok_bin.27	1995706	540	4.215	78.81	4.86	54.51	65.34	1.72	56.74	0.672605	3	2	1	16	36.9872	Medium	FALSE	FALSE	d__Bacteria;p__Proteobacteria;c__Gammaproteobacteria;o__Pseudomonadales;f__Moraxellaceae;g__Moraxella_A;s__Moraxella_A cinereus		Met5590
V0068B_Ac+Ch_T1_prok_bin.28	2396684	27	166.448	99.72	0.31	98.17	97.31	0.38	95.41	0.0212758	2	0	1	23	48.3056	Near-complete	TRUE	FALSE	d__Bacteria;p__Actinobacteriota;c__Actinomycetia;o__Actinomycetales;f__Bifidobacteriaceae;g__Bifidobacterium;s__Bifidobacterium breve		Met5348,Met5349
V0068B_Ac+Ch_prok_bin.10	2455849	40	88.285	99.98	0.32	98.38	100	0.33	98.35	0.118961	0	0	0	21	127.49	Near-complete	TRUE	FALSE	d__Bacteria;p__Actinobacteriota;c__Actinomycetia;o__Propionibacteriales;f__Propionibacteriaceae;g__Cutibacterium;s__Cutibacterium acnes		Met5091,Met5092
V0166B_Ac+Ch_T3_prok_bin.35	1329703	443	3.178	64.88	2.41	52.83	64.72	0.69	61.27	0.100116	1	1	0	19	11.6363	Medium	TRUE	FALSE	d__Bacteria;p__Actinobacteriota;c__Actinomycetia;o__Mycobacteriales;f__Mycobacteriaceae;g__Lawsonella;s__Lawsonella clevelandensis_A		Met5589,Met5590
V0166B_Ac_T3_prok_bin.28	2977865	258	17.874	99.94	1.15	94.19	97.14	0.43	94.99	0.0966131	4	2	0	20	26.5755	Near-complete	FALSE	FALSE	d__Bacteria;p__Bacteroidota;c__Bacteroidia;o__Bacteroidales;f__Bacteroidaceae;g__Prevotella;s__Prevotella melaninogenica		Met5590
V0166B_Ac+Ch_T3_prok_bin.36	2536737	372	9.422	89.35	2.81	75.3	94.91	3.48	77.51	0.394772	2	0	0	22	33.0758	Medium	TRUE	FALSE	d__Bacteria;p__Actinobacteriota;c__Actinomycetia;o__Mycobacteriales;f__Mycobacteriaceae;g__Corynebacterium;s__Corynebacterium freneyi		Met5589,Met5590
V0166B_Ac_T3_prok_bin.55	2433678	372	9.364	88.37	1.64	80.17	90.59	1.43	83.44	0.26323	3	0	1	20	23.7821	Medium	FALSE	FALSE	d__Bacteria;p__Actinobacteriota;c__Actinomycetia;o__Actinomycetales;f__Microbacteriaceae;g__Microbacterium;s__Microbacterium sp015707995		Met5590
V0068B_Ac+Ch_T1_prok_bin.14	2473055	159	24.979	99.98	4.45	77.73	98.62	3.07	83.27	0.227945	1	2	2	21	24.7859	High	TRUE	FALSE	d__Bacteria;p__Actinobacteriota;c__Actinomycetia;o__Propionibacteriales;f__Propionibacteriaceae;g__Cutibacterium;s__Cutibacterium acnes		Met5348,Met5349
V0166B_Ac+Ch_T3_prok_bin.40	574212	206	2.923	59.12	0.37	57.27	59.95	0	59.95	0.0692652	1	0	0	6	24.5819	Medium	TRUE	FALSE	d__Bacteria;p__Firmicutes_A;c__Clostridia;o__TANB77;f__CAG-508;g__JABCPO02;s__JABCPO02 sp013333105		Met5589,Met5590
V0166B_Ac+Ch_T3_prok_bin.45	2473520	129	32.002	99.95	2.73	86.3	99.1	1.43	91.95	0.319487	0	1	0	22	136.539	Near-complete	TRUE	FALSE	d__Bacteria;p__Actinobacteriota;c__Actinomycetia;o__Propionibacteriales;f__Propionibacteriaceae;g__Cutibacterium;s__Cutibacterium acnes		Met5589,Met5590
V0166B_Ac+Ch_T3_prok_bin.70	3167869	243	19.152	93.57	6.64	60.37	94.42	11.14	38.72	0.513489	4	1	1	21	46.8755	Medium	TRUE	FALSE	d__Bacteria;p__Actinobacteriota;c__Actinomycetia;o__Actinomycetales;f__Actinomycetaceae;g__Actinomyces;s__Actinomyces naeslundii		Met5589,Met5590
V0068B_Ac+Ch_T1_prok_bin.19	1906212	638	3.147	64.36	2.17	53.51	66.36	1.15	60.61	0.192076	1	2	0	18	12.1921	Medium	TRUE	FALSE	d__Bacteria;p__Actinobacteriota;c__Actinomycetia;o__Mycobacteriales;f__Mycobacteriaceae;g__Corynebacterium;s__Corynebacterium matruchotii		Met5348,Met5349
V0166B_Ac_T3_prok_bin.71	1963256	260	10.109	85.93	6.76	52.13	91.89	7.03	56.74	0.300236	3	0	0	17	46.2745	Medium	FALSE	FALSE	d__Bacteria;p__Firmicutes_C;c__Negativicutes;o__Veillonellales;f__Veillonellaceae;g__Veillonella;s__Veillonella rogosae		Met5590
V0166B_Ac_T3_prok_bin.60	1945137	59	52.783	90.55	1.29	84.1	94.97	1	89.97	0.0369324	4	1	0	18	110.377	Near-complete	FALSE	FALSE	d__Bacteria;p__Firmicutes_C;c__Negativicutes;o__Veillonellales;f__Veillonellaceae;g__F0422;s__		Met5590
V0122B_Ac+Ch_T3_prok_bin.22	2293709	710	3.515	69.51	3.94	49.81	65.6	1.86	56.3	0.37051	2	1	0	10	17.582	Medium	TRUE	FALSE	d__Bacteria;p__Bacteroidota;c__Bacteroidia;o__Flavobacteriales;f__Flavobacteriaceae;g__Capnocytophaga;s__Capnocytophaga sputigena		Met5487,Met5488
V0166B_Ac+Ch_T3_prok_bin.21	2782563	496	7.217	76.54	4.39	54.59	57.87	0	57.87	1.1808	5	0	0	20	33.4581	Medium	TRUE	FALSE	d__Bacteria;p__Actinobacteriota;c__Actinomycetia;o__Actinomycetales;f__Actinomycetaceae;g__Actinomyces;s__Actinomyces johnsonii		Met5589,Met5590
V0166B_Ac+Ch_T3_prok_bin.2	2301267	81	38.042	99.84	9.46	52.54	87.4	5.17	61.55	0.1102	1	0	0	21	164.978	Medium	TRUE	FALSE	d__Bacteria;p__Proteobacteria;c__Gammaproteobacteria;o__Burkholderiales;f__Neisseriaceae;g__Neisseria;s__Neisseria sp000186165		Met5589,Met5590
V0120B_Ac+Ch_T3_prok_bin.35	2139206	111	44.444	99.89	1.31	93.34	97.33	1.73	88.68	0.129203	5	0	3	19	44.554	Near-complete	TRUE	FALSE	d__Bacteria;p__Actinobacteriota;c__Actinomycetia;o__Actinomycetales;f__Micrococcaceae;g__Rothia;s__Rothia mucilaginosa		Met5483,Met5484
V0010B_Ac_T1_prok_bin.1	1390798	349	4.63	78.99	1.01	73.94	74.82	1.61	66.77	0.053578	1	2	1	9	18.7729	Medium	FALSE	FALSE	d__Bacteria;p__Firmicutes_A;c__Clostridia;o__Tissierellales;f__Peptoniphilaceae;g__Anaerococcus;s__Anaerococcus octavius		Met5403
V0010B_Ac+Ch_prok_bin.8	1824403	420	5.023	82.75	5.29	56.3	87.37	6.66	54.07	0.449496	2	1	2	18	34.8647	Medium	TRUE	FALSE	d__Bacteria;p__Bacteroidota;c__Bacteroidia;o__Bacteroidales;f__Porphyromonadaceae;g__Porphyromonas;s__Porphyromonas sp003640335		Met4926,Met4927
V0010B_Ac+Ch_prok_bin.67	1994866	418	5.727	82.55	4.11	62	82.94	1.39	75.99	0.255151	3	1	0	19	12.3558	Medium	TRUE	FALSE	d__Bacteria;p__Bacteroidota;c__Bacteroidia;o__Bacteroidales;f__Bacteroidaceae;g__Alloprevotella;s__Alloprevotella sp015257125		Met4926,Met4927
V0120B_Ac+Ch_T3_prok_bin.36	2972070	125	36.453	99.92	2.33	88.27	97.97	0.76	94.17	0.0304526	1	0	0	19	42.4596	Near-complete	TRUE	FALSE	d__Bacteria;p__Bacteroidota;c__Bacteroidia;o__Bacteroidales;f__Bacteroidaceae;g__Prevotella;s__		Met5483,Met5484
V0120B_Ac+Ch_T3_prok_bin.38	1475782	407	4.197	91.65	6.57	58.8	81.16	3.88	61.76	0.389203	3	0	0	6	19.0018	Medium	TRUE	FALSE	d__Bacteria;p__Firmicutes;c__Bacilli;o__Lactobacillales;f__Aerococcaceae;g__Granulicatella;s__		Met5483,Met5484
V0010B_Ac+Ch_prok_bin.64	2088407	348	8.163	85.54	6.62	52.44	89.03	9.25	42.78	0.45923	2	3	2	19	22.3267	Medium	TRUE	FALSE	d__Bacteria;p__Bacteroidota;c__Bacteroidia;o__Bacteroidales;f__Porphyromonadaceae;g__Porphyromonas;s__		Met4926,Met4927
V0120B_Ac+Ch_T3_prok_bin.45	1256079	143	14.744	62.15	2.41	50.1	56.61	1.72	48.01	0.141068	2	0	0	11	25.8277	Medium	TRUE	FALSE	d__Bacteria;p__Proteobacteria;c__Gammaproteobacteria;o__Enterobacterales;f__Pasteurellaceae;g__Haemophilus_A;s__Haemophilus_A sputorum		Met5483,Met5484
V0010B_Ac+Ch_prok_bin.6	3686581	569	9.578	97.84	6.21	66.79	93.71	7.84	54.51	0.364518	2	2	1	24	94.4226	Medium	TRUE	FALSE	d__Bacteria;p__Actinobacteriota;c__Actinomycetia;o__Mycobacteriales;f__Mycobacteriaceae;g__Dietzia;s__Dietzia cinnamea		Met4926,Met4927
V0010B_Ac+Ch_prok_bin.52	2395889	41	121.816	99.9	0.14	99.2	97.54	0.46	95.24	0.137696	0	0	0	21	105.318	Near-complete	TRUE	FALSE	d__Bacteria;p__Actinobacteriota;c__Actinomycetia;o__Propionibacteriales;f__Propionibacteriaceae;g__Cutibacterium;s__Cutibacterium acnes		Met4926,Met4927
V0010B_Ac+Ch_prok_bin.5	899406	99	13.355	94.2	0.09	93.75	62.39	0	62.39	0.00387137	0	0	1	22	19.4019	Near-complete	TRUE	FALSE	d__Bacteria;p__Patescibacteria;c__JAEDAM01;o__BD1-5;f__UBA2023;g__GN02-873;s__GN02-873 sp003260345		Met4926,Met4927
V0120B_Ac+Ch_T3_prok_bin.6	2378881	183	20.851	99.74	0.09	99.29	97.92	0.3	96.42	0.0210584	5	2	1	18	36.1426	High	TRUE	FALSE	d__Bacteria;p__Firmicutes;c__Bacilli;o__Staphylococcales;f__Staphylococcaceae;g__Staphylococcus;s__Staphylococcus epidermidis		Met5483,Met5484
V0120B_Ac_T3_prok_bin.15	2119658	93	46.6	99.94	0.8	95.94	96.67	0.23	95.52	0.0785038	4	1	3	21	39.4651	High	FALSE	FALSE	d__Bacteria;p__Actinobacteriota;c__Actinomycetia;o__Actinomycetales;f__Micrococcaceae;g__Rothia;s__Rothia mucilaginosa		Met5484
V0010B_Ac+Ch_prok_bin.46	2071055	211	13.348	85.53	6.91	50.98	91.4	12.6	28.4	0.309844	6	1	0	22	18.3948	Medium	TRUE	FALSE	d__Bacteria;p__Actinobacteriota;c__Actinomycetia;o__Mycobacteriales;f__Mycobacteriaceae;g__Corynebacterium;s__Corynebacterium mucifaciens		Met4926,Met4927
V0010B_Ac+Ch_prok_bin.34	1561193	38	77.648	99.8	0.71	96.25	93.82	0	93.82	0.0409469	1	0	0	22	23.3146	Near-complete	TRUE	FALSE	d__Bacteria;p__Actinobacteriota;c__Actinomycetia;o__Mycobacteriales;f__Mycobacteriaceae;g__Lawsonella;s__Lawsonella clevelandensis_A		Met4926,Met4927
V0120B_Ac_T3_prok_bin.16	1495108	372	4.528	66.75	2.75	53	65.78	0	65.78	0.260168	4	0	0	5	16.6365	Medium	FALSE	FALSE	d__Bacteria;p__Firmicutes;c__Bacilli;o__Lactobacillales;f__Aerococcaceae;g__Granulicatella;s__		Met5484
V0120B_Ac_T3_prok_bin.19	1493139	500	3.135	74.88	0.89	70.43	82.58	1.12	76.98	0.323574	1	1	0	16	22.3383	Medium	FALSE	FALSE	d__Bacteria;p__Fusobacteriota;c__Fusobacteriia;o__Fusobacteriales;f__Fusobacteriaceae;g__Fusobacterium;s__Fusobacterium periodonticum_D		Met5484
V0010B_Ac+Ch_prok_bin.3	2408064	479	6.363	89.54	2.99	74.59	87.12	0.65	83.87	0.145979	3	1	0	12	13.4182	Medium	TRUE	FALSE	d__Bacteria;p__Bacteroidota;c__Bacteroidia;o__Flavobacteriales;f__Flavobacteriaceae;g__Capnocytophaga;s__Capnocytophaga sputigena		Met4926,Met4927
V0120B_Ac_T3_prok_bin.2	2512324	250	16.164	99.81	1.5	92.31	97.08	2.91	82.53	0.501165	1	0	0	22	46.7091	Near-complete	FALSE	FALSE	d__Bacteria;p__Actinobacteriota;c__Actinomycetia;o__Propionibacteriales;f__Propionibacteriaceae;g__Cutibacterium;s__Cutibacterium acnes		Met5484
V0010B_Ac_T1_prok_bin.11	1761208	458	4.36	83.64	2.24	72.44	83.41	2.72	69.81	0.0521673	0	0	3	5	12.8024	Medium	FALSE	FALSE	d__Bacteria;p__Firmicutes;c__Bacilli;o__Lactobacillales;f__Streptococcaceae;g__Streptococcus;s__Streptococcus sp000187745		Met5403
V0010B_Ac_T1_prok_bin.19	1554880	557	2.967	65.44	0.91	60.89	67.12	1.15	61.37	0.548702	0	0	0	16	16.675	Medium	FALSE	FALSE	d__Bacteria;p__Actinobacteriota;c__Actinomycetia;o__Actinomycetales;f__Micrococcaceae;g__Micrococcus;s__Micrococcus luteus		Met5403
V0120B_Ac+Ch_T3_prok_bin.34	1799527	97	30.224	88.45	0.4	86.45	95.32	0.9	90.82	0.148309	4	1	2	22	59.187	Medium	TRUE	FALSE	d__Bacteria;p__Firmicutes_C;c__Negativicutes;o__Veillonellales;f__Veillonellaceae;g__Veillonella;s__Veillonella rogosae		Met5483,Met5484
V0010B_Ac_prok_bin.21	1484927	460	3.451	78.87	4.47	56.52	81.51	7.44	44.31	0.366477	1	0	0	14	16.2028	Medium	FALSE	FALSE	d__Bacteria;p__Proteobacteria;c__Gammaproteobacteria;o__Enterobacterales;f__Pasteurellaceae;g__Haemophilus;s__Haemophilus haemolyticus_I		Met4927
V0120B_Ac+Ch_T3_prok_bin.16	2557726	251	17.103	99.81	3.39	82.86	98.08	3.46	80.78	0.496318	0	1	1	20	51.4266	Near-complete	TRUE	FALSE	d__Bacteria;p__Actinobacteriota;c__Actinomycetia;o__Propionibacteriales;f__Propionibacteriaceae;g__Cutibacterium;s__Cutibacterium acnes		Met5483,Met5484
V0120B_Ac+Ch_T3_prok_bin.20	1982316	146	18.653	99.77	1.54	92.07	97.39	2.2	86.39	0.106589	2	3	0	20	29.403	Near-complete	TRUE	FALSE	d__Bacteria;p__Proteobacteria;c__Gammaproteobacteria;o__Enterobacterales;f__Pasteurellaceae;g__Haemophilus_A;s__Haemophilus_A paraphrohaemolyticus		Met5483,Met5484
V0010B_Ac_prok_bin.4	1995108	502	4.48	90.34	3.79	71.39	88.56	5.68	60.16	0.42539	1	3	2	21	24.365	High	FALSE	FALSE	d__Bacteria;p__Bacteroidota;c__Bacteroidia;o__Bacteroidales;f__Porphyromonadaceae;g__Porphyromonas;s__Porphyromonas sp003640335		Met4927
V0010B_Ac_prok_bin.31	1579332	368	5.149	86.2	0.29	84.75	89.15	0	89.15	0.0635788	1	0	0	12	21.5309	Medium	FALSE	FALSE	d__Bacteria;p__Bacteroidota;c__Bacteroidia;o__Flavobacteriales;f__Weeksellaceae;g__Bergeyella_A;s__		Met4927
V0120B_Ac+Ch_T3_prok_bin.21	2175573	39	86.257	99.58	0.51	97.03	98.98	1.02	93.88	0.0313966	0	0	0	21	91.6221	Near-complete	TRUE	FALSE	d__Bacteria;p__Proteobacteria;c__Gammaproteobacteria;o__Burkholderiales;f__Neisseriaceae;g__Neisseria;s__Neisseria sp000186165		Met5483,Met5484
V0120B_Ac+Ch_T3_prok_bin.22	1383589	411	3.749	68.55	0.69	65.1	65.13	0.41	63.08	0.131608	1	2	1	10	11.5989	Medium	TRUE	FALSE	d__Bacteria;p__Proteobacteria;c__Gammaproteobacteria;o__Pseudomonadales;f__Moraxellaceae;g__Moraxella_C;s__Moraxella_C lincolnii		Met5483,Met5484
V0010B_Ac_prok_bin.30	3302986	459	9.954	88.07	4.86	63.77	93.53	3.73	74.88	0.381991	1	1	1	22	81.2747	Medium	FALSE	FALSE	d__Bacteria;p__Actinobacteriota;c__Actinomycetia;o__Mycobacteriales;f__Mycobacteriaceae;g__Dietzia;s__Dietzia cinnamea		Met4927
V0010B_Ac_prok_bin.3	1663573	223	10.914	89.53	1.02	84.43	89.84	0	89.84	0.0998425	16	30	46	22	31.6876	Medium	FALSE	FALSE	d__Bacteria;p__Actinobacteriota;c__Actinomycetia;o__Mycobacteriales;f__Mycobacteriaceae;g__Lawsonella;s__Lawsonella clevelandensis_A		Met4927
V0010B_Ac_prok_bin.19	2452464	47	111.437	100	1.31	93.45	97.67	1.29	91.22	0.131182	0	0	0	22	64.6738	Near-complete	FALSE	FALSE	d__Bacteria;p__Actinobacteriota;c__Actinomycetia;o__Propionibacteriales;f__Propionibacteriaceae;g__Cutibacterium;s__Cutibacterium acnes		Met4927
V0010B_Ac_T1_prok_bin.5	2320493	67	72.816	99.96	0.04	99.76	99.67	0.08	99.27	0.171698	4	3	1	17	130.526	Near-complete	FALSE	FALSE	d__Bacteria;p__Firmicutes;c__Bacilli;o__Staphylococcales;f__Staphylococcaceae;g__Staphylococcus;s__Staphylococcus epidermidis		Met5403
V0010B_Ac_prok_bin.15	2371438	385	7.714	83.64	4.96	58.84	86.98	6.64	53.78	0.473036	4	0	2	19	39.7214	Medium	FALSE	FALSE	d__Bacteria;p__Bacteroidota;c__Bacteroidia;o__Bacteroidales;f__Bacteroidaceae;g__Alloprevotella;s__Alloprevotella sp905371275		Met4927
V0120B_Ac+Ch_T3_prok_bin.3	2505766	141	31.256	93.97	1.26	87.67	97.58	0.94	92.88	0.122424	5	0	2	19	26.1545	Near-complete	TRUE	FALSE	d__Bacteria;p__Bacteroidota;c__Bacteroidia;o__Bacteroidales;f__Bacteroidaceae;g__Alloprevotella;s__Alloprevotella sp905371275		Met5483,Met5484
V0010B_Ac_prok_bin.1	1882170	348	6.655	76.94	0.27	75.59	82.1	2.56	69.3	0.628791	0	0	0	18	159.808	Medium	FALSE	FALSE	d__Bacteria;p__Actinobacteriota;c__Actinomycetia;o__Actinomycetales;f__Micrococcaceae;g__Micrococcus;s__Micrococcus luteus		Met4927
V0010B_Ac_T1_prok_bin.8	2115789	164	23.891	99.9	0.8	95.9	97.02	1.69	88.57	0.512785	3	3	0	21	900.288	Near-complete	FALSE	FALSE	d__Bacteria;p__Firmicutes;c__Bacilli;o__Staphylococcales;f__Staphylococcaceae;g__Staphylococcus;s__Staphylococcus hominis		Met5403
V0120B_Ac+Ch_T3_prok_bin.30	1357197	388	3.911	60.69	0.27	59.34	39.97	1.72	31.37	0.927589	0	0	0	16	19.1107	Medium	TRUE	FALSE	d__Bacteria;p__Bacteroidota;c__Bacteroidia;o__Bacteroidales;f__Porphyromonadaceae;g__Porphyromonas;s__		Met5483,Met5484
V0120B_Ac+Ch_T3_prok_bin.31	1548138	42	54.444	70.57	0.52	67.97	68.94	0.65	65.69	0.122108	5	4	2	19	54.9343	Medium	TRUE	FALSE	d__Bacteria;p__Bacteroidota;c__Bacteroidia;o__Bacteroidales;f__Porphyromonadaceae;g__Porphyromonas;s__Porphyromonas pasteri		Met5483,Met5484
V0120B_Ac+Ch_T3_prok_bin.32	1890290	354	6.763	77.17	2.8	63.17	72.02	0	72.02	0.225918	2	1	0	17	16.412	Medium	TRUE	FALSE	d__Bacteria;p__Bacteroidota;c__Bacteroidia;o__Bacteroidales;f__Bacteroidaceae;g__Alloprevotella;s__Alloprevotella sp905369775		Met5483,Met5484
V0120B_Ac+Ch_T3_prok_bin.33	1799260	156	16.701	96.73	0.4	94.73	98.32	0	98.32	0.0140764	3	0	0	20	38.928	Near-complete	TRUE	FALSE	d__Bacteria;p__Bacteroidota;c__Bacteroidia;o__Flavobacteriales;f__Weeksellaceae;g__Bergeyella_A;s__		Met5483,Met5484
V0120B_Ac_T3_prok_bin.20	1250771	175	10.028	60.69	2.65	47.44	58.62	1.72	50.02	0.163598	2	0	0	8	22.7438	Medium	FALSE	FALSE	d__Bacteria;p__Proteobacteria;c__Gammaproteobacteria;o__Enterobacterales;f__Pasteurellaceae;g__Haemophilus_A;s__Haemophilus_A sputorum		Met5484
V0120B_Ac_T3_prok_bin.21	432758	124	4.006	64.55	2.12	53.95	62.3	3.39	45.35	0.307643	0	0	0	15	14.6635	Medium	FALSE	FALSE	d__Bacteria;p__Patescibacteria;c__Saccharimonadia;o__Saccharimonadales;f__Nanosynbacteraceae;g__Nanosynbacter;s__		Met5484
V0010B_Ac+Ch_prok_bin.29	1907070	321	7.856	86.24	3.6	68.24	78.37	0.67	75.02	0.314026	4	0	1	18	16.4068	Medium	TRUE	FALSE	d__Bacteria;p__Actinobacteriota;c__Actinomycetia;o__Actinomycetales;f__Micrococcaceae;g__Rothia;s__Rothia mucilaginosa		Met4926,Met4927
V0125B_Ch_T3_prok_bin.51	2759234	629	5.413	91.41	0.45	89.16	90.87	1.63	82.72	0.187848	1	0	0	18	18.7008	Near-complete	FALSE	FALSE	d__Bacteria;p__Bacteroidota;c__Bacteroidia;o__Bacteroidales;f__Bacteroidaceae;g__Prevotella;s__Prevotella melaninogenica		Met5495
V0125B_Ch_T3_prok_bin.71	1786900	65	40.171	90.69	3.7	72.19	91.08	3.23	74.93	0.0907428	6	0	1	20	86.4793	Near-complete	FALSE	FALSE	d__Bacteria;p__Proteobacteria;c__Gammaproteobacteria;o__Enterobacterales;f__Pasteurellaceae;g__Haemophilus;s__Haemophilus seminalis		Met5495
V0125B_Ch_T3_prok_bin.7	612000	32	35.096	91.99	0.8	87.99	61.03	0	61.03	0.0177178	1	1	1	20	47.9585	High	FALSE	FALSE	d__Bacteria;p__Patescibacteria;c__Saccharimonadia;o__Saccharimonadales;f__Nanogingivalaceae;g__Nanogingivalis;s__Nanogingivalis gingivitcus		Met5495
V0125B_Ch_T3_prok_bin.69	2275188	55	62.395	90.21	1.56	82.41	91.42	1.26	85.12	0.094034	4	0	0	18	110.448	Near-complete	FALSE	FALSE	d__Bacteria;p__Firmicutes;c__Bacilli;o__Lactobacillales;f__Streptococcaceae;g__Streptococcus;s__Streptococcus sanguinis_G		Met5495
V0120B_Ch_T3_prok_bin.1	2506306	91	48.527	93.39	0.51	90.84	97.58	0.37	95.73	0.0218754	6	1	2	23	24.6738	High	FALSE	FALSE	d__Bacteria;p__Bacteroidota;c__Bacteroidia;o__Bacteroidales;f__Bacteroidaceae;g__Alloprevotella;s__Alloprevotella sp905371275		Met5483
V0125B_Ch_T3_prok_bin.68	1181540	417	2.995	62.6	1.79	53.65	61.99	1.24	55.79	0.0351094	0	0	0	6	16.2433	Medium	FALSE	FALSE	d__Bacteria;p__Fusobacteriota;c__Fusobacteriia;o__Fusobacteriales;f__Leptotrichiaceae;g__Leptotrichia_A;s__Leptotrichia_A sp001274535		Met5495
V0125B_Ch_T3_prok_bin.6	1647283	300	6.712	81.31	0.72	77.71	82.05	1.24	75.85	0.27573	1	0	0	19	19.8754	Medium	FALSE	FALSE	d__Bacteria;p__Proteobacteria;c__Gammaproteobacteria;o__Burkholderiales;f__Neisseriaceae;g__Kingella_A;s__Kingella_A denitrificans		Met5495
V0120B_Ch_T3_prok_bin.2	1743310	293	8.693	89.21	0.44	87.01	89.54	1.89	80.09	0.109536	0	2	0	20	16.5831	Medium	FALSE	FALSE	d__Bacteria;p__Bacteroidota;c__Bacteroidia;o__Bacteroidales;f__Porphyromonadaceae;g__Porphyromonas;s__Porphyromonas sp003640335		Met5483
V0187B_Ac+Ch_T3_prok_bin.11	2990911	254	19.408	99.99	1.97	90.14	99.32	0.76	95.52	0.0369464	1	0	0	23	26.5583	Near-complete	TRUE	FALSE	d__Bacteria;p__Actinobacteriota;c__Actinomycetia;o__Actinomycetales;f__Microbacteriaceae;g__Microbacterium;s__Microbacterium lacticum		Met5638,Met5639
V0125B_Ch_T3_prok_bin.49	1724242	106	26.181	74.54	4.16	53.74	75.19	4.08	54.79	0.418295	4	0	1	21	51.485	Medium	FALSE	FALSE	d__Bacteria;p__Actinobacteriota;c__Actinomycetia;o__Actinomycetales;f__Micrococcaceae;g__Rothia;s__		Met5495
V0120B_Ac_T3_prok_bin.9	2533851	75	73.744	100	0.04	99.8	97.35	0.33	95.7	0.0395037	4	1	1	22	31.8855	High	FALSE	FALSE	d__Bacteria;p__Actinobacteriota;c__Actinomycetia;o__Actinomycetales;f__Micrococcaceae;g__Rothia;s__Rothia aeria		Met5484
V0187B_Ac+Ch_T3_prok_bin.12	1952459	342	8.351	87.03	3.02	71.93	85.94	0.41	83.89	0.0283216	5	1	2	21	14.1502	Medium	TRUE	FALSE	d__Bacteria;p__Actinobacteriota;c__Actinomycetia;o__Actinomycetales;f__Micrococcaceae;g__Rothia;s__Rothia mucilaginosa		Met5638,Met5639
V0125B_Ch_T3_prok_bin.40	1298665	450	2.981	61.31	1.25	55.06	56.23	0.63	53.08	0.101805	0	0	0	7	12.4737	Medium	FALSE	FALSE	d__Bacteria;p__Bacteroidota;c__Bacteroidia;o__Flavobacteriales;f__Flavobacteriaceae;g__Capnocytophaga;s__Capnocytophaga gingivalis		Met5495
V0187B_Ac+Ch_T3_prok_bin.6	1156751	350	3.385	64.7	0.7	61.2	61.04	1.31	54.49	0.0711021	4	0	3	14	10.2176	Medium	TRUE	FALSE	d__Bacteria;p__Proteobacteria;c__Gammaproteobacteria;o__Enterobacterales;f__Pasteurellaceae;g__Haemophilus_A;s__Haemophilus_A sputorum		Met5638,Met5639
V0125B_Ch_T3_prok_bin.38	2241841	118	26.613	98.62	2.79	84.67	92.75	2.05	82.5	0.101596	0	1	0	21	56.7603	Near-complete	FALSE	FALSE	d__Bacteria;p__Proteobacteria;c__Gammaproteobacteria;o__Burkholderiales;f__Neisseriaceae;g__Eikenella;s__Eikenella halliae		Met5495
V0125B_Ch_T3_prok_bin.37	1364333	160	11.488	63	2	53	60.37	6.03	30.22	0.729329	2	0	2	16	34.837	Medium	FALSE	FALSE	d__Bacteria;p__Actinobacteriota;c__Actinomycetia;o__Actinomycetales;f__Micrococcaceae;g__Rothia;s__Rothia sp902373285		Met5495
V0125B_Ch_T3_prok_bin.35	2903827	359	11.004	95.6	3.97	75.75	95.66	2.54	82.96	0.0707494	6	0	1	16	27.864	Near-complete	FALSE	FALSE	d__Bacteria;p__Bacteroidota;c__Bacteroidia;o__Flavobacteriales;f__Flavobacteriaceae;g__Capnocytophaga;s__Capnocytophaga sputigena		Met5495
V0187B_Ac+Ch_T3_prok_bin.8	2553974	618	5.104	87.99	2.29	76.54	87.29	0.34	85.59	0.0707867	1	1	0	16	15.1596	Medium	TRUE	FALSE	d__Bacteria;p__Bacteroidota;c__Bacteroidia;o__Flavobacteriales;f__Weeksellaceae;g__Epilithonimonas;s__Epilithonimonas vandammei		Met5638,Met5639
V0125B_Ch_T3_prok_bin.31	2086451	42	83.801	99.75	0.04	99.55	97.41	0.63	94.26	0.0154159	3	1	4	22	194.994	High	FALSE	FALSE	d__Bacteria;p__Bacteroidota;c__Bacteroidia;o__Bacteroidales;f__Porphyromonadaceae;g__Porphyromonas;s__Porphyromonas sp003640335		Met5495
V0010B_Ac+Ch_T1_prok_bin.1	1977490	433	5.52	89.87	3.25	73.62	91.93	3.56	74.13	0.586026	3	0	1	19	27.8901	Medium	TRUE	FALSE	d__Bacteria;p__Actinobacteriota;c__Actinomycetia;o__Mycobacteriales;f__Mycobacteriaceae;g__Corynebacterium;s__Corynebacterium mucifaciens		Met5402,Met5403
V0010B_Ac+Ch_T1_prok_bin.15	2455197	51	89.355	99.99	0.25	98.74	98.08	0.66	94.78	0.11566	0	0	0	22	29.1421	Near-complete	TRUE	FALSE	d__Bacteria;p__Actinobacteriota;c__Actinomycetia;o__Propionibacteriales;f__Propionibacteriaceae;g__Cutibacterium;s__Cutibacterium acnes		Met5402,Met5403
V0010B_Ac+Ch_prok_bin.28	1838712	108	19.95	92.71	1.93	83.06	91.97	1.5	84.47	0.131716	4	0	1	22	21.3648	Near-complete	TRUE	FALSE	d__Bacteria;p__Proteobacteria;c__Gammaproteobacteria;o__Burkholderiales;f__Neisseriaceae;g__Kingella_A;s__Kingella_A denitrificans		Met4926,Met4927
V0010B_Ac+Ch_prok_bin.18	1765498	530	3.671	57.88	0.9	53.38	56.13	0	56.13	0.575488	4	1	2	14	15.2649	Medium	TRUE	FALSE	d__Bacteria;p__Actinobacteriota;c__Actinomycetia;o__Actinomycetales;f__Micrococcaceae;g__Rothia;s__Rothia aeria		Met4926,Met4927
V0120B_Ac_T3_prok_bin.24	1893047	176	15.498	96.11	0.32	94.51	98.32	0	98.32	0.0181751	3	0	0	20	39.9023	Near-complete	FALSE	FALSE	d__Bacteria;p__Bacteroidota;c__Bacteroidia;o__Flavobacteriales;f__Weeksellaceae;g__Bergeyella_A;s__		Met5484
V0120B_Ac_T3_prok_bin.26	1909400	150	18.046	91.63	0.91	87.08	93.31	0.75	89.56	0.0960074	2	2	0	19	29.2293	Near-complete	FALSE	FALSE	d__Bacteria;p__Proteobacteria;c__Gammaproteobacteria;o__Enterobacterales;f__Pasteurellaceae;g__Haemophilus_A;s__Haemophilus_A paraphrohaemolyticus		Met5484
V0120B_Ac_T3_prok_bin.29	2842162	120	34.798	98.9	0.2	97.9	97.64	0.51	95.09	0.0159053	1	0	0	19	41.2077	Near-complete	FALSE	FALSE	d__Bacteria;p__Bacteroidota;c__Bacteroidia;o__Bacteroidales;f__Bacteroidaceae;g__Prevotella;s__		Met5484
V0010B_Ac+Ch_prok_bin.23	1896774	380	6.381	77.56	2.72	63.96	80.87	3.11	65.32	0.6357	1	0	0	20	218.889	Medium	TRUE	FALSE	d__Bacteria;p__Actinobacteriota;c__Actinomycetia;o__Actinomycetales;f__Micrococcaceae;g__Micrococcus;s__Micrococcus luteus		Met4926,Met4927
V0010B_Ac+Ch_prok_bin.22	2667416	80	130.451	100	3.61	81.95	99.34	0.33	97.69	0.0483412	5	3	5	22	103.091	High	TRUE	FALSE	d__Bacteria;p__Actinobacteriota;c__Actinomycetia;o__Actinomycetales;f__Micrococcaceae;g__Rothia;s__Rothia dentocariosa		Met4926,Met4927
V0010B_Ac+Ch_prok_bin.2	2820427	125	39.773	99.99	0.41	97.94	99.1	0.45	96.85	0.219975	3	5	2	21	32.4605	High	TRUE	FALSE	d__Bacteria;p__Actinobacteriota;c__Actinomycetia;o__Mycobacteriales;f__Mycobacteriaceae;g__Corynebacterium;s__Corynebacterium durum		Met4926,Met4927
V0120B_Ac_T3_prok_bin.35	2246053	78	45.772	99.56	0.07	99.21	98.67	0.36	96.87	0.0780576	4	6	2	22	48.1749	High	FALSE	FALSE	d__Bacteria;p__Bacteroidota;c__Bacteroidia;o__Bacteroidales;f__Porphyromonadaceae;g__Porphyromonas;s__Porphyromonas pasteri		Met5484
V0010B_Ac+Ch_prok_bin.19	1773942	218	12.159	98.91	0.2	97.91	96.24	0	96.24	0.0270523	2	0	1	20	33.6529	Near-complete	TRUE	FALSE	d__Bacteria;p__Bacteroidota;c__Bacteroidia;o__Flavobacteriales;f__Weeksellaceae;g__Bergeyella_A;s__		Met4926,Met4927
V0010B_Ac+Ch_prok_bin.17	1796107	309	7.869	80.73	2.59	67.78	82.61	4.06	62.31	0.567645	1	0	0	18	20.6665	Medium	TRUE	FALSE	d__Bacteria;p__Proteobacteria;c__Gammaproteobacteria;o__Burkholderiales;f__Neisseriaceae;g__Neisseria;s__Neisseria elongata		Met4926,Met4927
V0010B_Ac+Ch_T1_prok_bin.19	1503267	423	3.932	70.65	6.18	39.75	76.21	4.28	54.81	0.429302	0	1	0	11	25.4011	Medium	TRUE	FALSE	d__Bacteria;p__Firmicutes;c__Bacilli;o__Lactobacillales;f__Streptococcaceae;g__Streptococcus;s__Streptococcus infantis_B		Met5402,Met5403
V0010B_Ac+Ch_T1_prok_bin.9	2015407	569	4.082	80.77	2.01	70.72	83.9	3.02	68.8	0.621392	1	0	0	19	27.2991	Medium	TRUE	FALSE	d__Bacteria;p__Actinobacteriota;c__Actinomycetia;o__Actinomycetales;f__Micrococcaceae;g__Micrococcus;s__Micrococcus luteus		Met5402,Met5403
V0120B_Ac_T3_prok_bin.42	1903718	95	36.904	99.92	0.16	99.12	99.4	1.35	92.65	0.137401	4	1	2	22	58.8457	High	FALSE	FALSE	d__Bacteria;p__Firmicutes_C;c__Negativicutes;o__Veillonellales;f__Veillonellaceae;g__Veillonella;s__Veillonella rogosae		Met5484
V0010B_Ac+Ch_T1_prok_bin.4	2058917	157	20.494	99.23	0.89	94.78	96.24	2.25	84.99	0.520757	5	4	1	19	942.635	High	TRUE	FALSE	d__Bacteria;p__Firmicutes;c__Bacilli;o__Staphylococcales;f__Staphylococcaceae;g__Staphylococcus;s__Staphylococcus hominis		Met5402,Met5403
V0010B_Ac+Ch_T1_prok_bin.27	2328245	72	51.943	99.92	0.21	98.87	99.38	0.1	98.88	0.183153	4	2	2	15	138.157	Near-complete	TRUE	FALSE	d__Bacteria;p__Firmicutes;c__Bacilli;o__Staphylococcales;f__Staphylococcaceae;g__Staphylococcus;s__Staphylococcus epidermidis		Met5402,Met5403
V0010B_Ac+Ch_T1_prok_bin.25	2276454	46	104.175	99.98	0.03	99.83	96	0	96	0.00926824	5	0	3	22	56.1009	Near-complete	TRUE	FALSE	d__Bacteria;p__Actinobacteriota;c__Actinomycetia;o__Actinomycetales;f__Micrococcaceae;g__Rothia;s__Rothia mucilaginosa		Met5402,Met5403
V0010B_Ac+Ch_T1_prok_bin.20	1558365	251	8.153	86.08	0.32	84.48	92.54	1.61	84.49	0.00520764	1	2	1	10	43.0325	Medium	TRUE	FALSE	d__Bacteria;p__Firmicutes_A;c__Clostridia;o__Tissierellales;f__Peptoniphilaceae;g__Anaerococcus;s__Anaerococcus senegalensis		Met5402,Met5403
V0120B_Ac_T3_prok_bin.7	1956013	558	3.931	85.48	3.1	69.98	87.19	5.92	57.59	0.426904	1	2	1	22	25.6484	Medium	FALSE	FALSE	d__Bacteria;p__Bacteroidota;c__Bacteroidia;o__Bacteroidales;f__Porphyromonadaceae;g__Porphyromonas;s__Porphyromonas sp003640335		Met5484
V0010B_Ac+Ch_T1_prok_bin.2	1340411	330	4.656	79.28	3	64.28	75.24	1.65	66.99	0.0534272	1	2	1	8	18.988	Medium	TRUE	FALSE	d__Bacteria;p__Firmicutes_A;c__Clostridia;o__Tissierellales;f__Peptoniphilaceae;g__Anaerococcus;s__Anaerococcus octavius		Met5402,Met5403
V0120B_Ac+Ch_T3_prok_bin.15	1859339	646	3.084	79.04	5.55	51.29	84.47	9.08	39.07	0.607648	2	2	0	19	35.7649	Medium	TRUE	FALSE	d__Bacteria;p__Bacteroidota;c__Bacteroidia;o__Bacteroidales;f__Porphyromonadaceae;g__Porphyromonas;s__Porphyromonas sp003640335		Met5483,Met5484
V0120B_Ac+Ch_T3_prok_bin.13	558189	161	3.92	73.87	2.7	60.37	54.02	3.09	38.57	0.311999	0	0	0	18	14.353	Medium	TRUE	FALSE	d__Bacteria;p__Patescibacteria;c__Saccharimonadia;o__Saccharimonadales;f__Nanosynbacteraceae;g__Nanosynbacter;s__		Met5483,Met5484
V0068B_Ch_prok_bin.9	2536637	30	141.143	100	2.06	89.7	100	1.49	92.55	0.0849031	0	0	0	22	97.872	Near-complete	FALSE	FALSE	d__Bacteria;p__Actinobacteriota;c__Actinomycetia;o__Propionibacteriales;f__Propionibacteriaceae;g__Cutibacterium;s__Cutibacterium acnes		Met5091
V0204B_Ac+Ch_T3_prok_bin.52	1750535	151	17.475	99.76	1.85	90.51	95.52	3.22	79.42	0.377695	1	0	1	17	507.766	Near-complete	TRUE	FALSE	d__Bacteria;p__Firmicutes;c__Bacilli;o__Lactobacillales;f__Streptococcaceae;g__Streptococcus;s__Streptococcus thermophilus		Met6205,Met6206
V0204B_Ac_T3_prok_bin.28	2079235	194	16.232	99.42	0.41	97.37	97.79	1.34	91.09	0.0713788	0	1	0	20	53.1281	Near-complete	FALSE	FALSE	d__Bacteria;p__Proteobacteria;c__Gammaproteobacteria;o__Burkholderiales;f__Neisseriaceae;g__Neisseria;s__Neisseria sp000186165		Met6206
V0068B_Ac_T1_prok_bin.5	1729505	215	11.497	89.59	2.64	76.39	93.79	3.69	75.34	0.247015	1	1	0	9	23.0127	Medium	FALSE	FALSE	d__Bacteria;p__Firmicutes;c__Bacilli;o__Lactobacillales;f__Aerococcaceae;g__Aerococcus;s__Aerococcus viridans		Met5349
V0204B_Ac_T3_prok_bin.27	2231121	197	16.935	93.38	3.31	76.83	93	4.25	71.75	0.0677978	5	0	2	22	70.8616	Near-complete	FALSE	FALSE	d__Bacteria;p__Actinobacteriota;c__Actinomycetia;o__Actinomycetales;f__Micrococcaceae;g__Rothia;s__Rothia mucilaginosa		Met6206
V0068B_Ac_T1_prok_bin.7	2682577	440	7.904	93.65	4.22	72.55	89.35	3.88	69.95	0.276966	4	0	1	20	29.8501	Near-complete	FALSE	FALSE	d__Bacteria;p__Proteobacteria;c__Gammaproteobacteria;o__Pseudomonadales;f__Moraxellaceae;g__Acinetobacter;s__Acinetobacter fasciculus		Met5349
V0204B_Ac_T3_prok_bin.18	2831969	419	9.128	99.89	3.81	80.84	96.9	2.42	84.8	0.459131	3	1	0	23	159.391	Near-complete	FALSE	FALSE	d__Bacteria;p__Actinobacteriota;c__Actinomycetia;o__Actinomycetales;f__Dermatophilaceae;g__Dermacoccus;s__Dermacoccus nishinomiyaensis		Met6206
V0204B_Ac_T3_prok_bin.17	2596940	380	10.433	99.18	4.6	76.18	99.07	5.98	69.17	0.601045	0	0	0	21	195.767	Near-complete	FALSE	FALSE	d__Bacteria;p__Actinobacteriota;c__Actinomycetia;o__Propionibacteriales;f__Propionibacteriaceae;g__Cutibacterium;s__Cutibacterium acnes		Met6206
V0204B_Ac_T3_prok_bin.13	2353912	441	6.997	99.83	3.27	83.48	92.87	3.94	73.17	0.602626	1	1	0	21	358.229	Near-complete	FALSE	FALSE	d__Bacteria;p__Actinobacteriota;c__Actinomycetia;o__Actinomycetales;f__Micrococcaceae;g__Micrococcus;s__Micrococcus luteus		Met6206
V0204B_Ac+Ch_T3_prok_bin.6	2557272	309	12.244	99.87	8.75	56.12	97.24	3.51	79.69	0.582354	0	0	0	21	209.157	Medium	TRUE	FALSE	d__Bacteria;p__Actinobacteriota;c__Actinomycetia;o__Propionibacteriales;f__Propionibacteriaceae;g__Cutibacterium;s__Cutibacterium acnes		Met6205,Met6206
V0068B_Ac_T1_prok_bin.8	2466435	208	18.549	96.01	2.36	84.21	96.93	2.85	82.68	0.244291	2	2	1	22	20.8191	High	FALSE	FALSE	d__Bacteria;p__Actinobacteriota;c__Actinomycetia;o__Propionibacteriales;f__Propionibacteriaceae;g__Cutibacterium;s__Cutibacterium acnes		Met5349
V0204B_Ac_T3_prok_bin.32	1502849	442	3.756	66.18	3.8	47.18	68.97	1.72	60.37	0.403875	1	2	0	13	64.8761	Medium	FALSE	FALSE	d__Bacteria;p__Firmicutes_C;c__Negativicutes;o__Veillonellales;f__Veillonellaceae;g__Veillonella;s__Veillonella rogosae		Met6206
V0068B_Ac_prok_bin.10	1886567	635	3.016	81.99	4.81	57.94	73.78	0.96	68.98	0.643936	4	4	3	17	14.4248	Medium	FALSE	FALSE	d__Bacteria;p__Actinobacteriota;c__Actinomycetia;o__Actinomycetales;f__Micrococcaceae;g__Rothia;s__Rothia mucilaginosa		Met5092
V0204B_Ac+Ch_T3_prok_bin.49	2449721	446	7.603	96.58	4.7	73.08	94.86	3.29	78.41	0.620846	1	1	0	22	369.936	Near-complete	TRUE	FALSE	d__Bacteria;p__Actinobacteriota;c__Actinomycetia;o__Actinomycetales;f__Micrococcaceae;g__Micrococcus;s__Micrococcus luteus		Met6205,Met6206
V0204B_Ac+Ch_T3_prok_bin.46	2377135	146	28.169	93.8	0.15	93.05	96.4	0	96.4	0.00490982	1	0	0	19	52.886	Near-complete	TRUE	FALSE	d__Bacteria;p__Bacteroidota;c__Bacteroidia;o__Bacteroidales;f__Bacteroidaceae;g__Prevotella;s__Prevotella nanceiensis		Met6205,Met6206
V0204B_Ac+Ch_T3_prok_bin.43	2716995	252	16.717	92.89	1.37	86.04	95.14	1.42	88.04	0.420547	2	1	0	23	168.721	Near-complete	TRUE	FALSE	d__Bacteria;p__Actinobacteriota;c__Actinomycetia;o__Actinomycetales;f__Dermatophilaceae;g__Dermacoccus;s__Dermacoccus nishinomiyaensis		Met6205,Met6206
V0204B_Ac+Ch_T3_prok_bin.33	1103336	159	9.517	63.54	0.64	60.34	72.41	1.72	63.81	0.14224	0	1	0	10	48.4798	Medium	TRUE	FALSE	d__Bacteria;p__Firmicutes;c__Bacilli;o__Lactobacillales;f__Aerococcaceae;g__Granulicatella;s__		Met6205,Met6206
V0068B_Ac_prok_bin.11	2437736	77	55.98	99.87	0.35	98.12	98.63	1.78	89.73	0.164554	0	0	0	21	30.116	Near-complete	FALSE	FALSE	d__Bacteria;p__Actinobacteriota;c__Actinomycetia;o__Propionibacteriales;f__Propionibacteriaceae;g__Cutibacterium;s__Cutibacterium acnes		Met5092
V0068B_Ac_prok_bin.21	2363794	169	24.039	94.57	2.54	81.87	97.06	0.37	95.21	0.0701865	6	1	1	20	18.8243	High	FALSE	FALSE	d__Bacteria;p__Bacteroidota;c__Bacteroidia;o__Bacteroidales;f__Bacteroidaceae;g__Alloprevotella;s__Alloprevotella sp905371275		Met5092
V0068B_Ac_prok_bin.22	2174911	563	4.4	83.86	1.7	75.36	85.66	2.1	75.16	0.636643	2	0	1	21	28.2705	Medium	FALSE	FALSE	d__Bacteria;p__Actinobacteriota;c__Actinomycetia;o__Actinomycetales;f__Micrococcaceae;g__Micrococcus;s__Micrococcus luteus		Met5092
V0204B_Ac_T3_prok_bin.29	1695772	508	3.783	63.13	3.34	46.43	60.2	1.47	52.85	0.0571482	3	0	0	16	26.0057	Medium	FALSE	FALSE	d__Bacteria;p__Bacteroidota;c__Bacteroidia;o__Bacteroidales;f__Bacteroidaceae;g__Alloprevotella;s__Alloprevotella sp905371275		Met6206
V0068B_Ac_T1_prok_bin.4	2167904	281	11.392	97.22	3.15	81.47	94.49	6.34	62.79	0.450851	2	1	0	13	70.1312	Near-complete	FALSE	FALSE	d__Bacteria;p__Firmicutes;c__Bacilli;o__Staphylococcales;f__Staphylococcaceae;g__Staphylococcus;s__Staphylococcus hominis		Met5349
V0204B_Ac+Ch_T3_prok_bin.22	2307633	43	79.225	100	1.06	94.7	100	0.67	96.65	0.0230711	7	2	3	22	170.512	High	TRUE	FALSE	d__Bacteria;p__Actinobacteriota;c__Actinomycetia;o__Actinomycetales;f__Micrococcaceae;g__Rothia;s__Rothia mucilaginosa		Met6205,Met6206
V0204B_Ac_T3_prok_bin.7	1772329	53	68.026	98.76	0.49	96.31	99.03	0	99.03	0.00673964	5	3	0	21	154.394	Near-complete	FALSE	FALSE	d__Bacteria;p__Firmicutes;c__Bacilli;o__Lactobacillales;f__Lactobacillaceae;g__Lactobacillus;s__Lactobacillus delbrueckii		Met6206
V0068B_Ac+Ch_prok_bin.53	2045107	59	50.523	84.83	3.77	65.98	91.44	3.77	72.59	0.0903885	5	4	1	22	37.543	Medium	TRUE	FALSE	d__Bacteria;p__Bacteroidota;c__Bacteroidia;o__Bacteroidales;f__Porphyromonadaceae;g__Porphyromonas;s__Porphyromonas pasteri		Met5091,Met5092
V0166B_Ac+Ch_T3_prok_bin.14	1649735	336	6.277	80.42	0.33	78.77	77.79	0.54	75.09	0.0383318	0	0	0	14	16.5099	Medium	TRUE	FALSE	d__Bacteria;p__Bacteroidota;c__Bacteroidia;o__Bacteroidales;f__Bacteroidaceae;g__Prevotella;s__		Met5589,Met5590
V0166B_Ac+Ch_T3_prok_bin.13	3463361	954	4.059	58.42	2.25	47.17	50.86	0	50.86	0.862148	1	0	0	12	26.6039	Medium	TRUE	FALSE	d__Bacteria;p__Actinobacteriota;c__Actinomycetia;o__Mycobacteriales;f__Mycobacteriaceae;g__Gordonia;s__Gordonia otitidis		Met5589,Met5590
V0068B_Ac+Ch_prok_bin.55	2262788	143	24.298	99.99	7.65	61.74	97.5	7.15	61.75	0.153711	2	0	0	20	71.0938	Medium	TRUE	FALSE	d__Bacteria;p__Proteobacteria;c__Gammaproteobacteria;o__Burkholderiales;f__Neisseriaceae;g__Neisseria;s__		Met5091,Met5092
V0204B_Ch_T3_prok_bin.9	2398451	51	98.534	100	1.31	93.45	99.33	0.98	94.43	0.0109134	7	1	1	22	103.154	High	FALSE	FALSE	d__Bacteria;p__Actinobacteriota;c__Actinomycetia;o__Actinomycetales;f__Micrococcaceae;g__Rothia;s__Rothia mucilaginosa		Met6205
V0204B_Ch_T3_prok_bin.6	1116333	465	2.369	55.71	0.19	54.76	53	0.96	48.2	0.572282	0	0	0	15	23.8352	Medium	FALSE	FALSE	d__Bacteria;p__Actinobacteriota;c__Actinomycetia;o__Actinomycetales;f__Micrococcaceae;g__Micrococcus;s__Micrococcus luteus		Met6205
V0204B_Ch_T3_prok_bin.27	2220951	303	10.626	87.97	0.04	87.77	89.14	0	89.14	0.00401402	1	0	0	19	30.6687	Medium	FALSE	FALSE	d__Bacteria;p__Bacteroidota;c__Bacteroidia;o__Bacteroidales;f__Bacteroidaceae;g__Prevotella;s__Prevotella nanceiensis		Met6205
V0204B_Ch_T3_prok_bin.17	2102771	27	122.888	100	0.02	99.9	100	0	100	0.0100023	0	1	0	22	75.5486	Near-complete	FALSE	FALSE	d__Bacteria;p__Proteobacteria;c__Gammaproteobacteria;o__Burkholderiales;f__Neisseriaceae;g__Neisseria;s__Neisseria sp000186165		Met6205
V0068B_Ac+Ch_prok_bin.57	1230921	25	60.156	100	0	100	90.42	0.43	88.27	0.120342	2	1	3	22	68.7251	High	TRUE	FALSE	d__Bacteria;p__Proteobacteria;c__Gammaproteobacteria;o__Burkholderiales;f__Neisseriaceae;g__QFNR01;s__QFNR01 sp003248485		Met5091,Met5092
V0068B_Ac_T1_prok_bin.21	2281239	23	133.32	98.98	3.53	81.33	97.31	1.65	89.06	0.0247901	2	1	1	23	46.8995	High	FALSE	FALSE	d__Bacteria;p__Actinobacteriota;c__Actinomycetia;o__Actinomycetales;f__Bifidobacteriaceae;g__Bifidobacterium;s__Bifidobacterium breve		Met5349
V0068B_Ac+Ch_prok_bin.61	2466361	325	11.805	95.75	0.68	92.35	97.27	0.79	93.32	0.204494	0	1	0	18	17.7889	Near-complete	TRUE	FALSE	d__Bacteria;p__Bacteroidota;c__Bacteroidia;o__Bacteroidales;f__Bacteroidaceae;g__Prevotella;s__Prevotella nanceiensis		Met5091,Met5092
V0204B_Ac_T3_prok_bin.39	2043329	598	3.802	77.98	0.99	73.03	83.2	2.24	72	0.141917	1	0	0	14	29.1451	Medium	FALSE	FALSE	d__Bacteria;p__Firmicutes_A;c__Clostridia;o__Lachnospirales;f__Lachnospiraceae;g__Ruminococcus_B;s__Ruminococcus_B gnavus		Met6206
V0068B_Ac+Ch_prok_bin.66	3113220	64	94.122	96.36	0.03	96.21	97.97	0	97.97	0.0247812	5	2	1	20	50.9043	High	TRUE	FALSE	d__Bacteria;p__Bacteroidota;c__Bacteroidia;o__Bacteroidales;f__Bacteroidaceae;g__Prevotella;s__Prevotella melaninogenica		Met5091,Met5092
V0068B_Ac+Ch_prok_bin.68	2160315	507	5.05	89.33	2.44	77.13	86.73	3.16	70.93	0.685099	0	0	0	21	42.1613	Medium	TRUE	FALSE	d__Bacteria;p__Actinobacteriota;c__Actinomycetia;o__Actinomycetales;f__Micrococcaceae;g__Micrococcus;s__Micrococcus luteus		Met5091,Met5092
V0068B_Ac_T1_prok_bin.1	1804296	554	3.555	79.5	0.69	76.05	81.77	1.36	74.97	0.569621	0	0	0	18	17.7814	Medium	FALSE	FALSE	d__Bacteria;p__Actinobacteriota;c__Actinomycetia;o__Actinomycetales;f__Micrococcaceae;g__Micrococcus;s__Micrococcus luteus		Met5349
V0068B_Ac_T1_prok_bin.12	1824208	485	4.127	73.65	1.12	68.05	70.33	1.9	60.83	0.404201	1	2	2	3	19.9726	Medium	FALSE	FALSE	d__Bacteria;p__Firmicutes;c__Bacilli;o__Staphylococcales;f__Staphylococcaceae;g__Staphylococcus;s__Staphylococcus epidermidis		Met5349
V0204B_Ac_T3_prok_bin.37	1581379	89	23.049	92.75	1.43	85.6	93.08	2.64	79.88	0.377908	1	2	2	15	451.909	Near-complete	FALSE	FALSE	d__Bacteria;p__Firmicutes;c__Bacilli;o__Lactobacillales;f__Streptococcaceae;g__Streptococcus;s__Streptococcus thermophilus		Met6206
V0068B_Ac_T1_prok_bin.19	1116351	258	5.023	88.13	0.18	87.23	83.67	1.59	75.72	0.0951187	1	0	1	19	13.3333	Medium	FALSE	FALSE	d__Bacteria;p__Proteobacteria;c__Gammaproteobacteria;o__Burkholderiales;f__Neisseriaceae;g__QFNR01;s__QFNR01 sp003248485		Met5349
V0068B_Ac_prok_bin.3	1238298	231	6.927	92.74	0.12	92.14	85.61	1.02	80.51	0.177275	2	0	3	18	14.5319	Near-complete	FALSE	FALSE	d__Bacteria;p__Proteobacteria;c__Gammaproteobacteria;o__Burkholderiales;f__Neisseriaceae;g__QFNR01;s__QFNR01 sp003248485		Met5092
V0204B_Ac+Ch_T3_prok_bin.21	2445084	227	18.056	94.09	3.73	75.44	95.2	0.95	90.45	0.0390887	4	2	0	21	39.6155	Near-complete	TRUE	FALSE	d__Bacteria;p__Bacteroidota;c__Bacteroidia;o__Bacteroidales;f__Bacteroidaceae;g__Alloprevotella;s__Alloprevotella sp905371275		Met6205,Met6206
V0010B_Ch_T1_prok_bin.10	1271774	429	3.095	60.36	2.06	50.06	60.22	1.35	53.47	0.548245	2	0	0	15	11.0723	Medium	FALSE	FALSE	d__Bacteria;p__Actinobacteriota;c__Actinomycetia;o__Mycobacteriales;f__Mycobacteriaceae;g__Corynebacterium;s__Corynebacterium mucifaciens		Met5402
V0010B_Ch_prok_bin.10	2811156	205	20.464	95.1	4.92	70.5	94.74	3.11	79.19	0.269245	3	1	1	21	27.6989	High	FALSE	FALSE	d__Bacteria;p__Actinobacteriota;c__Actinomycetia;o__Actinomycetales;f__Actinomycetaceae;g__Actinomyces;s__Actinomyces oris_E		Met4926
V0068B_Ch_prok_bin.40	1342874	312	5.182	65.28	1.61	57.23	82.5	0.37	80.65	0.085806	2	1	0	18	24.8847	Medium	FALSE	FALSE	d__Bacteria;p__Fusobacteriota;c__Fusobacteriia;o__Fusobacteriales;f__Fusobacteriaceae;g__Fusobacterium;s__Fusobacterium pseudoperiodonticum		Met5091
V0068B_Ch_prok_bin.41	2386565	73	55.411	99.66	6.66	66.36	98.77	7.5	61.27	0.0919392	3	4	2	22	32.6521	Medium	FALSE	FALSE	d__Bacteria;p__Bacteroidota;c__Bacteroidia;o__Bacteroidales;f__Porphyromonadaceae;g__Porphyromonas;s__Porphyromonas pasteri		Met5091
V0010B_Ch_prok_bin.26	2138596	450	6.042	87.9	1.97	78.05	90.72	2.3	79.22	0.653172	0	0	0	21	59.3999	Medium	FALSE	FALSE	d__Bacteria;p__Actinobacteriota;c__Actinomycetia;o__Actinomycetales;f__Micrococcaceae;g__Micrococcus;s__Micrococcus luteus		Met4926
V0068B_Ch_prok_bin.46	2380968	357	9.501	89.71	0.34	88.01	92.94	0.52	90.34	0.185633	0	0	0	17	15.5793	Medium	FALSE	FALSE	d__Bacteria;p__Bacteroidota;c__Bacteroidia;o__Bacteroidales;f__Bacteroidaceae;g__Prevotella;s__Prevotella nanceiensis		Met5091
V0010B_Ch_prok_bin.2	2326400	442	6.502	84.21	6.56	51.41	87.11	3.44	69.91	0.513869	4	2	1	16	22.2589	Medium	FALSE	FALSE	d__Bacteria;p__Bacteroidota;c__Bacteroidia;o__Bacteroidales;f__Bacteroidaceae;g__Alloprevotella;s__Alloprevotella sp905371275		Met4926
V0010B_Ch_prok_bin.15	2495473	494	6.553	91.28	1	86.28	89.35	0.17	88.5	0.0552651	2	1	0	15	12.4989	Near-complete	FALSE	FALSE	d__Bacteria;p__Bacteroidota;c__Bacteroidia;o__Flavobacteriales;f__Flavobacteriaceae;g__Capnocytophaga;s__Capnocytophaga sputigena		Met4926
V0068B_Ch_prok_bin.50	2213440	54	64.514	100	2.88	85.6	99.37	3.09	83.92	0.0407955	1	0	0	22	57.2347	Near-complete	FALSE	FALSE	d__Bacteria;p__Proteobacteria;c__Gammaproteobacteria;o__Burkholderiales;f__Neisseriaceae;g__Neisseria;s__Neisseria subflava_C		Met5091
V0010B_Ch_prok_bin.13	1408942	432	3.647	68.72	2.46	56.42	71.3	1.76	62.5	0.258766	3	3	3	15	10.5047	Medium	FALSE	FALSE	d__Bacteria;p__Actinobacteriota;c__Actinomycetia;o__Mycobacteriales;f__Mycobacteriaceae;g__Lawsonella;s__Lawsonella clevelandensis_A		Met4926
V0010B_Ch_T1_prok_bin.6	2088935	462	5.419	79.68	7.5	42.18	80.84	4.2	59.84	0.494917	2	0	0	18	20.3089	Medium	FALSE	FALSE	d__Bacteria;p__Actinobacteriota;c__Actinomycetia;o__Mycobacteriales;f__Mycobacteriaceae;g__Corynebacterium;s__Corynebacterium kefirresidentii		Met5402
V0068B_Ch_prok_bin.30	2244051	53	76.151	100	0.13	99.35	99.33	0.67	95.98	0.0339779	5	0	1	22	35.4787	Near-complete	FALSE	FALSE	d__Bacteria;p__Actinobacteriota;c__Actinomycetia;o__Actinomycetales;f__Micrococcaceae;g__Rothia;s__Rothia mucilaginosa		Met5091
V0068B_Ch_prok_bin.53	1489837	253	7.584	70.55	3.7	52.05	51.72	0.86	47.42	0.388765	2	1	0	16	59.5658	Medium	FALSE	FALSE	d__Bacteria;p__Bacteroidota;c__Bacteroidia;o__Bacteroidales;f__Porphyromonadaceae;g__Porphyromonas;s__Porphyromonas sp003640335		Met5091
V0068B_Ch_prok_bin.63	1346382	34	58.59	65.82	1.85	56.57	67.2	0.97	62.35	0.0609189	7	2	2	19	84.3691	Medium	FALSE	FALSE	d__Bacteria;p__Proteobacteria;c__Gammaproteobacteria;o__Enterobacterales;f__Pasteurellaceae;g__Haemophilus_A;s__Haemophilus_A sputorum		Met5091
V0068B_Ch_prok_bin.66	1882104	70	38.904	92.1	0.56	89.3	97.76	0.6	94.76	0.0623949	4	1	2	19	42.2149	High	FALSE	FALSE	d__Bacteria;p__Firmicutes_C;c__Negativicutes;o__Veillonellales;f__Veillonellaceae;g__F0422;s__F0422 sp900544365		Met5091
V0068B_Ch_prok_bin.67	1231718	31	58.261	100	0	100	90.42	0.43	88.27	0.1134	1	1	2	22	54.8288	High	FALSE	FALSE	d__Bacteria;p__Proteobacteria;c__Gammaproteobacteria;o__Burkholderiales;f__Neisseriaceae;g__QFNR01;s__QFNR01 sp003248485		Met5091
V0068B_Ch_prok_bin.68	1504829	235	8.209	90.36	1.87	81.01	95.1	2.86	80.8	0.0123338	1	2	0	12	13.1017	Near-complete	FALSE	FALSE	d__Bacteria;p__Firmicutes;c__Bacilli;o__Erysipelotrichales;f__Erysipelotrichaceae;g__Bulleidia;s__Bulleidia sp015256455		Met5091
V0010B_Ch_T1_prok_bin.3	2027399	133	22.613	96.06	1.06	90.76	90.95	1.95	81.2	0.0622587	5	2	0	23	18.8608	Near-complete	FALSE	FALSE	d__Bacteria;p__Actinobacteriota;c__Actinomycetia;o__Mycobacteriales;f__Mycobacteriaceae;g__Corynebacterium;s__Corynebacterium massiliense		Met5402
V0010B_Ch_T1_prok_bin.11	1190531	478	2.566	56.71	1.85	47.46	57.71	1.03	52.56	0.533166	1	0	0	16	13.1791	Medium	FALSE	FALSE	d__Bacteria;p__Actinobacteriota;c__Actinomycetia;o__Actinomycetales;f__Micrococcaceae;g__Micrococcus;s__Micrococcus luteus		Met5402
V0068B_Ch_prok_bin.7	2434943	56	95.312	93.56	3.54	75.86	97.17	2.09	86.72	0.0766632	5	2	0	21	31.2179	Near-complete	FALSE	FALSE	d__Bacteria;p__Bacteroidota;c__Bacteroidia;o__Bacteroidales;f__Bacteroidaceae;g__Alloprevotella;s__Alloprevotella sp015257125		Met5091
V0010B_Ch_prok_bin.27	3045219	754	4.875	81.71	3.01	66.66	82.43	1.47	75.08	0.395514	2	0	1	22	15.2572	Medium	FALSE	FALSE	d__Bacteria;p__Actinobacteriota;c__Actinomycetia;o__Mycobacteriales;f__Mycobacteriaceae;g__Dietzia;s__Dietzia cinnamea		Met4926
V0010B_Ch_prok_bin.29	1468912	371	4.67	79.18	0.18	78.28	77.06	0	77.06	0.0178227	2	1	1	11	14.9741	Medium	FALSE	FALSE	d__Bacteria;p__Bacteroidota;c__Bacteroidia;o__Flavobacteriales;f__Weeksellaceae;g__Bergeyella_A;s__		Met4926
V0068B_Ac_prok_bin.5	1869230	511	4.148	80.73	4.85	56.48	86.25	6.32	54.65	0.61527	0	0	0	19	15.6611	Medium	FALSE	FALSE	d__Bacteria;p__Proteobacteria;c__Gammaproteobacteria;o__Burkholderiales;f__Neisseriaceae;g__Neisseria;s__Neisseria subflava_C		Met5092
V0010B_Ch_prok_bin.8	2505741	133	30.439	95.18	0.67	91.83	99.04	0	99.04	0.0142903	0	0	0	22	27.7573	Near-complete	FALSE	FALSE	d__Bacteria;p__Proteobacteria;c__Gammaproteobacteria;o__Cardiobacteriales;f__Cardiobacteriaceae;g__Cardiobacterium;s__Cardiobacterium hominis		Met4926
V0068B_Ch_T1_prok_bin.16	1808584	67	39.244	88.34	4.51	65.79	89.75	3.94	70.05	0.0796488	2	0	1	18	121.482	Medium	FALSE	FALSE	d__Bacteria;p__Firmicutes;c__Bacilli;o__Lactobacillales;f__Streptococcaceae;g__Streptococcus;s__Streptococcus lactarius		Met5348
V0068B_Ch_T1_prok_bin.19	2349631	76	51.269	95.83	0.63	92.68	96.93	1.86	87.63	0.119234	6	4	1	20	31.6477	High	FALSE	FALSE	d__Bacteria;p__Bacteroidota;c__Bacteroidia;o__Bacteroidales;f__Bacteroidaceae;g__Alloprevotella;s__Alloprevotella sp905371275		Met5348
V0204B_Ac+Ch_T3_prok_bin.20	2200360	600	4.188	77.32	1.26	71.02	77.6	1.45	70.35	0.310824	1	0	0	11	35.1083	Medium	TRUE	FALSE	d__Bacteria;p__Bacteroidota;c__Bacteroidia;o__Bacteroidales;f__Bacteroidaceae;g__Prevotella;s__Prevotella melaninogenica		Met6205,Met6206
V0204B_Ac+Ch_T3_prok_bin.15	2150249	486	5.311	76.42	1.89	66.97	81.01	2.65	67.76	0.116192	1	1	0	19	26.5949	Medium	TRUE	FALSE	d__Bacteria;p__Actinobacteriota;c__Actinomycetia;o__Mycobacteriales;f__Mycobacteriaceae;g__Corynebacterium;s__Corynebacterium durum		Met6205,Met6206
V0068B_Ch_T1_prok_bin.20	1503334	331	5.534	73.75	4.39	51.8	79.77	6.18	48.87	0.369732	2	1	0	14	25.8221	Medium	FALSE	FALSE	d__Bacteria;p__Firmicutes_C;c__Negativicutes;o__Veillonellales;f__Veillonellaceae;g__Veillonella;s__Veillonella nakazawae		Met5348
V0204B_Ac+Ch_T3_prok_bin.14	1988198	529	4.331	78.95	1.21	72.9	85.27	0.78	81.37	0.142691	1	1	0	10	29.817	Medium	TRUE	FALSE	d__Bacteria;p__Firmicutes_A;c__Clostridia;o__Lachnospirales;f__Lachnospiraceae;g__Ruminococcus_B;s__Ruminococcus_B gnavus		Met6205,Met6206
V0068B_Ch_T1_prok_bin.21	2327421	238	14.812	99.96	4.01	79.91	97.84	6.34	66.14	0.429316	5	3	0	21	201.234	Near-complete	FALSE	FALSE	d__Bacteria;p__Firmicutes;c__Bacilli;o__Staphylococcales;f__Staphylococcaceae;g__Staphylococcus;s__Staphylococcus hominis		Met5348
V0204B_Ac+Ch_T3_prok_bin.12	2709006	516	6.654	89.93	2.45	77.68	94.42	2.53	81.77	0.324582	3	0	1	22	44.346	Medium	TRUE	FALSE	d__Bacteria;p__Actinobacteriota;c__Actinomycetia;o__Actinomycetales;f__Actinomycetaceae;g__Actinomyces;s__Actinomyces oris		Met6205,Met6206
V0068B_Ch_T1_prok_bin.27	1945753	77	37.667	99.9	1.76	91.1	97.5	1.28	91.1	0.0824773	6	2	2	23	33.6943	High	FALSE	FALSE	d__Bacteria;p__Proteobacteria;c__Gammaproteobacteria;o__Enterobacterales;f__Pasteurellaceae;g__Haemophilus;s__Haemophilus seminalis		Met5348
V0068B_Ch_prok_bin.22	1801597	292	7.362	80.13	5.87	50.78	82.95	3.49	65.5	0.643469	1	1	0	16	17.6937	Medium	FALSE	FALSE	d__Bacteria;p__Bacteroidota;c__Bacteroidia;o__Bacteroidales;f__Porphyromonadaceae;g__Porphyromonas;s__		Met5091
V0068B_Ch_T1_prok_bin.9	1860414	635	3.005	63.14	1.94	53.44	63.08	1.55	55.33	0.17566	0	3	1	13	11.8711	Medium	FALSE	FALSE	d__Bacteria;p__Actinobacteriota;c__Actinomycetia;o__Mycobacteriales;f__Mycobacteriaceae;g__Corynebacterium;s__Corynebacterium matruchotii		Met5348
V0010B_Ch_prok_bin.5	2474369	63	82.628	99.99	0.33	98.34	98.78	1.71	90.23	0.137315	0	0	0	22	40.417	Near-complete	FALSE	FALSE	d__Bacteria;p__Actinobacteriota;c__Actinomycetia;o__Propionibacteriales;f__Propionibacteriaceae;g__Cutibacterium;s__Cutibacterium acnes		Met4926
V0068B_Ch_prok_bin.10	2442303	40	250.957	98.03	0.68	94.63	97.58	0.37	95.73	0.0207963	6	1	2	20	141.891	High	FALSE	FALSE	d__Bacteria;p__Bacteroidota;c__Bacteroidia;o__Bacteroidales;f__Bacteroidaceae;g__Alloprevotella;s__Alloprevotella sp905371275		Met5091
V0068B_Ch_prok_bin.16	1239642	116	17.433	100	0.82	95.9	93.76	0.96	88.96	0.00689463	4	4	1	21	14.7904	High	FALSE	FALSE	d__Bacteria;p__Proteobacteria;c__Gammaproteobacteria;o__Burkholderiales;f__Neisseriaceae;g__;s__		Met5091
V0010B_Ch_prok_bin.33	2799872	129	42.019	99.99	1.48	92.59	100	1.8	91	0.205556	3	4	2	21	24.47	High	FALSE	FALSE	d__Bacteria;p__Actinobacteriota;c__Actinomycetia;o__Mycobacteriales;f__Mycobacteriaceae;g__Corynebacterium;s__Corynebacterium durum		Met4926
V0068B_Ch_prok_bin.18	1751135	554	3.527	70.79	1.17	64.94	75.15	3.15	59.4	0.644631	1	0	0	16	15.5475	Medium	FALSE	FALSE	d__Bacteria;p__Actinobacteriota;c__Actinomycetia;o__Actinomycetales;f__Micrococcaceae;g__Micrococcus;s__Micrococcus luteus		Met5091
V0068B_Ch_prok_bin.21	3108593	79	60.857	99.23	0.03	99.08	97.97	0	97.97	0.0295361	4	1	1	20	43.178	High	FALSE	FALSE	d__Bacteria;p__Bacteroidota;c__Bacteroidia;o__Bacteroidales;f__Bacteroidaceae;g__Prevotella;s__Prevotella melaninogenica		Met5091
V0010B_Ch_prok_bin.32	1874972	100	25.317	96.67	0.88	92.27	94.75	1.54	87.05	0.102761	4	0	1	21	20.5139	Near-complete	FALSE	FALSE	d__Bacteria;p__Proteobacteria;c__Gammaproteobacteria;o__Burkholderiales;f__Neisseriaceae;g__Kingella_A;s__Kingella_A denitrificans		Met4926
V0166B_Ch_T3_prok_bin.13	2880645	378	11.142	93.11	0.66	89.81	96.23	0.64	93.03	0.0887453	2	0	0	18	23.0913	Near-complete	FALSE	FALSE	d__Bacteria;p__Bacteroidota;c__Bacteroidia;o__Bacteroidales;f__Bacteroidaceae;g__Prevotella;s__Prevotella melaninogenica		Met5589
V0126B_Ac+Ch_T3_prok_bin.43	2579795	97	64.002	95.5	0.57	92.65	97.03	0.38	95.13	0.0480204	4	2	0	21	31.7345	Near-complete	TRUE	FALSE	d__Bacteria;p__Bacteroidota;c__Bacteroidia;o__Bacteroidales;f__Bacteroidaceae;g__Alloprevotella;s__Alloprevotella sp905371275		Met5498,Met5499
V0166B_Ch_T3_prok_bin.18	3593014	248	22.614	99.99	1.02	94.89	98.52	1.24	92.32	0.0169562	2	0	2	21	32.5916	Near-complete	FALSE	FALSE	d__Bacteria;p__Proteobacteria;c__Gammaproteobacteria;o__Pseudomonadales;f__Moraxellaceae;g__Acinetobacter;s__Acinetobacter seifertii		Met5589
V0159B_Ac+Ch_T3_prok_bin.64	2252688	54	60.954	95.32	3.45	78.07	98.77	2.1	88.27	0.0817416	4	2	1	22	182.817	High	TRUE	FALSE	d__Bacteria;p__Firmicutes_A;c__Clostridia;o__Oscillospirales;f__Ruminococcaceae;g__Faecalibacterium;s__Faecalibacterium prausnitzii_D		Met5572,Met5573
V0122B_Ch_T3_prok_bin.1	2171585	197	16.203	88.11	5.16	62.31	88.04	2.69	74.59	0.377416	4	1	0	20	42.7269	Medium	FALSE	FALSE	d__Bacteria;p__Actinobacteriota;c__Actinomycetia;o__Actinomycetales;f__Actinomycetaceae;g__Pauljensenia;s__Pauljensenia sp000466265		Met5487
V0122B_Ch_T3_prok_bin.12	1519588	110	26.352	86.37	0.28	84.97	90.18	0.2	89.18	0.0825235	3	3	3	21	21.5807	Medium	FALSE	FALSE	d__Bacteria;p__Actinobacteriota;c__Actinomycetia;o__Mycobacteriales;f__Mycobacteriaceae;g__Lawsonella;s__Lawsonella clevelandensis_A		Met5487
V0159B_Ac+Ch_T3_prok_bin.55	4609851	47	264.487	100	2.02	89.9	99.26	0.93	94.61	0.0137135	4	0	1	22	56.1558	Near-complete	TRUE	FALSE	d__Bacteria;p__Bacteroidota;c__Bacteroidia;o__Bacteroidales;f__Bacteroidaceae;g__Bacteroides;s__Bacteroides uniformis		Met5572,Met5573
V0122B_Ch_T3_prok_bin.14	2654917	787	3.76	74.83	0.59	71.88	71.29	2.13	60.64	0.339829	0	1	0	20	14.7622	Medium	FALSE	FALSE	d__Bacteria;p__Proteobacteria;c__Gammaproteobacteria;o__Burkholderiales;f__Burkholderiaceae;g__Ottowia;s__Ottowia sp018060485		Met5487
V0159B_Ac+Ch_T3_prok_bin.53	2850727	393	9.886	88	1.49	80.55	89.01	0.48	86.61	0.0257631	1	0	0	18	18.0344	Medium	TRUE	FALSE	d__Bacteria;p__Bacteroidota;c__Bacteroidia;o__Bacteroidales;f__Rikenellaceae;g__Alistipes;s__Alistipes onderdonkii		Met5572,Met5573
V0122B_Ch_T3_prok_bin.18	2745656	347	11.15	91.04	0.24	89.84	96.18	0.71	92.63	0.0189791	3	1	1	18	23.0644	High	FALSE	FALSE	d__Bacteria;p__Bacteroidota;c__Bacteroidia;o__Flavobacteriales;f__Flavobacteriaceae;g__Flavobacterium;s__		Met5487
V0159B_Ac+Ch_T3_prok_bin.44	1201946	166	9.623	58.58	0.38	56.68	62.44	0.23	61.29	0.876095	4	1	2	10	133.957	Medium	TRUE	FALSE	d__Bacteria;p__Actinobacteriota;c__Actinomycetia;o__Actinomycetales;f__Bifidobacteriaceae;g__Bifidobacterium;s__Bifidobacterium kashiwanohense		Met5572,Met5573
V0159B_Ac+Ch_T3_prok_bin.42	1550898	251	8.489	83.42	3.63	65.27	84.98	0.81	80.93	0.0226879	4	1	1	13	19.1252	Medium	TRUE	FALSE	d__Bacteria;p__Firmicutes;c__Bacilli;o__Lactobacillales;f__Lactobacillaceae;g__Lactobacillus;s__Lactobacillus delbrueckii		Met5572,Met5573
V0159B_Ac+Ch_T3_prok_bin.40	1958205	38	75.069	86.85	3.79	67.9	91.47	3.97	71.62	0.169208	2	0	1	20	190.844	Medium	TRUE	FALSE	d__Bacteria;p__Actinobacteriota;c__Actinomycetia;o__Actinomycetales;f__Bifidobacteriaceae;g__Bifidobacterium;s__Bifidobacterium bifidum		Met5572,Met5573
V0159B_Ac+Ch_T3_prok_bin.39	2452712	91	57.554	100	0.46	97.7	99.67	0.99	94.72	0.212953	0	0	0	22	33.6412	Near-complete	TRUE	FALSE	d__Bacteria;p__Actinobacteriota;c__Actinomycetia;o__Propionibacteriales;f__Propionibacteriaceae;g__Cutibacterium;s__Cutibacterium acnes		Met5572,Met5573
V0159B_Ac+Ch_T3_prok_bin.3	4118557	282	21.031	86.5	3.97	66.65	92.28	5.59	64.33	0.118757	6	1	1	21	132.123	Medium	TRUE	FALSE	d__Bacteria;p__Proteobacteria;c__Gammaproteobacteria;o__Pseudomonadales;f__Pseudomonadaceae;g__Pseudomonas_E;s__Pseudomonas_E bubulae		Met5572,Met5573
V0122B_Ch_T3_prok_bin.20	2240787	155	21.793	84.37	2.29	72.92	91.71	1.57	83.86	0.0332717	2	0	0	21	172.193	Medium	FALSE	FALSE	d__Bacteria;p__Actinobacteriota;c__Actinomycetia;o__Actinomycetales;f__Micrococcaceae;g__Micrococcus;s__Micrococcus luteus		Met5487
V0122B_Ch_T3_prok_bin.23	4867721	77	113.159	99.98	0	99.98	99.12	0.36	97.32	0.0282902	1	3	0	23	52.7833	Near-complete	FALSE	FALSE	d__Bacteria;p__Actinobacteriota;c__Actinomycetia;o__Mycobacteriales;f__Mycobacteriaceae;g__Gordonia;s__Gordonia otitidis		Met5487
V0122B_Ch_T3_prok_bin.29	3540304	62	83.224	99.98	0.53	97.33	99.46	0.27	98.11	0.030962	1	1	1	23	106.334	High	FALSE	FALSE	d__Bacteria;p__Actinobacteriota;c__Actinomycetia;o__Mycobacteriales;f__Antricoccaceae;g__Cumulibacter;s__		Met5487
V0122B_Ch_T3_prok_bin.3	2016043	542	4.224	80.81	5.06	55.51	82.57	3.28	66.17	0.545557	3	0	0	17	17.2269	Medium	FALSE	FALSE	d__Bacteria;p__Bacteroidota;c__Bacteroidia;o__Bacteroidales;f__Bacteroidaceae;g__Alloprevotella;s__Alloprevotella sp905371275		Met5487
V0122B_Ch_T3_prok_bin.39	4525317	225	30.903	100	2.65	86.75	98.16	1.28	91.76	0.0943894	4	0	2	24	32.7553	Near-complete	FALSE	FALSE	d__Bacteria;p__Actinobacteriota;c__Actinomycetia;o__Mycobacteriales;f__Mycobacteriaceae;g__Tsukamurella;s__Tsukamurella pulmonis		Met5487
V0122B_Ch_T3_prok_bin.40	1501623	504	3.194	55.02	2.34	43.32	62.93	0	62.93	0.273585	0	0	0	11	14.0391	Medium	FALSE	FALSE	d__Bacteria;p__Bacteroidota;c__Bacteroidia;o__Flavobacteriales;f__Weeksellaceae;g__Epilithonimonas;s__Epilithonimonas vandammei		Met5487
V0159B_Ac+Ch_T3_prok_bin.22	2160175	71	50.895	82.18	0.22	81.08	93.66	0	93.66	0.375396	3	2	1	21	90.2074	Medium	TRUE	FALSE	d__Bacteria;p__Firmicutes_A;c__Clostridia;o__Oscillospirales;f__Ruminococcaceae;g__Faecalibacterium;s__Faecalibacterium prausnitzii_G		Met5572,Met5573
V0159B_Ac+Ch_T3_prok_bin.21	3354711	137	41.382	87.92	0.45	85.67	93.46	0	93.46	0.0515015	0	2	3	18	46.1399	Medium	TRUE	FALSE	d__Bacteria;p__Firmicutes_A;c__Clostridia;o__Lachnospirales;f__Lachnospiraceae;g__Blautia_A;s__Blautia_A wexlerae		Met5572,Met5573
V0159B_Ac+Ch_T3_prok_bin.18	2152429	137	23.973	91.13	0.08	90.73	98.8	0.6	95.8	0.00896269	2	5	0	21	28.7076	Near-complete	TRUE	FALSE	d__Bacteria;p__Firmicutes_C;c__Negativicutes;o__Veillonellales;f__Veillonellaceae;g__Veillonella_A;s__Veillonella_A sp000431435		Met5572,Met5573
V0159B_Ac+Ch_T3_prok_bin.17	1872152	428	5.32	78.97	4.65	55.72	78.09	1.53	70.44	0.0809539	1	0	0	11	17.0853	Medium	TRUE	FALSE	d__Bacteria;p__Firmicutes_A;c__Clostridia;o__Lachnospirales;f__Lachnospiraceae;g__Anaerostipes;s__Anaerostipes hadrus		Met5572,Met5573
V0159B_Ac+Ch_T3_prok_bin.62	1558733	150	14.453	66.38	3	51.38	65.42	1.93	55.77	0.350741	5	2	0	15	220.868	Medium	TRUE	FALSE	d__Bacteria;p__Actinobacteriota;c__Actinomycetia;o__Actinomycetales;f__Bifidobacteriaceae;g__Bifidobacterium;s__Bifidobacterium pseudocatenulatum		Met5572,Met5573
V0159B_Ac+Ch_T3_prok_bin.7	2857932	35	133.578	99.5	0.71	95.95	97.1	0	97.1	0.0130352	0	2	3	19	140.037	Near-complete	TRUE	FALSE	d__Bacteria;p__Firmicutes_A;c__Clostridia;o__Lachnospirales;f__Lachnospiraceae;g__Agathobacter;s__Agathobacter rectalis		Met5572,Met5573
V0159B_Ac+Ch_T3_prok_bin.15	3442581	267	15.151	82.39	0.04	82.19	83.21	0	83.21	0.0404734	6	0	1	18	21.7272	Medium	TRUE	FALSE	d__Bacteria;p__Bacteroidota;c__Bacteroidia;o__Bacteroidales;f__Bacteroidaceae;g__Phocaeicola;s__Phocaeicola vulgatus		Met5572,Met5573
V0122B_Ac_T3_prok_bin.8	1775169	324	6.947	87.08	6.95	52.33	91.48	2.85	77.23	0.31314	1	0	0	18	55.7694	Medium	FALSE	FALSE	d__Bacteria;p__Firmicutes_C;c__Negativicutes;o__Veillonellales;f__Veillonellaceae;g__Veillonella;s__Veillonella rogosae		Met5488
V0122B_Ac_T3_prok_bin.5	1685536	464	4.123	66.21	2.07	55.86	56.66	1.72	48.06	0.723216	1	1	0	17	21.901	Medium	FALSE	FALSE	d__Bacteria;p__Bacteroidota;c__Bacteroidia;o__Bacteroidales;f__Porphyromonadaceae;g__Porphyromonas;s__		Met5488
V0122B_Ac_T3_prok_bin.53	2640976	342	11.02	79.38	3.01	64.33	84.4	2.83	70.25	0.0682461	2	0	0	21	26.2461	Medium	FALSE	FALSE	d__Bacteria;p__Actinobacteriota;c__Actinomycetia;o__Actinomycetales;f__Microbacteriaceae;g__Leucobacter;s__Leucobacter muris		Met5488
V0159B_Ac_T3_prok_bin.44	3593663	290	14.72	83.45	0.51	80.9	84.15	0.19	83.2	0.0405199	4	0	1	17	21.63	Medium	FALSE	FALSE	d__Bacteria;p__Bacteroidota;c__Bacteroidia;o__Bacteroidales;f__Bacteroidaceae;g__Phocaeicola;s__Phocaeicola vulgatus		Met5573
V0159B_Ac_T3_prok_bin.41	3386159	147	40.86	88.52	0.43	86.37	92.19	0	92.19	0.0514252	1	2	6	20	45.874	Medium	FALSE	FALSE	d__Bacteria;p__Firmicutes_A;c__Clostridia;o__Lachnospirales;f__Lachnospiraceae;g__Blautia_A;s__Blautia_A wexlerae		Met5573
V0159B_Ac_T3_prok_bin.4	2076233	66	50.895	82.26	0.18	81.36	93.66	0	93.66	0.387489	3	2	0	21	89.0228	Medium	FALSE	FALSE	d__Bacteria;p__Firmicutes_A;c__Clostridia;o__Oscillospirales;f__Ruminococcaceae;g__Faecalibacterium;s__Faecalibacterium prausnitzii_G		Met5573
V0122B_Ac_T3_prok_bin.55	3672997	432	12.18	99.99	4.22	78.89	93.54	6.71	59.99	0.361857	0	1	0	22	74.9477	Near-complete	FALSE	FALSE	d__Bacteria;p__Actinobacteriota;c__Actinomycetia;o__Propionibacteriales;f__Propionibacteriaceae;g__Arachnia;s__		Met5488
V0122B_Ac_T3_prok_bin.56	2873184	418	8.616	64.34	0.84	60.14	52.59	0	52.59	0.0327986	0	1	0	12	19.2473	Medium	FALSE	FALSE	d__Bacteria;p__Bacteroidota;c__Bacteroidia;o__Sphingobacteriales;f__Sphingobacteriaceae;g__Sphingobacterium;s__		Met5488
V0159B_Ac_T3_prok_bin.39	1301709	176	10.763	59.52	0.18	58.62	65.37	0.76	61.57	0.848187	4	1	2	12	133.253	Medium	FALSE	FALSE	d__Bacteria;p__Actinobacteriota;c__Actinomycetia;o__Actinomycetales;f__Bifidobacteriaceae;g__Bifidobacterium;s__Bifidobacterium kashiwanohense		Met5573
V0159B_Ac_T3_prok_bin.34	2077418	500	4.939	80.97	2.46	68.67	82.08	2.68	68.68	0.0875029	1	0	0	9	16.8151	Medium	FALSE	FALSE	d__Bacteria;p__Firmicutes_A;c__Clostridia;o__Lachnospirales;f__Lachnospiraceae;g__Anaerostipes;s__Anaerostipes hadrus		Met5573
V0122B_Ac_T3_prok_bin.57	2833508	459	7.776	88.5	2.55	75.75	91.12	1.44	83.92	0.0640125	1	0	0	20	17.1644	Medium	FALSE	FALSE	d__Bacteria;p__Proteobacteria;c__Gammaproteobacteria;o__Burkholderiales;f__Burkholderiaceae;g__Lautropia;s__Lautropia mirabilis		Met5488
V0159B_Ac_T3_prok_bin.25	2014338	41	62.242	95.38	3.18	79.48	96.08	3.49	78.63	0.1814	2	0	1	21	184.3	Near-complete	FALSE	FALSE	d__Bacteria;p__Actinobacteriota;c__Actinomycetia;o__Actinomycetales;f__Bifidobacteriaceae;g__Bifidobacterium;s__Bifidobacterium bifidum		Met5573
V0122B_Ac_T3_prok_bin.59	2181049	276	11.661	84.21	0.23	83.06	82.67	0.44	80.47	0.0803349	2	0	1	18	18.9523	Medium	FALSE	FALSE	d__Bacteria;p__Actinobacteriota;c__Actinomycetia;o__Actinomycetales;f__Micrococcaceae;g__Rothia;s__Rothia aeria		Met5488
V0122B_Ac_T3_prok_bin.6	1400760	308	5.353	55.08	0.31	53.53	41.95	1.72	33.35	0.823053	1	0	0	13	25.704	Medium	FALSE	FALSE	d__Bacteria;p__Actinobacteriota;c__Actinomycetia;o__Actinomycetales;f__Actinomycetaceae;g__Pauljensenia;s__Pauljensenia sp000278725		Met5488
V0159B_Ac_T3_prok_bin.2	5450417	391	19.144	99.97	4.3	78.47	97.86	5.29	71.41	0.129645	7	4	3	22	119.075	High	FALSE	FALSE	d__Bacteria;p__Proteobacteria;c__Gammaproteobacteria;o__Pseudomonadales;f__Pseudomonadaceae;g__Pseudomonas_E;s__Pseudomonas_E bubulae		Met5573
V0122B_Ac_T3_prok_bin.66	507896	162	3.404	64.28	0.78	60.38	47.27	1.03	42.12	0.0126805	2	0	0	15	12.0634	Medium	FALSE	FALSE	d__Bacteria;p__Patescibacteria;c__Saccharimonadia;o__Saccharimonadales;f__Nanosynbacteraceae;g__VGLK01;s__VGLK01 sp905372785		Met5488
V0159B_Ac_T3_prok_bin.13	2006344	236	12.857	85.39	3.39	68.44	84.42	3.8	65.42	0.74961	1	0	0	20	71.5422	Medium	FALSE	FALSE	d__Bacteria;p__Actinobacteriota;c__Actinomycetia;o__Actinomycetales;f__Bifidobacteriaceae;g__Bifidobacterium;s__Bifidobacterium breve		Met5573
V0122B_Ac_T3_prok_bin.67	2491980	113	38.666	100	1.69	91.55	99.34	2.19	88.39	0.267352	1	0	1	22	116.983	Near-complete	FALSE	FALSE	d__Bacteria;p__Actinobacteriota;c__Actinomycetia;o__Propionibacteriales;f__Propionibacteriaceae;g__Cutibacterium;s__Cutibacterium acnes		Met5488
V0122B_Ac_T3_prok_bin.7	1475638	524	2.867	67.37	1.02	62.27	63.11	2.48	50.71	0.531552	1	0	0	12	13.9605	Medium	FALSE	FALSE	d__Bacteria;p__Bacteroidota;c__Bacteroidia;o__Bacteroidales;f__Bacteroidaceae;g__Alloprevotella;s__Alloprevotella sp015257125		Met5488
V0159B_Ac_T3_prok_bin.12	3843753	122	50.722	99.97	0.07	99.62	96.62	2.98	81.72	0.0161643	6	3	3	22	328.043	High	FALSE	FALSE	d__Bacteria;p__Bacteroidota;c__Bacteroidia;o__Bacteroidales;f__Bacteroidaceae;g__Prevotella;s__Prevotella copri_A		Met5573
V0159B_Ac_T3_prok_bin.11	927760	325	3.053	54.68	2.27	43.33	60.72	2.05	50.47	0.0482362	1	0	1	14	13.8736	Medium	FALSE	FALSE	d__Bacteria;p__Actinobacteriota;c__Actinomycetia;o__Actinomycetales;f__Bifidobacteriaceae;g__Bifidobacterium;s__Bifidobacterium vaginale		Met5573
V0122B_Ac_T3_prok_bin.70	4962552	101	91.247	99.54	1.61	91.49	96.77	1.91	87.22	0.0184414	1	2	0	23	77.3892	Near-complete	FALSE	FALSE	d__Bacteria;p__Actinobacteriota;c__Actinomycetia;o__Mycobacteriales;f__Mycobacteriaceae;g__Gordonia;s__Gordonia otitidis		Met5488
V0122B_Ch_T3_prok_bin.42	558030	146	4.186	69.96	3	54.96	49.82	0.7	46.32	0.0416695	2	0	0	15	11.4684	Medium	FALSE	FALSE	d__Bacteria;p__Patescibacteria;c__Saccharimonadia;o__Saccharimonadales;f__Nanosynbacteraceae;g__VGLK01;s__VGLK01 sp905372785		Met5487
V0159B_Ac+Ch_T3_prok_bin.1	1811704	194	14.117	79.45	2.8	65.45	80.49	2.46	68.19	0.727278	1	1	0	21	71.3059	Medium	TRUE	FALSE	d__Bacteria;p__Actinobacteriota;c__Actinomycetia;o__Actinomycetales;f__Bifidobacteriaceae;g__Bifidobacterium;s__Bifidobacterium breve		Met5572,Met5573
V0004B_Ac+Ch_prok_bin.47	2122222	50	75.154	99.68	0.02	99.58	97.56	0.31	96.01	0.0237743	3	4	2	22	117.908	High	TRUE	FALSE	d__Bacteria;p__Bacteroidota;c__Bacteroidia;o__Bacteroidales;f__Porphyromonadaceae;g__Porphyromonas;s__Porphyromonas sp003640335		Met4904,Met4905
V0002B_Ch_prok_bin.10	2492865	214	20.632	99.74	2.27	88.39	98.03	1.9	88.53	0.639963	1	1	1	22	461.927	High	FALSE	FALSE	d__Bacteria;p__Actinobacteriota;c__Actinomycetia;o__Propionibacteriales;f__Propionibacteriaceae;g__Cutibacterium;s__Cutibacterium acnes		Met4897
V0122B_Ch_T3_prok_bin.76	2262100	286	10.189	85.79	1.43	78.64	87.3	1.32	80.7	0.110699	3	2	1	18	18.1995	Medium	FALSE	FALSE	d__Bacteria;p__Actinobacteriota;c__Actinomycetia;o__Actinomycetales;f__Micrococcaceae;g__Rothia;s__Rothia aeria		Met5487
V0004B_Ac+Ch_prok_bin.14	1682727	120	22.332	93.97	1.91	84.42	91.86	0.83	87.71	0.0418736	3	5	5	21	25.3644	High	TRUE	FALSE	d__Bacteria;p__Actinobacteriota;c__Actinomycetia;o__Mycobacteriales;f__Mycobacteriaceae;g__Lawsonella;s__Lawsonella clevelandensis_A		Met4904,Met4905
V0002B_Ac_prok_bin.6	2415846	167	24.496	99.99	1.29	93.54	97.61	1.42	90.51	0.577229	0	0	0	22	290.962	Near-complete	FALSE	FALSE	d__Bacteria;p__Actinobacteriota;c__Actinomycetia;o__Propionibacteriales;f__Propionibacteriaceae;g__Cutibacterium;s__Cutibacterium acnes		Met4895
V0004B_Ac+Ch_prok_bin.17	1751050	54	46.553	99.73	3	84.73	99.75	2.01	89.7	0.0795864	1	1	0	14	204.513	Near-complete	TRUE	FALSE	d__Bacteria;p__Firmicutes;c__Bacilli;o__Lactobacillales;f__Streptococcaceae;g__Streptococcus;s__Streptococcus thermophilus		Met4904,Met4905
V0004B_Ac+Ch_prok_bin.2	2630386	668	4.794	84.44	6.33	52.79	87.66	4.8	63.66	0.385502	2	1	1	16	28.1738	Medium	TRUE	FALSE	d__Bacteria;p__Proteobacteria;c__Gammaproteobacteria;o__Pseudomonadales;f__Moraxellaceae;g__Psychrobacter;s__Psychrobacter faecalis		Met4904,Met4905
V0004B_Ac+Ch_prok_bin.25	1910310	125	24.926	96.48	8.34	54.78	95.55	5.86	66.25	0.128152	4	1	1	21	76.1103	Medium	TRUE	FALSE	d__Bacteria;p__Proteobacteria;c__Gammaproteobacteria;o__Burkholderiales;f__Neisseriaceae;g__Neisseria;s__Neisseria cinerea		Met4904,Met4905
V0004B_Ac+Ch_prok_bin.27	2923501	369	13.341	98.41	3.16	82.61	94.52	4.31	72.97	0.440306	1	0	0	21	67.8889	Near-complete	TRUE	FALSE	d__Bacteria;p__Actinobacteriota;c__Actinomycetia;o__Actinomycetales;f__Dermatophilaceae;g__Dermacoccus;s__Dermacoccus nishinomiyaensis		Met4904,Met4905
V0004B_Ac+Ch_prok_bin.28	2001546	199	14.556	94.4	1.41	87.35	95.65	0.87	91.3	0.0769725	6	1	0	19	17.7816	Near-complete	TRUE	FALSE	d__Bacteria;p__Bacteroidota;c__Bacteroidia;o__Bacteroidales;f__Porphyromonadaceae;g__Porphyromonas;s__		Met4904,Met4905
V0002B_Ac_prok_bin.3	1567126	16	182.891	99.9	0.05	99.65	95	0	95	0.0310387	3	0	0	22	58.0514	Near-complete	FALSE	FALSE	d__Bacteria;p__Actinobacteriota;c__Actinomycetia;o__Mycobacteriales;f__Mycobacteriaceae;g__Lawsonella;s__Lawsonella clevelandensis_A		Met4895
V0004B_Ac+Ch_prok_bin.29	2891297	392	9.967	95.83	3.34	79.13	93.36	2.32	81.76	0.242472	2	0	0	22	27.1367	Near-complete	TRUE	FALSE	d__Bacteria;p__Actinobacteriota;c__Actinomycetia;o__Mycobacteriales;f__Mycobacteriaceae;g__Corynebacterium;s__Corynebacterium sp014837045		Met4904,Met4905
V0002B_Ac_prok_bin.20	1826307	117	23.261	99.92	5.26	73.62	96.83	4.59	73.88	0.296203	1	1	0	21	94.9369	Medium	FALSE	FALSE	d__Bacteria;p__Firmicutes;c__Bacilli;o__Lactobacillales;f__Streptococcaceae;g__Streptococcus;s__Streptococcus thermophilus		Met4895
V0004B_Ac+Ch_prok_bin.31	1335569	421	3.259	51.29	1.13	45.64	53.93	0.67	50.58	0.0786637	2	0	2	15	9.75451	Medium	TRUE	FALSE	d__Bacteria;p__Actinobacteriota;c__Actinomycetia;o__Mycobacteriales;f__Mycobacteriaceae;g__Corynebacterium;s__Corynebacterium pseudodiphtheriticum		Met4904,Met4905
V0002B_Ac_prok_bin.16	1562838	459	3.698	71.49	3.53	53.84	69.84	4.47	47.49	0.658651	1	0	1	15	16.7763	Medium	FALSE	FALSE	d__Bacteria;p__Actinobacteriota;c__Actinomycetia;o__Actinomycetales;f__Micrococcaceae;g__Rothia;s__Rothia mucilaginosa		Met4895
V0002B_Ac+Ch_prok_bin.68	1839539	148	17.975	93.7	6.06	63.4	96.5	7.23	60.35	0.504465	0	0	0	17	104.17	Medium	TRUE	FALSE	d__Bacteria;p__Firmicutes;c__Bacilli;o__Lactobacillales;f__Streptococcaceae;g__Streptococcus;s__Streptococcus thermophilus		Met4895,Met4897
V0004B_Ac+Ch_prok_bin.34	4906265	289	27.751	100	0.37	98.15	99.15	0	99.15	0.0489162	3	3	1	22	123.994	High	TRUE	FALSE	d__Bacteria;p__Deinococcota;c__Deinococci;o__Deinococcales;f__Deinococcaceae;g__Deinococcus;s__		Met4904,Met4905
V0004B_Ac+Ch_prok_bin.40	1446860	197	8.22	82.55	3.47	65.2	80.99	4	60.99	0.490277	1	0	0	8	71.1547	Medium	TRUE	FALSE	d__Bacteria;p__Firmicutes;c__Bacilli;o__Lactobacillales;f__Aerococcaceae;g__Granulicatella;s__		Met4904,Met4905
V0002B_Ac+Ch_prok_bin.67	1461215	220	8.153	75.2	2.76	61.4	74.71	5.32	48.11	0.369999	0	0	0	17	36.6554	Medium	TRUE	FALSE	d__Bacteria;p__Firmicutes_C;c__Negativicutes;o__Veillonellales;f__Veillonellaceae;g__F0422;s__		Met4895,Met4897
V0002B_Ac+Ch_prok_bin.55	350976	127	2.884	55.96	0.31	54.41	40.08	0.09	39.63	0.202664	0	2	0	13	10.11	Medium	TRUE	FALSE	d__Bacteria;p__Patescibacteria;c__Saccharimonadia;o__Saccharimonadales;f__Nanogingivalaceae;g__Nanogingivalis;s__Nanogingivalis sp900556165		Met4895,Met4897
V0002B_Ac+Ch_prok_bin.53	682373	229	3.152	72.24	2.28	60.84	47.02	0	47.02	0.0665009	2	0	0	17	10.2279	Medium	TRUE	FALSE	d__Bacteria;p__Patescibacteria;c__JAEDAM01;o__Absconditabacterales;f__X112;g__HOT-345;s__		Met4895,Met4897
V0004B_Ac+Ch_prok_bin.43	2655390	209	18.863	94.17	2.18	83.27	95.88	2.4	83.88	0.0337909	1	1	0	20	17.2804	Near-complete	TRUE	FALSE	d__Bacteria;p__Actinobacteriota;c__Actinomycetia;o__Mycobacteriales;f__Mycobacteriaceae;g__Corynebacterium;s__Corynebacterium durum		Met4904,Met4905
V0004B_Ac+Ch_prok_bin.45	2117104	185	15.611	93.23	4.12	72.63	92.74	6.47	60.39	0.244762	5	1	0	21	42.3245	Near-complete	TRUE	FALSE	d__Bacteria;p__Actinobacteriota;c__Actinomycetia;o__Actinomycetales;f__Micrococcaceae;g__Rothia;s__Rothia mucilaginosa		Met4904,Met4905
V0002B_Ac_prok_bin.8	2219948	537	4.767	84.27	0.64	81.07	86.64	1.99	76.69	0.502445	1	0	0	22	31.0588	Medium	FALSE	FALSE	d__Bacteria;p__Actinobacteriota;c__Actinomycetia;o__Actinomycetales;f__Micrococcaceae;g__Micrococcus;s__Micrococcus luteus		Met4895
V0122B_Ch_T3_prok_bin.73	4697029	453	14.433	99.14	1.01	94.09	97.17	1.15	91.42	0.0300406	2	0	0	22	17.755	Near-complete	FALSE	FALSE	d__Bacteria;p__Proteobacteria;c__Alphaproteobacteria;o__Rhizobiales_A;f__Rhizobiaceae_A;g__Ochrobactrum_A;s__Ochrobactrum_A pseudogrignonensis		Met5487
V0122B_Ch_T3_prok_bin.49	3168215	144	33.873	92.68	1.52	85.08	88.88	0.89	84.43	0.0183935	2	0	1	20	20.7029	Near-complete	FALSE	FALSE	d__Bacteria;p__Bdellovibrionota;c__Bacteriovoracia;o__Bacteriovoracales;f__Bacteriovoracaceae;g__UBA4096;s__		Met5487
V0122B_Ch_T3_prok_bin.7	1717290	550	3.327	64.21	2.08	53.81	72.84	3.23	56.69	0.51601	2	2	0	17	13.746	Medium	FALSE	FALSE	d__Bacteria;p__Bacteroidota;c__Bacteroidia;o__Bacteroidales;f__Bacteroidaceae;g__Alloprevotella;s__Alloprevotella sp015257125		Met5487
V0122B_Ch_T3_prok_bin.5	1916660	347	6.864	84.89	6.78	50.99	91.14	5.66	62.84	0.344915	2	3	2	20	47.0186	Medium	FALSE	FALSE	d__Bacteria;p__Firmicutes_C;c__Negativicutes;o__Veillonellales;f__Veillonellaceae;g__Veillonella;s__Veillonella rogosae		Met5487
[truncated: 8,102 more rows]

## Sheet: Table S4
Supplementary Table 4. Quality and taxonomic information of the fungal MAGs
[truncated: 207 more rows]

## Sheet: Table S5
Supplementary Table 5. Quality and taxonomic information of the eukaryotic viral sequences
[truncated: 40 more rows]

## Sheet: Table S6
Supplementary Table 6. Summary of Cutibacterium acnes isolates
[truncated: 89 more rows]
